# Supplementary material for: Downregulation of mitochondrial metabolism is a driver for fast skeletal muscle loss during mouse aging
Source: Commun Biol. 2023 Dec 8;6:1240. doi: 10.1038/s42003-023-05595-3 (PMC10709625; doi:10.1038/s42003-023-05595-3)
Supplement: Supplementary file 4 — Supplementary Data [file 42003_2023_5595_MOESM4_ESM.xlsx]

## Sheet: Fig1A Housekeeping genes
																	Not good to use
	Sample	TBP							Sample	Rpl13a							Sample	GAPDH							Sample	Actin
	P1	1		MW	STABW	TTEST vs 1-6	Signifikanz		P1	1		MW	STABW	TTEST vs 1-6	Signifikanz		P1	1		MW	STABW	TTEST vs 1-6	Signifikanz		P1	1		MW	STABW	TTEST vs 1-6	Signifikanz
	P2	1.71	Sol-Y	1.8373	0.518861				P2	1.82742	Sol-Y	1.76614	0.387288				P2	1.70997	Sol-Y	1.19664	0.267422				P2	2.05496	Sol-Y	1.41243	0.356891
	P3	1.78827	Sol-O	1.98679	0.79485	0.709033			P3	1.90685	Sol-O	2.36965	0.495593	0.0420125	*		P3	1.23785	Sol-O	1.22558	0.167494	0.827609			P3	1.24732	Sol-O	1.64058	0.453349	0.356797
	P4	2.60529	EDL-Y	1.34555	0.245173	0.0732811	Trend		P4	1.83585	EDL-Y	1.29672	0.336249	0.0493488	*		P4	1.15196	EDL-Y	1.78074	0.208925	0.00202231	**		P4	1.35556	EDL-Y	1.38036	0.397985	0.886159
	P5	1.90344	EDL-O	1.25765	0.292872	0.044743	*		P5	1.9348	EDL-O	1.32086	0.148068	0.0365919	*		P5	1.00359	EDL-O	1.70649	0.228949	0.00548609	**		P5	1.51648	EDL-O	1.30324	0.201023	0.532386
	P6	2.01681				TTEST vs Y	Signifikanz		P6	2.09192				TTEST vs Y	Signifikanz		P6	1.07647				TTEST vs Y	Signifikanz		P6	1.30023				TTEST vs Y	Signifikanz
	P7	1.51376							P7	2.23234							P7	1.25669							P7	1.48536
	P8	2.261				0.709033			P8	1.99561				0.0420125	*		P8	1.36366				0.827609			P8	2.37934				0.356797
	P9	1.16444							P9	1.8833							P9	1.02417							P9	0.981908
	P10	3.34355				0.585718			P10	2.15729				0.876792			P10	1.08453				0.570489			P10	1.56184				0.683845
	P11	2.19756							P11	2.80808							P11	1.16262							P11	1.77172
	P12	1.44043							P12	3.1413							P12	1.46182							P12	1.66333
	P13	1.00461							P13	1.31054							P13	1.76599							P13	1.24685
	P14	1.478							P14	1.48928							P14	2.00806							P14	1.76222
	P15	1.68693							P15	1.48647							P15	2.03037							P15	1.77436
	P16	1.27896							P16	0.956766							P16	1.70488							P16	1.6119
	P17	1.16477							P17	1.70158							P17	1.69633							P17	1.08065
	P18	1.46004							P18	0.835677							P18	1.47881							P18	0.806213
	P19	1.10743							P19	1.08946							P19	1.82796							P19	1.14442
	P20	1.10282							P20	1.3717							P20	1.81396							P20	1.47191
	P21	1.25573							P21	1.22654							P21	1.51029							P21	1.2958
	P22	1.57505							P22	1.40281							P22	1.33726							P22	0.988238
	P23	1.62762							P23	1.31916							P23	1.92129							P23	1.44876
	P24	0.877245							P24	1.51547							P24	1.82821							P24	1.47033

## Sheet: Fig1A Gene expression
	Rpl13a
	Well	Well Type	Replicate	Threshold (dR)	Ct (dR)	Quantity (copies)	RSq (dR)	Slope (dR)								calculated with this table
	A1	NTC	1	1126.75	No Ct	No Ct	0.976	-3.811
	A2	NTC	1	1126.75	No Ct	No Ct	0.976	-3.811								Sample	TBP	Rpl13a	Actin	Geomean all
	A3	NTC	1	1126.75	No Ct	No Ct	0.976	-3.811								P13	203.233	248567	78796.7	15848.3
	C1	Standard	3	1126.75	9.98	100000000	0.976	-3.811								P14	299	282467	111367	21108.8
	C2	Standard	3	1126.75	9.27	100000000	0.976	-3.811								P15	341.267	281933	112133	22096.6
	C3	Standard	3	1126.75	9.38	100000000	0.976	-3.811								P16	258.733	181467	101867	16848.5
	D1	Standard	4	1126.75	14.64	10000000	0.976	-3.811								P17	235.633	322733	68293.3	17317.5
	D2	Standard	4	1126.75	14.2	10000000	0.976	-3.811								P18	295.367	158500	50950	13361.2
	D3	Standard	4	1126.75	14.74	10000000	0.976	-3.811								P19	224.033	206633	72323.3	14960
	E1	Standard	5	1126.75	18.17	1000000	0.976	-3.811								P20	223.1	260167	93020	17543.2
	E2	Standard	5	1126.75	18.8	1000000	0.976	-3.811								P21	254.033	232633	81890	16914.7
	E3	Standard	5	1126.75	18.89	1000000	0.976	-3.811								P22	318.633	266067	62453.3	17429.3
	F1	Standard	6	1126.75	23.76	100000	0.976	-3.811								P23	329.267	250200	91556.7	19611.4
	F2	Standard	6	1126.75	23.68	100000	0.976	-3.811								P24	177.467	287433	92920	16797.9
	F3	Standard	6	1126.75	23.8	100000	0.976	-3.811
	G1	Standard	7	1126.75	25.88	10000	0.976	-3.811
	G2	Standard	7	1126.75	24.29	10000	0.976	-3.811
	G3	Standard	7	1126.75	25.78	10000	0.976	-3.811
	H1	Standard	8	1126.75	28.76	1000	0.976	-3.811								MyhC1 (type IIx)									MyhC2 (type II a)									MyhC4 (type IIb)									MyhC7 (type I)
	H2	Standard	8	1126.75	28.54	1000	0.976	-3.811												MW Y_EDL	14.162								MW	1.53383								MW Y_EDL	49.2038								MW	0.0370884
	H3	Standard	8	1126.75	28.86	1000	0.976	-3.811
																Sample	Animal	Gen	SD (Gen)	Geomean HKG	Gene/HKG	Induction			Sample	Animal	Gen	SD (Gen)	Geomean HKG	Gene/HKG	Induction			Sample	Animal	Gen	SD (Gen)	Geomean HKG	Gene/HKG	Induction			Sample	Animal	Gen	SD (Gen)	Geomean HKG	Gene/HKG	Induction
									MW	STABW	% Abweichung					P13	EDL Y17	324267	34557.5	15848.3	20.4607	1.44476			P13	EDL Y17	34250	2472.19	15848.3	2.16112	1.40897			P13	EDL Y17	1.00953e+06	45885.2	15848.3	63.6999	1.29461			P13	EDL Y17	687.733	158.952	15848.3	0.0433948	#VALUE!
	A4	P1	9	1126.75	20.52	241600	0.976	-3.811	189667	52100.8	27.4697					P14	EDL Y18	640333	32352.2	21108.8	30.3348	2.14199			P14	EDL Y18	69906.7	9332.86	21108.8	3.31172	2.15911			P14	EDL Y18	1.11967e+06	94870.1	21108.8	53.0425	1.07802			P14	EDL Y18	1864.67	182.226	21108.8	0.0883358	#VALUE!
	A5		9	1126.75	20.92	190000	0.976	-3.811								P15	EDL Y19	199000	16631.6	22096.6	9.00592	0.635923			P15	EDL Y19	18460	2372.74	22096.6	0.835423	0.544664			P15	EDL Y19	1.07567e+06	10214.4	22096.6	48.6802	0.989359			P15	EDL Y19	101.8	#DIV/0!	22096.6	0.00460705	#VALUE!
	A6		9	1126.75	21.46	137400	0.976	-3.811								P16	EDL Y20	274067	6589.64	16848.5	16.2666	1.14861			P16	EDL Y20	41913.3	2213.96	16848.5	2.48766	1.62186			P16	EDL Y20	781300	22768.8	16848.5	46.3722	0.94245			P16	EDL Y20	969.4	127.282	16848.5	0.0575364	#VALUE!
	B4	P2	10	1126.75	19.71	395000	0.976	-3.811	346600	54415.2	15.6997					P17	EDL Y21	72620	5547.76	17317.5	4.19344	0.296105			P17	EDL Y21	5163.67	382.092	17317.5	0.298175	0.194399			P17	EDL Y21	468067	39115.4	17317.5	27.0285	0.549316			P17	EDL Y21	125.1	21.6375	17317.5	0.00722389	#VALUE!
	B5		10	1126.75	19.88	357100	0.976	-3.811								P18	EDL Y22	62936.7	2433.77	13361.2	4.71041	0.33261			P18	EDL Y22	1455	93.9521	13361.2	0.108898	0.070997			P18	EDL Y22	753567	83156.3	13361.2	56.3997	1.14625			P18	EDL Y22	286.367	56.6838	13361.2	0.0214327	#VALUE!
	B6		10	1126.75	20.24	287700	0.976	-3.811								P19	EDL O17	390133	35853.9	14960	26.0785	1.84144			P19	EDL O17	59310	1145.51	14960	3.96458	2.58475			P19	EDL O17	588733	65159.8	14960	39.3539	0.799814			P19	EDL O17	9514.33	247.049	14960	0.635986	#VALUE!
	C4	P3	11	1126.75	19.62	417600	0.976	-3.811	361667	69472.6	19.209					P20	EDL O18	132667	4354.69	17543.2	7.56228	0.533985			P20	EDL O18	21453.3	1914.01	17543.2	1.22288	0.797273			P20	EDL O18	1.01187e+06	179275	17543.2	57.6785	1.17224			P20	EDL O18	381.6	32.0506	17543.2	0.021752	#VALUE!
	C5		11	1126.75	20.26	283900	0.976	-3.811								P21	EDL O19	312000	6518.44	16914.7	18.4455	1.30247			P21	EDL O19	39283.3	2862.98	16914.7	2.32244	1.51414			P21	EDL O19	708933	136051	16914.7	41.9122	0.851808			P21	EDL O19	1257.33	94.3098	16914.7	0.0743337	#VALUE!
	C6		11	1126.75	19.76	383500	0.976	-3.811								P22	EDL O20	82110	8507.11	17429.3	4.71104	0.332654			P22	EDL O20	5810.33	351.938	17429.3	0.333366	0.217342			P22	EDL O20	1.09897e+06	126217	17429.3	63.053	1.28146			P22	EDL O20	113.2	10.0409	17429.3	0.00649482	#VALUE!
	D4	P4	12	1126.75	19.59	423700	0.976	-3.811	348200	66713.9	19.1597					P23	EDL O21	566967	11971.8	19611.4	28.9101	2.04139			P23	EDL O21	103900	2861.82	19611.4	5.29794	3.45405			P23	EDL O21	1.15967e+06	24704.9	19611.4	59.1323	1.20178			P23	EDL O21	2119	182.732	19611.4	0.108049	#VALUE!
	D5		12	1126.75	20.04	323700	0.976	-3.811								P24	EDL O22	182867	5804.6	16797.9	10.8863	0.768699			P24	EDL O22	10153.3	416.813	16797.9	0.604441	0.394072			P24	EDL O22	1166000	14933.2	16797.9	69.4135	1.41073			P24	EDL O22	267.233	43.1648	16797.9	0.0159088	#VALUE!
	D6		12	1126.75	20.18	297200	0.976	-3.811
	E4	P5	13	1126.75	20.01	330700	0.976	-3.811	366967	45124.4	12.2966		Sample	MW
	E5		13	1126.75	19.62	417500	0.976	-3.811				Y_EDL	P13	248567
	E6		13	1126.75	19.9	352700	0.976	-3.811				Y_EDL	P14	282467
	F4	P6	14	1126.75	19.57	431000	0.976	-3.811	396767	41367.4	10.4261	Y_EDL	P15	281933
	F5		14	1126.75	19.66	408500	0.976	-3.811				Y_EDL	P16	181467
	F6		14	1126.75	19.91	350800	0.976	-3.811				Y_EDL	P17	322733
	G4	P7	15	1126.75	19.34	495700	0.976	-3.811	423400	66516.7	15.7101	Y_EDL	P18	158500
	G5		15	1126.75	19.65	409700	0.976	-3.811				O_EDL	P19	206633
	G6		15	1126.75	19.84	364800	0.976	-3.811				O_EDL	P20	260167
	H4	P8	16	1126.75	19.54	437600	0.976	-3.811	378500	74365.4	19.6474	O_EDL	P21	232633
	H5		16	1126.75	19.68	402900	0.976	-3.811				O_EDL	P22	266067
	H6		16	1126.75	20.19	295000	0.976	-3.811				O_EDL	P23	250200
	A7	P9	17	1126.75	20.12	307900	0.976	-3.811	357200	46630.8	13.0545	O_EDL	P24	287433
	A8		17	1126.75	19.85	363100	0.976	-3.811
	A9		17	1126.75	19.69	400600	0.976	-3.811
	B7	P10	18	1126.75	19.82	370500	0.976	-3.811	409167	89222.3	21.8059
	B8		18	1126.75	19.28	511200	0.976	-3.811
	B9		18	1126.75	19.93	345800	0.976	-3.811
	C7	P11	19	1126.75	19.37	485800	0.976	-3.811	532600	92906.6	17.444
	C8		19	1126.75	18.91	639600	0.976	-3.811
	C9		19	1126.75	19.41	472400	0.976	-3.811
	D7	P12	20	1126.75	19.1	570300	0.976	-3.811	595800	36650.4	6.15146
	D8		20	1126.75	18.92	637800	0.976	-3.811
	D9		20	1126.75	19.08	579300	0.976	-3.811
	E7	P13	21	1126.75	20.28	279300	0.976	-3.811	248567	36584.3	14.7181
	E8		21	1126.75	20.77	208100	0.976	-3.811
	E9		21	1126.75	20.41	258300	0.976	-3.811
	F7	P14	22	1126.75	20.37	265300	0.976	-3.811	282467	33975.3	12.0281
	F8		22	1126.75	20.05	321600	0.976	-3.811
	F9		22	1126.75	20.4	260500	0.976	-3.811
	G7	P15	23	1126.75	20.48	247500	0.976	-3.811	281933	58088.4	20.6036
	G8		23	1126.75	19.92	349000	0.976	-3.811
	G9		23	1126.75	20.47	249300	0.976	-3.811
	H7	P16	24	1126.75	21.11	169700	0.976	-3.811	181467	11800.1	6.50265
	H8		24	1126.75	21	181400	0.976	-3.811
	H9		24	1126.75	20.89	193300	0.976	-3.811
	A10	P17	25	1126.75	19.59	425900	0.976	-3.811	322733	91291.2	28.2869
	A11		25	1126.75	20.22	289900	0.976	-3.811
	A12		25	1126.75	20.45	252400	0.976	-3.811
	B10	P18	26	1126.75	20.91	191700	0.976	-3.811	158500	29817.6	18.8124
	B11		26	1126.75	21.32	149800	0.976	-3.811
	B12		26	1126.75	21.5	134000	0.976	-3.811
	C10	P19	27	1126.75	20.59	232500	0.976	-3.811	206633	28001	13.551
	C11		27	1126.75	20.75	210500	0.976	-3.811
	C12		27	1126.75	21.04	176900	0.976	-3.811
	D10	P20	28	1126.75	20.43	255700	0.976	-3.811	260167	27374.7	10.522
	D11		28	1126.75	20.23	289500	0.976	-3.811
	D12		28	1126.75	20.57	235300	0.976	-3.811
	E10	P21	29	1126.75	20.39	261500	0.976	-3.811	232633	27312.3	11.7405
	E11		29	1126.75	20.61	229200	0.976	-3.811
	E12		29	1126.75	20.78	207200	0.976	-3.811
	F10	P22	30	1126.75	20.12	308300	0.976	-3.811	266067	39588.7	14.8792
	F11		30	1126.75	20.4	260100	0.976	-3.811
	F12		30	1126.75	20.61	229800	0.976	-3.811
	G10	P23	31	1126.75	20.29	279100	0.976	-3.811	250200	25028.6	10.0034
	G11		31	1126.75	20.56	235900	0.976	-3.811
	G12		31	1126.75	20.57	235600	0.976	-3.811
	H10	P24	32	1126.75	20.33	272600	0.976	-3.811	287433	13915.6	4.84132
	H11		32	1126.75	20.17	300200	0.976	-3.811
	H12		32	1126.75	20.23	289500	0.976	-3.811
	Actin
	Well	Well Type	Replicate	Threshold (dR)	Ct (dR)	Quantity (copies)	RSq (dR)	Slope (dR)
	A1	NTC	1	697.149	39.16	0.4026	0.981	-3.383
	A2	NTC	1	697.149	38.46	0.6488	0.981	-3.383
	A3	NTC	1	697.149	33.16	23.94	0.981	-3.383
	C1	Standard	3	697.149	9.98	100000000	0.981	-3.383
	C2	Standard	3	697.149	9.7	100000000	0.981	-3.383
	C3	Standard	3	697.149	9.88	100000000	0.981	-3.383
	D1	Standard	4	697.149	14.76	10000000	0.981	-3.383
	D2	Standard	4	697.149	14.45	10000000	0.981	-3.383
	D3	Standard	4	697.149	14.19	10000000	0.981	-3.383
	E1	Standard	5	697.149	18.32	1000000	0.981	-3.383
	E2	Standard	5	697.149	18.33	1000000	0.981	-3.383
	F1	Standard	6	697.149	22.22	100000	0.981	-3.383
	F2	Standard	6	697.149	22.15	100000	0.981	-3.383
	F3	Standard	6	697.149	22.11	100000	0.981	-3.383
	G1	Standard	7	697.149	23.44	10000	0.981	-3.383
	G2	Standard	7	697.149	23.42	10000	0.981	-3.383
	G3	Standard	7	697.149	23.5	10000	0.981	-3.383
	H1	Standard	8	697.149	27.56	1000	0.981	-3.383
	H2	Standard	8	697.149	27.2	1000	0.981	-3.383
	H3	Standard	8	697.149	27.21	1000	0.981	-3.383
									MW	STABW	% Abweichung
	A4	P1	9	697.149	21.67	59900	0.981	-3.383	63196.7	7058.19	11.1686		Sample	MW
	A5		9	697.149	21.41	71300	0.981	-3.383				Y_SOL	P1
	A6		9	697.149	21.7	58390	0.981	-3.383				Y_SOL	P2
	B4	P2	10	697.149	20.63	121200	0.981	-3.383	129867	17854.2	13.7481	Y_SOL	P3
	B5		10	697.149	20.31	150400	0.981	-3.383				Y_SOL	P4
	B6		10	697.149	20.67	118000	0.981	-3.383				Y_SOL	P5
	C4	P3	11	697.149	21.24	80090	0.981	-3.383	78826.7	6025.17	7.64356	Y_SOL	P6
	C5		11	697.149	21.39	72270	0.981	-3.383				O_SOL	P7
	C6		11	697.149	21.17	84120	0.981	-3.383				O_SOL	P8
	D4	P4	12	697.149	21.06	90200	0.981	-3.383	85666.7	4535	5.29378	O_SOL	P9
	D5		12	697.149	21.14	85670	0.981	-3.383				O_SOL	P10
	D6		12	697.149	21.22	81130	0.981	-3.383				O_SOL	P11
	E4	P5	13	697.149	21.02	93060	0.981	-3.383	95836.7	4475.83	4.67027	O_SOL	P12
	E5		13	697.149	21.01	93450	0.981	-3.383				Y_EDL	P13	78796.7
	E6		13	697.149	20.9	101000	0.981	-3.383				Y_EDL	P14	111367
	F4	P6	14	697.149	21.15	85100	0.981	-3.383	82170	2628.29	3.1986	Y_EDL	P15	112133
	F5		14	697.149	21.24	80020	0.981	-3.383				Y_EDL	P16	101867
	F6		14	697.149	21.21	81390	0.981	-3.383				Y_EDL	P17	68293.3
	G4	P7	15	697.149	21.06	90260	0.981	-3.383	93870	4817.29	5.13188	Y_EDL	P18	50950
	G5		15	697.149	21.03	92010	0.981	-3.383				O_EDL	P19	72323.3
	G6		15	697.149	20.92	99340	0.981	-3.383				O_EDL	P20	93020
	H4	P8	16	697.149	20.27	154300	0.981	-3.383	150367	11802.3	7.84899	O_EDL	P21	81890
	H5		16	697.149	20.45	137100	0.981	-3.383				O_EDL	P22	62453.3
	H6		16	697.149	20.22	159700	0.981	-3.383				O_EDL	P23	91556.7
	A7	P9	17	697.149	21.58	63630	0.981	-3.383	62053.3	1944.9	3.13424	O_EDL	P24	92920
	A8		17	697.149	21.6	62650	0.981	-3.383
	A9		17	697.149	21.67	59880	0.981	-3.383
	B7	P10	18	697.149	20.8	107700	0.981	-3.383	98703.3	8145.28	8.25229
	B8		18	697.149	20.96	96580	0.981	-3.383
	B9		18	697.149	21.04	91830	0.981	-3.383
	C7	P11	19	697.149	20.72	113800	0.981	-3.383	111967	1680.28	1.50069
	C8		19	697.149	20.75	111600	0.981	-3.383
	C9		19	697.149	20.77	110500	0.981	-3.383
	D7	P12	20	697.149	20.8	108000	0.981	-3.383	105117	12575.4	11.9633
	D8		20	697.149	20.69	116000	0.981	-3.383
	D9		20	697.149	21.05	91350	0.981	-3.383
	E7	P13	21	697.149	21.23	80640	0.981	-3.383	78796.7	1646.95	2.09012
	E8		21	697.149	21.27	78280	0.981	-3.383
	E9		21	697.149	21.29	77470	0.981	-3.383
	F7	P14	22	697.149	20.57	126500	0.981	-3.383	111367	13645.6	12.2529
	F8		22	697.149	20.91	100000	0.981	-3.383
	F9		22	697.149	20.8	107600	0.981	-3.383
	G7	P15	23	697.149	20.74	112200	0.981	-3.383	112133	9700.17	8.65057
	G8		23	697.149	20.62	121800	0.981	-3.383
	G9		23	697.149	20.88	102400	0.981	-3.383
	H7	P16	24	697.149	20.89	101800	0.981	-3.383	101867	1501.11	1.4736
	H8		24	697.149	20.86	103400	0.981	-3.383
	H9		24	697.149	20.91	100400	0.981	-3.383
	A10	P17	25	697.149	21.44	69710	0.981	-3.383	68293.3	2207.36	3.23217
	A11		25	697.149	21.53	65750	0.981	-3.383
	A12		25	697.149	21.45	69420	0.981	-3.383
	B10	P18	26	697.149	21.94	49510	0.981	-3.383	50950	3248.88	6.3766
	B11		26	697.149	21.8	54670	0.981	-3.383
	B12		26	697.149	21.97	48670	0.981	-3.383
	C10	P19	27	697.149	21.46	68700	0.981	-3.383	72323.3	3313.7	4.58179
	C11		27	697.149	21.37	73070	0.981	-3.383
	C12		27	697.149	21.33	75200	0.981	-3.383
	D10	P20	28	697.149	21.05	90940	0.981	-3.383	93020	6590.93	7.0855
	D11		28	697.149	20.91	100400	0.981	-3.383
	D12		28	697.149	21.1	87720	0.981	-3.383
	E10	P21	29	697.149	21.04	91400	0.981	-3.383	81890	8425	10.2882
	E11		29	697.149	21.33	75360	0.981	-3.383
	E12		29	697.149	21.26	78910	0.981	-3.383
	F10	P22	30	697.149	21.62	61570	0.981	-3.383	62453.3	2371.76	3.79765
	F11		30	697.149	21.54	65140	0.981	-3.383
	F12		30	697.149	21.65	60650	0.981	-3.383
	G10	P23	31	697.149	20.99	94580	0.981	-3.383	91556.7	2980.95	3.25585
	G11		31	697.149	21.09	88620	0.981	-3.383
	G12		31	697.149	21.04	91470	0.981	-3.383
	H10	P24	32	697.149	20.92	99280	0.981	-3.383	92920	9622.33	10.3555
	H11		32	697.149	20.95	97630	0.981	-3.383
	H12		32	697.149	21.21	81850	0.981	-3.383
	MyhC1
	Well	Well Type	Replicate	Threshold (dR)	Ct (dR)	Quantity (copies)	RSq (dR)	Slope (dR)
	A1	NTC	1	4131.75	No Ct	No Ct	0.994	-3.87
	A2	NTC	1	4131.75	No Ct	No Ct	0.994	-3.87
	A3	NTC	1	4131.75	No Ct	No Ct	0.994	-3.87
	C1	Standard	3	4131.75	10.99	100000000	0.994	-3.87
	C2	Standard	3	4131.75	10.67	100000000	0.994	-3.87
	C3	Standard	3	4131.75	10.58	100000000	0.994	-3.87
	D1	Standard	4	4131.75	14.88	10000000	0.994	-3.87
	D2	Standard	4	4131.75	14.86	10000000	0.994	-3.87
	D3	Standard	4	4131.75	14.65	10000000	0.994	-3.87
	E1	Standard	5	4131.75	19.44	1000000	0.994	-3.87
	E2	Standard	5	4131.75	19.37	1000000	0.994	-3.87
	E3	Standard	5	4131.75	19.36	1000000	0.994	-3.87
	F1	Standard	6	4131.75	23.8	100000	0.994	-3.87
	F2	Standard	6	4131.75	23.71	100000	0.994	-3.87
	F3	Standard	6	4131.75	23.55	100000	0.994	-3.87
	G1	Standard	7	4131.75	26.53	10000	0.994	-3.87
	G2	Standard	7	4131.75	26.52	10000	0.994	-3.87
	G3	Standard	7	4131.75	26.27	10000	0.994	-3.87
	H1	Standard	8	4131.75	30.02	1000	0.994	-3.87
	H2	Standard	8	4131.75	30.14	1000	0.994	-3.87
	H3	Standard	8	4131.75	29.81	1000	0.994	-3.87
									MW	STABW	% Abweichung
	A4	P1	9	4131.75	22.48	119300	0.994	-3.87	117233	2993.88	2.55378		Sample	MW
	A5		9	4131.75	22.56	113800	0.994	-3.87					P13	324267
	A6		9	4131.75	22.49	118600	0.994	-3.87					P14	640333
	B4	P2	10	4131.75	20.35	424400	0.994	-3.87	430667	16800.7	3.90109		P15	199000
	B5		10	4131.75	20.25	449700	0.994	-3.87					P16	274067
	B6		10	4131.75	20.37	417900	0.994	-3.87					P17	72620
	C4	P3	11	4131.75	21.81	178000	0.994	-3.87	170800	9079.65	5.31595		P18	62936.7
	C5		11	4131.75	21.98	160600	0.994	-3.87					P19	390133
	C6		11	4131.75	21.85	173800	0.994	-3.87					P20	132667
	D4	P4	12	4131.75	21.15	263800	0.994	-3.87	267867	27427.1	10.2391		P21	312000
	D5		12	4131.75	20.95	297100	0.994	-3.87					P22	82110
	D6		12	4131.75	21.29	242700	0.994	-3.87					P23	566967
	E4	P5	13	4131.75	21.94	164700	0.994	-3.87	153700	12634.9	8.22048		P24	182867
	E5		13	4131.75	22.02	156500	0.994	-3.87
	E6		13	4131.75	22.21	139900	0.994	-3.87
	F4	P6	14	4131.75	22.66	107000	0.994	-3.87	110067	7021.63	6.37944
	F5		14	4131.75	22.69	105100	0.994	-3.87
	F6		14	4131.75	22.5	118100	0.994	-3.87
	G4	P7	15	4131.75	22.98	88530	0.994	-3.87	88476.7	1680.63	1.89952
	G5		15	4131.75	23.02	86770	0.994	-3.87
	G6		15	4131.75	22.95	90130	0.994	-3.87
	H4	P8	16	4131.75	20.42	406000	0.994	-3.87	407867	1955.33	0.479405
	H5		16	4131.75	20.41	409900	0.994	-3.87
	H6		16	4131.75	20.41	407700	0.994	-3.87
	A7	P9	17	4131.75	22.52	116200	0.994	-3.87	117100	2381.18	2.03346
	A8		17	4131.75	22.47	119800	0.994	-3.87
	A9		17	4131.75	22.54	115300	0.994	-3.87
	B7	P10	18	4131.75	21.13	267100	0.994	-3.87	251500	13513.3	5.37309
	B8		18	4131.75	21.28	243400	0.994	-3.87
	B9		18	4131.75	21.28	244000	0.994	-3.87
	C7	P11	19	4131.75	20.32	430700	0.994	-3.87	458000	55805.6	12.1846
	C8		19	4131.75	20.36	421100	0.994	-3.87
	C9		19	4131.75	20	522200	0.994	-3.87
	D7	P12	20	4131.75	21.63	197500	0.994	-3.87	204867	7350.06	3.58773
	D8		20	4131.75	21.51	212200	0.994	-3.87
	D9		20	4131.75	21.57	204900	0.994	-3.87
	E7	P13	21	4131.75	20.63	358400	0.994	-3.87	324267	34557.5	10.6571
	E8		21	4131.75	20.8	325100	0.994	-3.87
	E9		21	4131.75	20.99	289300	0.994	-3.87
	F7	P14	22	4131.75	19.63	651400	0.994	-3.87	640333	32352.2	5.0524
	F8		22	4131.75	19.59	665700	0.994	-3.87
	F9		22	4131.75	19.75	603900	0.994	-3.87
	G7	P15	23	4131.75	21.64	197100	0.994	-3.87	199000	16631.6	8.35759
	G8		23	4131.75	21.48	216500	0.994	-3.87
	G9		23	4131.75	21.76	183400	0.994	-3.87
	H7	P16	24	4131.75	21.08	274900	0.994	-3.87	274067	6589.64	2.40439
	H8		24	4131.75	21.04	280200	0.994	-3.87
	H9		24	4131.75	21.13	267100	0.994	-3.87
	A10	P17	25	4131.75	23.4	69180	0.994	-3.87	72620	5547.76	7.63943
	A11		25	4131.75	23.17	79020	0.994	-3.87
	A12		25	4131.75	23.38	69660	0.994	-3.87
	B10	P18	26	4131.75	23.57	62250	0.994	-3.87	62936.7	2433.77	3.86701
	B11		26	4131.75	23.61	60920	0.994	-3.87
	B12		26	4131.75	23.48	65640	0.994	-3.87
	C10	P19	27	4131.75	20.61	363500	0.994	-3.87	390133	35853.9	9.19017
	C11		27	4131.75	20.32	430900	0.994	-3.87
	C12		27	4131.75	20.55	376000	0.994	-3.87
	D10	P20	28	4131.75	22.3	132900	0.994	-3.87	132667	4354.69	3.28243
	D11		28	4131.75	22.25	136900	0.994	-3.87
	D12		28	4131.75	22.36	128200	0.994	-3.87
	E10	P21	29	4131.75	20.84	317500	0.994	-3.87	312000	6518.44	2.08924
	E11		29	4131.75	20.85	313700	0.994	-3.87
	E12		29	4131.75	20.9	304800	0.994	-3.87
	F10	P22	30	4131.75	22.93	91510	0.994	-3.87	82110	8507.11	10.3606
	F11		30	4131.75	23.15	79880	0.994	-3.87
	F12		30	4131.75	23.26	74940	0.994	-3.87
	G10	P23	31	4131.75	19.9	554000	0.994	-3.87	566967	11971.8	2.11155
	G11		31	4131.75	19.83	577600	0.994	-3.87
	G12		31	4131.75	19.85	569300	0.994	-3.87
	H10	P24	32	4131.75	21.74	185600	0.994	-3.87	182867	5804.6	3.17422
	H11		32	4131.75	21.82	176200	0.994	-3.87
	H12		32	4131.75	21.73	186800	0.994	-3.87
	MyhC4
	Well	Well Type	Replicate	Threshold (dR)	Ct (dR)	Quantity (copies)	RSq (dR)	Slope (dR)
	A1	NTC	1	1668.4	No Ct	No Ct	0.966	-4.474
	A2	NTC	1	1668.4	No Ct	No Ct	0.966	-4.474
	A3	NTC	1	1668.4	35.22	159.1	0.966	-4.474
	C1	Standard	3	1668.4	10.04	100000000	0.966	-4.474
	C2	Standard	3	1668.4	9.46	100000000	0.966	-4.474
	C3	Standard	3	1668.4	9.61	100000000	0.966	-4.474
	D1	Standard	4	1668.4	13.72	10000000	0.966	-4.474
	D2	Standard	4	1668.4	13.66	10000000	0.966	-4.474
	D3	Standard	4	1668.4	13.5	10000000	0.966	-4.474
	E1	Standard	5	1668.4	17.58	1000000	0.966	-4.474
	E2	Standard	5	1668.4	17.45	1000000	0.966	-4.474
	E3	Standard	5	1668.4	17.46	1000000	0.966	-4.474
	F1	Standard	6	1668.4	24.04	100000	0.966	-4.474
	F2	Standard	6	1668.4	23.97	100000	0.966	-4.474
	F3	Standard	6	1668.4	23.78	100000	0.966	-4.474
	G1	Standard	7	1668.4	25.43	10000	0.966	-4.474
	G2	Standard	7	1668.4	25.32	10000	0.966	-4.474
	G3	Standard	7	1668.4	25.29	10000	0.966	-4.474
	H1	Standard	8	1668.4	34.8	1000	0.966	-4.474
	H2	Standard	8	1668.4	No Ct	No Ct	0.966	-4.474
	H3	Standard	8	1668.4	No Ct	No Ct	0.966	-4.474
									MW	STABW	% Abweichung
	A4	P1	9	1668.4	22.11	136000	0.966	-4.474	130233	7691.77	5.90615		Sample	MW
	A5		9	1668.4	22.15	133200	0.966	-4.474					P1	130233
	A6		9	1668.4	22.33	121500	0.966	-4.474					P2	100033
	B4	P2	10	1668.4	22.54	108500	0.966	-4.474	100033	9537.99	9.53482		P3	20670
	B5		10	1668.4	22.67	101900	0.966	-4.474					P4	1989
	B6		10	1668.4	22.92	89700	0.966	-4.474					P5	7471
	C4	P3	11	1668.4	25.41	24780	0.966	-4.474	20670	3764.27	18.2113		P6	16146.7
	C5		11	1668.4	25.85	19840	0.966	-4.474					P7	148100
	C6		11	1668.4	26.1	17390	0.966	-4.474					P8	8764.67
	D4	P4	12	1668.4	30.27	2035	0.966	-4.474	1989	534.487	26.8721		P9	4613
	D5		12	1668.4	29.87	2499	0.966	-4.474					P10	6095.33
	D6		12	1668.4	30.95	1433	0.966	-4.474					P11	103473
	E4	P5	13	1668.4	27.54	8315	0.966	-4.474	7471	855.732	11.454		P12	14750
	E5		13	1668.4	27.74	7494	0.966	-4.474					P13	1.00953e+06
	E6		13	1668.4	27.98	6604	0.966	-4.474					P14	1.11967e+06
	F4	P6	14	1668.4	25.69	21490	0.966	-4.474	16146.7	4739.62	29.3536		P15	1.07567e+06
	F5		14	1668.4	26.46	14500	0.966	-4.474					P16	781300
	F6		14	1668.4	26.75	12450	0.966	-4.474					P17	468067
	G4	P7	15	1668.4	21.66	171100	0.966	-4.474	148100	24006.5	16.2096		P18	753567
	G5		15	1668.4	21.92	150000	0.966	-4.474					P19	588733
	G6		15	1668.4	22.3	123200	0.966	-4.474					P20	1.01187e+06
	H4	P8	16	1668.4	27.33	9272	0.966	-4.474	8764.67	542.369	6.18813		P21	708933
	H5		16	1668.4	27.42	8829	0.966	-4.474					P22	1.09897e+06
	H6		16	1668.4	27.57	8193	0.966	-4.474					P23	1.15967e+06
	A7	P9	17	1668.4	28.74	4473	0.966	-4.474	4613	174.86	3.79059		P24	1166000
	A8		17	1668.4	28.71	4557	0.966	-4.474
	A9		17	1668.4	28.6	4809	0.966	-4.474
	B7	P10	18	1668.4	28.11	6179	0.966	-4.474	6095.33	1021.07	16.7517
	B8		18	1668.4	27.85	7072	0.966	-4.474
	B9		18	1668.4	28.51	5035	0.966	-4.474
	C7	P11	19	1668.4	22.46	113300	0.966	-4.474	103473	8512.49	8.22675
	C8		19	1668.4	22.74	98360	0.966	-4.474
	C9		19	1668.4	22.73	98760	0.966	-4.474
	D7	P12	20	1668.4	26.26	16060	0.966	-4.474	14750	1432.72	9.71339
	D8		20	1668.4	26.39	14970	0.966	-4.474
	D9		20	1668.4	26.64	13220	0.966	-4.474
	E7	P13	21	1668.4	18.16	1034000	0.966	-4.474	1.00953e+06	45885.2	4.54519
	E8		21	1668.4	18.16	1038000	0.966	-4.474
	E9		21	1668.4	18.32	956600	0.966	-4.474
	F7	P14	22	1668.4	17.84	1219000	0.966	-4.474	1.11967e+06	94870.1	8.47307
	F8		22	1668.4	18.03	1110000	0.966	-4.474
	F9		22	1668.4	18.17	1030000	0.966	-4.474
	G7	P15	23	1668.4	18.07	1083000	0.966	-4.474	1.07567e+06	10214.4	0.949585
	G8		23	1668.4	18.08	1080000	0.966	-4.474
	G9		23	1668.4	18.11	1064000	0.966	-4.474
	H7	P16							781300	22768.8	2.91422
	H8		24	1668.4	18.75	765200	0.966	-4.474
	H9		24	1668.4	18.67	797400	0.966	-4.474
	A10	P17	25	1668.4	19.56	504600	0.966	-4.474	468067	39115.4	8.3568
	A11		25	1668.4	19.69	472800	0.966	-4.474
	A12		25	1668.4	19.88	426800	0.966	-4.474
	B10	P18	26	1668.4	18.76	761800	0.966	-4.474	753567	83156.3	11.035
	B11		26	1668.4	18.59	832300	0.966	-4.474
	B12		26	1668.4	19.02	666600	0.966	-4.474
	C10	P19	27	1668.4	19.06	651100	0.966	-4.474	588733	65159.8	11.0678
	C11		27	1668.4	19.24	594000	0.966	-4.474
	C12		27	1668.4	19.5	521100	0.966	-4.474
	D10	P20	28	1668.4	17.93	1167000	0.966	-4.474	1.01187e+06	179275	17.7172
	D11		28	1668.4	18.13	1053000	0.966	-4.474
	D12		28	1668.4	18.63	815600	0.966	-4.474
	E10	P21	29	1668.4	18.51	863400	0.966	-4.474	708933	136051	19.191
	E11		29	1668.4	19.05	656500	0.966	-4.474
	E12		29	1668.4	19.2	606900	0.966	-4.474
	F10	P22	30	1668.4	17.82	1232000	0.966	-4.474	1.09897e+06	126217	11.4851
	F11		30	1668.4	18.07	1084000	0.966	-4.474
	F12		30	1668.4	18.27	980900	0.966	-4.474
	G10	P23	31	1668.4	17.98	1137000	0.966	-4.474	1.15967e+06	24704.9	2.13035
	G11		31	1668.4	17.9	1186000	0.966	-4.474
	G12		31	1668.4	17.95	1156000	0.966	-4.474
	H10	P24	32	1668.4	17.9	1183000	0.966	-4.474	1166000	14933.2	1.28072
	H11		32	1668.4	17.94	1160000	0.966	-4.474
	H12		32	1668.4	17.95	1155000	0.966	-4.474
	MyhC7
	Well	Well Type	Replicate	Threshold (dR)	Ct (dR)	Quantity (copies)	RSq (dR)	Slope (dR)
	A1	NTC	1	621.954	No Ct	No Ct	0.99	-4.532
	A2	NTC	1	621.954	No Ct	No Ct	0.99	-4.532
	A3	NTC	1	621.954	No Ct	No Ct	0.99	-4.532
	C1	Standard	3	621.954	No Ct	No Ct	0.99	-4.532
	C2	Standard	3	621.954	8.45	100000000	0.99	-4.532
	C3	Standard	3	621.954	8.83	100000000	0.99	-4.532
	D1	Standard	4	621.954	12.43	10000000	0.99	-4.532
	D2	Standard	4	621.954	12.48	10000000	0.99	-4.532
	D3	Standard	4	621.954	12.2	10000000	0.99	-4.532
	E1	Standard	5	621.954	16.45	1000000	0.99	-4.532
	E2	Standard	5	621.954	16.34	1000000	0.99	-4.532
	E3	Standard	5	621.954	16.68	1000000	0.99	-4.532
	F1	Standard	6	621.954	20.89	100000	0.99	-4.532
	F2	Standard	6	621.954	20.36	100000	0.99	-4.532
	F3	Standard	6	621.954	20.36	100000	0.99	-4.532
	G1	Standard	7	621.954	25.84	10000	0.99	-4.532
	G2	Standard	7	621.954	25.4	10000	0.99	-4.532
	G3	Standard	7	621.954	25.57	10000	0.99	-4.532
	H1	Standard	8	621.954	30.15	1000	0.99	-4.532
	H2	Standard	8	621.954	31.84	1000	0.99	-4.532
	H3	Standard	8	621.954	31.99	1000	0.99	-4.532
									MW	STABW	% Abweichung
	A4	P1	9	621.954	20.46	159500	0.99	-4.532	165667	5795.11	3.49806		Sample	MW
	A5		9	621.954	20.38	166500	0.99	-4.532					P13	687.733
	A6		9	621.954	20.32	171000	0.99	-4.532					P14	1864.67
	B4	P2	10	621.954	19.34	281500	0.99	-4.532	327167	51189.2	15.6462		P15	101.8
	B5		10	621.954	18.74	382500	0.99	-4.532					P16	969.4
	B6		10	621.954	19.11	317500	0.99	-4.532					P17	125.1
	C4	P3	11	621.954	18.7	389500	0.99	-4.532	383500	21536.2	5.61571		P18	286.367
	C5		11	621.954	18.64	401400	0.99	-4.532					P19	9514.33
	C6		11	621.954	18.86	359600	0.99	-4.532					P20	381.6
	D4	P4	12	621.954	19.06	325400	0.99	-4.532	313767	49388.5	15.7405		P21	1257.33
	D5		12	621.954	18.88	356300	0.99	-4.532					P22	113.2
	D6		12	621.954	19.5	259600	0.99	-4.532					P23	2119
	E4	P5	13	621.954	19.44	267500	0.99	-4.532	287567	18320.6	6.3709		P24	267.233
	E5		13	621.954	19.2	303400	0.99	-4.532
	E6		13	621.954	19.27	291800	0.99	-4.532
	F4	P6	14	621.954	18.72	385300	0.99	-4.532	376333	7801.5	2.07303
	F5		14	621.954	18.8	371100	0.99	-4.532
	F6		14	621.954	18.79	372600	0.99	-4.532
	G4	P7	15	621.954	19.17	307000	0.99	-4.532	287133	17371.6	6.05002
	G5		15	621.954	19.36	279600	0.99	-4.532
	G6		15	621.954	19.39	274800	0.99	-4.532
	H4	P8	16	621.954	18.75	381200	0.99	-4.532	478700	102072	21.3228
	H5		16	621.954	17.9	584800	0.99	-4.532
	H6		16	621.954	18.33	470100	0.99	-4.532
	A7	P9	17	621.954	19.2	303100	0.99	-4.532	284533	29935	10.5207
	A8		17	621.954	19.21	300500	0.99	-4.532
	A9		17	621.954	19.58	250000	0.99	-4.532
	B7	P10	18	621.954	18.65	399900	0.99	-4.532	366233	29829.1	8.14483
	B8		18	621.954	18.95	343100	0.99	-4.532
	B9		18	621.954	18.88	355700	0.99	-4.532
	C7	P11	19	621.954	18.57	416700	0.99	-4.532	418367	16563	3.95897
	C8		19	621.954	18.48	435700	0.99	-4.532
	C9		19	621.954	18.64	402700	0.99	-4.532
	D7	P12	20	621.954	19.57	250600	0.99	-4.532	254167	26033.9	10.2428
	D8		20	621.954	19.34	281800	0.99	-4.532
	D9		20	621.954	19.74	230100	0.99	-4.532
	E7	P13	21	621.954	30.98	759.9	0.99	-4.532	687.733	158.952	23.1125
	E8		21	621.954	30.89	797.8	0.99	-4.532
	E9		21	621.954	31.79	505.5	0.99	-4.532
	F7	P14	22	621.954	29.01	2069	0.99	-4.532	1864.67	182.226	9.77258
	F8		22	621.954	29.38	1719	0.99	-4.532
	F9		22	621.954	29.28	1806	0.99	-4.532
	G7	P15	23	621.954	No Ct	No Ct	0.99	-4.532	101.8	#DIV/0!	#DIV/0!
	G8		23	621.954	No Ct	No Ct	0.99	-4.532
	G9		23	621.954	34.94	101.8	0.99	-4.532
	H7	P16	24	621.954	30.73	864.5	0.99	-4.532	969.4	127.282	13.13
	H8		24	621.954	30.24	1111	0.99	-4.532
	H9		24	621.954	30.58	932.7	0.99	-4.532
	A10	P17	25	621.954	34.79	109.8	0.99	-4.532	125.1	21.6375	17.2961
	A11		25	621.954	34.31	140.4	0.99	-4.532
	A12		25	621.954	No Ct	No Ct	0.99	-4.532
	B10	P18	26	621.954	33.31	232.5	0.99	-4.532	286.367	56.6838	19.7941
	B11		26	621.954	32.94	281.1	0.99	-4.532
	B12		26	621.954	32.53	345.5	0.99	-4.532
	C10	P19	27	621.954	25.96	9741	0.99	-4.532	9514.33	247.049	2.5966
	C11		27	621.954	26.06	9251	0.99	-4.532
	C12		27	621.954	26	9551	0.99	-4.532
	D10	P20	28	621.954	32.23	403.4	0.99	-4.532	381.6	32.0506	8.399
	D11		28	621.954	32.26	396.6	0.99	-4.532
	D12		28	621.954	32.54	344.8	0.99	-4.532
	E10	P21	29	621.954	30.05	1223	0.99	-4.532	1257.33	94.3098	7.50078
	E11		29	621.954	29.83	1364	0.99	-4.532
	E12		29	621.954	30.11	1185	0.99	-4.532
	F10	P22	30	621.954	No Ct	No Ct	0.99	-4.532	113.2	10.0409	8.87007
	F11		30	621.954	34.86	106.1	0.99	-4.532
	F12		30	621.954	34.61	120.3	0.99	-4.532
	G10	P23	31	621.954	29.07	2013	0.99	-4.532	2119	182.732	8.6235
	G11		31	621.954	29.06	2014	0.99	-4.532
	G12		31	621.954	28.78	2330	0.99	-4.532
	H10	P24	32	621.954	32.84	296	0.99	-4.532	267.233	43.1648	16.1525
	H11		32	621.954	32.89	288.1	0.99	-4.532
	H12		32	621.954	33.44	217.6	0.99	-4.532
	MyhC2 (IIa)
	Well	Well Type	Replicate	Threshold (dR)	Ct (dR)	Quantity (copies)	RSq (dR)	Slope (dR)
	A1	NTC	1	626.285	34.49	9.21	0.998	-3.605
	A2	NTC	1	626.285	No Ct	No Ct	0.998	-3.605
	A3	NTC	1	626.285	36.12	3.26	0.998	-3.605
	C1	Standard	3	626.285	8.86	100000000	0.998	-3.605
	C2	Standard	3	626.285	8.81	100000000	0.998	-3.605
	C3	Standard	3	626.285	8.84	100000000	0.998	-3.605
	D1	Standard	4	626.285	12.98	10000000	0.998	-3.605
	D2	Standard	4	626.285	12.77	10000000	0.998	-3.605
	D3	Standard	4	626.285	12.67	10000000	0.998	-3.605
	E1	Standard	5	626.285	16.52	1000000	0.998	-3.605
	E2	Standard	5	626.285	16.35	1000000	0.998	-3.605
	E3	Standard	5	626.285	16.39	1000000	0.998	-3.605
	F1	Standard	6	626.285	20.67	100000	0.998	-3.605
	F2	Standard	6	626.285	20.49	100000	0.998	-3.605
	F3	Standard	6	626.285	20.31	100000	0.998	-3.605
	G1	Standard	7	626.285	23.53	10000	0.998	-3.605
	G2	Standard	7	626.285	23.26	10000	0.998	-3.605
	G3	Standard	7	626.285	23.41	10000	0.998	-3.605
	H1	Standard	8	626.285	26.89	1000	0.998	-3.605
	H2	Standard	8	626.285	27.06	1000	0.998	-3.605
	H3	Standard	8	626.285	26.75	1000	0.998	-3.605
									MW	STABW	% Abweichung
	A4	P1	9	626.285	18.84	202600	0.998	-3.605	201467	6969.46	3.45936		Sample	MW
	A5		9	626.285	18.8	207800	0.998	-3.605					P13	34250
	A6		9	626.285	18.91	194000	0.998	-3.605					P14	69906.7
	B4	P2	10	626.285	18.17	311300	0.998	-3.605	368167	50334.1	13.6716		P15	18460
	B5		10	626.285	17.75	407000	0.998	-3.605					P16	41913.3
	B6		10	626.285	17.83	386200	0.998	-3.605					P17	5163.67
	C4	P3	11	626.285	17.62	440900	0.998	-3.605	402467	46275.9	11.4981		P18	1455
	C5		11	626.285	17.72	415400	0.998	-3.605					P19	59310
	C6		11	626.285	17.98	351100	0.998	-3.605					P20	21453.3
	D4	P4	12	626.285	18.01	343500	0.998	-3.605	337067	23519.4	6.97768		P21	39283.3
	D5		12	626.285	17.95	356700	0.998	-3.605					P22	5810.33
	D6		12	626.285	18.17	311000	0.998	-3.605					P23	103900
	E4	P5	13	626.285	18.07	331800	0.998	-3.605	321567	26948.9	8.3805		P24	10153.3
	E5		13	626.285	18.27	291000	0.998	-3.605
	E6		13	626.285	18.02	341900	0.998	-3.605
	F4	P6	14	626.285	17.92	363400	0.998	-3.605	357100	10739.2	3.00733
	F5		14	626.285	17.93	363200	0.998	-3.605
	F6		14	626.285	18.01	344700	0.998	-3.605
	G4	P7	15	626.285	17.94	358700	0.998	-3.605	352600	8414.87	2.38652
	G5		15	626.285	18.01	343000	0.998	-3.605
	G6		15	626.285	17.96	356100	0.998	-3.605
	H4	P8	16	626.285	16.26	1053000	0.998	-3.605	1008100	70119.4	6.9556
	H5		16	626.285	16.27	1044000	0.998	-3.605
	H6		16	626.285	16.46	927300	0.998	-3.605
	A7	P9	17	626.285	17.94	359200	0.998	-3.605	334533	21437.7	6.40823
	A8		17	626.285	18.12	320400	0.998	-3.605
	A9		17	626.285	18.1	324000	0.998	-3.605
	B7	P10	18	626.285	17.5	477600	0.998	-3.605	484000	29819.6	6.16108
	B8		18	626.285	17.37	516500	0.998	-3.605
	B9		18	626.285	17.56	457900	0.998	-3.605
	C7	P11	19	626.285	17.25	558100	0.998	-3.605	543733	30960	5.69397
	C8		19	626.285	17.23	564900	0.998	-3.605
	C9		19	626.285	17.4	508200	0.998	-3.605
	D7	P12	20	626.285	17.54	463400	0.998	-3.605	448900	12640.8	2.81595
	D8		20	626.285	17.62	440200	0.998	-3.605
	D9		20	626.285	17.61	443100	0.998	-3.605
	E7	P13	21	626.285	21.63	34130	0.998	-3.605	34250	2472.19	7.21806
	E8		21	626.285	21.51	36780	0.998	-3.605
	E9		21	626.285	21.74	31840	0.998	-3.605
	F7	P14	22	626.285	20.31	79370	0.998	-3.605	69906.7	9332.86	13.3505
	F8		22	626.285	20.51	69640	0.998	-3.605
	F9		22	626.285	20.73	60710	0.998	-3.605
	G7	P15	23	626.285	22.38	21090	0.998	-3.605	18460	2372.74	12.8534
	G8		23	626.285	22.65	17810	0.998	-3.605
	G9		23	626.285	22.77	16480	0.998	-3.605
	H7	P16	24	626.285	21.36	40370	0.998	-3.605	41913.3	2213.96	5.28224
	H8		24	626.285	21.21	44450	0.998	-3.605
	H9		24	626.285	21.34	40920	0.998	-3.605
	A10	P17	25	626.285	24.64	4988	0.998	-3.605	5163.67	382.092	7.39963
	A11		25	626.285	24.46	5602	0.998	-3.605
	A12		25	626.285	24.67	4901	0.998	-3.605
	B10	P18	26	626.285	26.66	1372	0.998	-3.605	1455	93.9521	6.45719
	B11		26	626.285	26.59	1436	0.998	-3.605
	B12		26	626.285	26.46	1557	0.998	-3.605
	C10	P19	27	626.285	20.78	58500	0.998	-3.605	59310	1145.51	1.9314
	C11		27	626.285	No Ct	No Ct	0.998	-3.605
	C12		27	626.285	20.74	60120	0.998	-3.605
	D10	P20	28	626.285	22.21	23530	0.998	-3.605	21453.3	1914.01	8.92174
	D11		28	626.285	22.38	21070	0.998	-3.605
	D12		28	626.285	22.48	19760	0.998	-3.605
	E10	P21	29	626.285	21.54	36190	0.998	-3.605	39283.3	2862.98	7.28802
	E11		29	626.285	21.39	39820	0.998	-3.605
	E12		29	626.285	21.31	41840	0.998	-3.605
	F10	P22	30	626.285	24.3	6208	0.998	-3.605	5810.33	351.938	6.0571
	F11		30	626.285	24.43	5684	0.998	-3.605
	F12		30	626.285	24.47	5539	0.998	-3.605
	G10	P23	31	626.285	19.93	100900	0.998	-3.605	103900	2861.82	2.7544
	G11		31	626.285	19.84	106600	0.998	-3.605
	G12		31	626.285	19.88	104200	0.998	-3.605
	H10	P24	32	626.285	23.51	10240	0.998	-3.605	10153.3	416.813	4.10519
	H11		32	626.285	23.6	9700	0.998	-3.605
	H12		32	626.285	23.47	10520	0.998	-3.605
	TBP
	Well	Well Type	Replicate	Threshold (dR)	Ct (dR)	Quantity (copies)	RSq (dR)	Slope (dR)
	A1	NTC	1	1074.75	31.27	8.57	1	-3.337
	A2	NTC	1	1074.75	35.08	0.6162	1	-3.337
	A3	NTC	1	1074.75	33.99	1.31	1	-3.337
	E1	Standard	5	1074.75	14.32	1000000	1	-3.337
	E2	Standard	5	1074.75	14.35	1000000	1	-3.337
	E3	Standard	5	1074.75	14.49	1000000	1	-3.337
	F1	Standard	6	1074.75	17.79	100000	1	-3.337
	F2	Standard	6	1074.75	17.65	100000	1	-3.337
	F3	Standard	6	1074.75	17.6	100000	1	-3.337
	G1	Standard	7	1074.75	21	10000	1	-3.337
	G2	Standard	7	1074.75	21.01	10000	1	-3.337
	G3	Standard	7	1074.75	20.97	10000	1	-3.337
	H1	Standard	8	1074.75	24.38	1000	1	-3.337
	H2	Standard	8	1074.75	24.47	1000	1	-3.337
	H3	Standard	8	1074.75	24.36	1000	1	-3.337
									MW	STABW	% Abweichung
	A4	P1	9	1074.75	26.63	210.3	1	-3.337	202.3	7.08872	3.50406		Sample	MW
	A5		9	1074.75	26.73	196.8	1	-3.337					P1	202.3
	A6		9	1074.75	26.7	199.8	1	-3.337					P2	345.933
	B4	P2	10	1074.75	26.04	316.9	1	-3.337	345.933	29.6692	8.57658		P3	361.767
	B5		10	1074.75	25.79	376.2	1	-3.337					P4	527.05
	B6		10	1074.75	25.91	344.7	1	-3.337					P5	385.067
	C4	P3	11	1074.75	25.87	355	1	-3.337	361.767	7.23901	2.00102		P6	408
	C5		11	1074.75	25.85	360.9	1	-3.337					P7	306.233
	C6		11	1074.75	25.81	369.4	1	-3.337					P8	457.4
	D4	P4	12	1074.75	21.91	*5474	1	-3.337	527.05	62.8618	11.9271		P9	235.567
	D5		12	1074.75	25.43	482.6	1	-3.337					P10	676.4
	D6		12	1074.75	25.18	571.5	1	-3.337					P11	444.567
	E4	P5	13	1074.75	25.61	425.7	1	-3.337	385.067	38.3122	9.94949		P12	291.4
	E5		13	1074.75	25.89	349.6	1	-3.337					P13	203.233
	E6		13	1074.75	25.77	379.9	1	-3.337					P14	299
	F4	P6	14	1074.75	25.61	425.9	1	-3.337	408	23.7931	5.83163		P15	341.267
	F5		14	1074.75	25.77	381	1	-3.337					P16	258.733
	F6		14	1074.75	25.64	417.1	1	-3.337					P17	235.633
	G4	P7	15	1074.75	26.13	297	1	-3.337	306.233	9.67695	3.15999		P18	295.367
	G5		15	1074.75	26.09	305.4	1	-3.337					P19	224.033
	G6		15	1074.75	26.04	316.3	1	-3.337					P20	223.1
	H4	P8	16	1074.75	25.55	442	1	-3.337	457.4	17.8076	3.89322		P21	254.033
	H5		16	1074.75	25.52	453.3	1	-3.337					P22	318.633
	H6		16	1074.75	25.44	476.9	1	-3.337					P23	329.267
	A7	P9	17	1074.75	26.55	222.8	1	-3.337	235.567	12.6033	5.35021		P24	177.467
	A8		17	1074.75	26.39	248	1	-3.337
	A9		17	1074.75	26.46	235.9	1	-3.337
	B7	P10	18	1074.75	24.86	715.2	1	-3.337	676.4	51.7066	7.64438
	B8		18	1074.75	24.89	696.3	1	-3.337
	B9		18	1074.75	25.07	617.7	1	-3.337
	C7	P11	19	1074.75	25.55	441.6	1	-3.337	444.567	36.4407	8.1969
	C8		19	1074.75	25.43	482.4	1	-3.337
	C9		19	1074.75	25.66	409.7	1	-3.337
	D7	P12	20	1074.75	26.13	296.7	1	-3.337	291.4	6.18789	2.1235
	D8		20	1074.75	26.15	292.9	1	-3.337
	D9		20	1074.75	26.19	284.6	1	-3.337
	E7	P13	21	1074.75	26.55	222.4	1	-3.337	203.233	36.0045	17.7158
	E8		21	1074.75	26.53	225.6	1	-3.337
	E9		21	1074.75	27.01	161.7	1	-3.337
	F7	P14	22	1074.75	26.07	309.4	1	-3.337	299	9.77548	3.26939
	F8		22	1074.75	26.16	290	1	-3.337
	F9		22	1074.75	26.13	297.6	1	-3.337
	G7	P15	23	1074.75	25.87	355.2	1	-3.337	341.267	12.077	3.53887
	G8		23	1074.75	25.96	334.8	1	-3.337
	G9		23	1074.75	25.96	333.8	1	-3.337
	H7	P16	24	1074.75	26.41	245.4	1	-3.337	258.733	28.7232	11.1015
	H8		24	1074.75	26.16	291.7	1	-3.337
	H9		24	1074.75	26.44	239.1	1	-3.337
	A10	P17	25	1074.75	26.22	278.1	1	-3.337	235.633	38.9083	16.5122
	A11		25	1074.75	26.52	227.1	1	-3.337
	A12		25	1074.75	26.69	201.7	1	-3.337
	B10	P18	26	1074.75	26.28	268	1	-3.337	295.367	171.991	58.2296
	B11		26	1074.75	27.23	138.7	1	-3.337
	B12		26	1074.75	25.44	479.4	1	-3.337
	C10	P19	27	1074.75	26.43	241.9	1	-3.337	224.033	32.0784	14.3186
	C11		27	1074.75	26.42	243.2	1	-3.337
	C12		27	1074.75	26.8	187	1	-3.337
	D10	P20	28	1074.75	26.5	230.3	1	-3.337	223.1	25.0872	11.2448
	D11		28	1074.75	26.42	243.8	1	-3.337
	D12		28	1074.75	26.74	195.2	1	-3.337
	E10	P21	29	1074.75	26.23	277.6	1	-3.337	254.033	22.0137	8.66568
	E11		29	1074.75	26.38	250.5	1	-3.337
	E12		29	1074.75	26.48	234	1	-3.337
	F10	P22	30	1074.75	25.19	566.4	1	-3.337	318.633	217.195	68.1645
	F11		30	1074.75	26.51	228.4	1	-3.337
	F12		30	1074.75	27.02	161.1	1	-3.337
	G10	P23	31	1074.75	26.04	315.9	1	-3.337	329.267	39.6762	12.0499
	G11		31	1074.75	26.12	298	1	-3.337
	G12		31	1074.75	25.8	373.9	1	-3.337
	H10	P24	32	1074.75	26.52	226.2	1	-3.337	177.467	42.5484	23.9754
	H11		32	1074.75	27.14	147.7	1	-3.337
	H12		32	1074.75	27.04	158.5	1	-3.337

## Sheet: Fig1B&C
Fig 1B&C
	Analysis with ImageJ
	100um= 161 pixels		0.621118
	161 pixels - 100µm
	1pixel - x? =0,62 * 0,62 =		0.38	--> area per pixel
	Y_EDL1_2																					Y_EDL2_1																					Y_EDL3_1
													68 fibres=100%									fibers	area(pixel)	mean	min	max		fibers	area(µm2)					nr. Fibres	%fibres			nr. Fibres	%fibres				fibers	area(pixel)	mean	min	max		fibers
										order(low to high)			then do the mean of the % per group									1	1955	197931	166	246		1	742.9		379.62		301-400	1	1.47059		<300	0	0				1	3623	211935	160	252		1
	fibers	area(pixel)	mean	min	max		fibers	area(µm2)		fibers	area(µm2)			nr. Fibres	%fibres			nr. Fibres	%fibres			2	2795	198827	125	236		2	1062.1		415.34		401-500	6	8.82353								2	4399	213428	142	249		2
	1	2230	160553	123	243		1	847.4		1	160.36		<200	1	1.47059		<300	7	10.2941			3	2271	200107	162	245		3	862.98		441.94												3	4034	213873	170	238		3
	2	2566	164313	148	242		2	975.08		2	242.06		201-300	6	8.82353							4	3181	199327	172	252		4	1208.78		459.04						0-400	1	1.47059				4	2242	211816	162	235		4
	3	1070	158364	129	211		3	406.6		3	245.48						0-400	14	20.5882			5	2170	193653	171	242		5	824.6		480.7												5	2040	205889	138	229		5
	4	1943	159139	135	201		4	738.34		4	249.66											6	4144	196330	123	251		6	1574.72		485.26												6	5853	210426	143	250		6
	5	2737	160869	91	208		5	1040.06		5	264.86											7	1765	187452	115	240		7	670.7		486.4												7	6395	208674	138	250		7
	6	769	161311	131	237		6	292.22		6	278.16											8	4155	193376	167	248		8	1578.9		533.14		501-600	5	7.35294								8	4273	207862	156	247		8
	7	1846	168190	122	252		7	701.48		7	292.22											9	1815	180874	137	251		9	689.7		538.84												9	2948	210558	192	241		9
	8	1925	167984	142	215		8	731.5		8	328.7		301-400	7	10.2941							10	999	188383	165	244		10	379.62		559.74												10	2524	204894	159	240		10
	9	2406	161976	114	231		9	914.28		9	329.46											11	2905	195832	166	251		11	1103.9		572.66												11	2272	206781	147	248		11
	10	3581	163424	101	240		10	1360.78		10	338.58											12	1265	181478	157	226		12	480.7		585.58												12	2477	205143	184	233		12
	11	2225	164363	126	245		11	845.5		11	358.72											13	2742	181128	168	236		13	1041.96		644.48		601-700	4	5.88235								13	3008	204554	171	247		13
	12	1487	163173	147	214		12	565.06		12	372.78											14	3279	183418	140	247		14	1246.02		670.7												14	4133	208758	167	248		14
	13	1763	159081	132	221		13	669.94		13	381.14											15	1541	191106	142	235		15	585.58		689.7												15	4277	207206	169	249		15
	14	1186	160474	119	234		14	450.68		14	381.9											16	2252	198810	168	249		16	855.76		690.46						400-800	19	27.9412				16	2327	205436	184	245		16
	15	1142	158496	104	214		15	433.96		15	406.6		401-500	6	8.82353		400-800	29	42.6471			17	1817	193425	99	233		17	690.46		742.9		701-800	4	5.88235								17	4393	204967	138	243		17
	16	1713	172616	144	244		16	650.94		16	406.98											18	2989	195333	171	240		18	1135.82		767.22												18	2690	204608	185	243		18
	17	2187	165359	148	252		17	831.06		17	433.96											19	2108	191273	99	227		19	801.04		767.98												19	4143	199566	178	246		19
	18	5680	166383	119	237		18	2158.4		18	450.68											20	3449	188295	134	251		20	1310.62		776.34												20	5487	201006	159	245		20
	19	422	160621	139	201		19	160.36		19	478.04											21	1277	191789	128	217		21	485.26		801.04		801-900	11	16.1765								21	3214	203380	114	250		21
	20	867	163135	136	216		20	329.46		20	481.46											22	2917	194077	170	251		22	1108.46		810.92												22	949	194772	157	230		22
	21	4195	177259	117	250		21	1594.1		21	515.28		501-600	5	7.35294							23	1473	192024	144	225		23	559.74		821.56												23	4227	203983	170	249		23
	22	2693	174082	146	252		22	1023.34		22	524.02											24	3212	195068	130	250		24	1220.56		824.6												24	3934	210443	156	250		24
	23	2332	164205	141	230		23	886.16		23	528.96											25	3185	200884	131	244		25	1210.3		837.9												25	3614	209146	140	249		25
	24	1451	162959	135	238		24	551.38		24	551.38											26	2211	197517	138	250		26	840.18		840.18												26	3614	209146	140	249		26
	25	1993	164730	143	249		25	757.34		25	565.06											27	2409	202336	153	249		27	915.42		855.76												27	2109	209332	138	248		27
	26	3050	165708	123	248		26	1159		26	628.9		601-700	9	13.2353							28	1418	202432	96	230		28	538.84		862.98												28	2640	210009	172	250		28
	27	1856	164775	131	229		27	705.28		27	650.94											29	2888	201038	143	252		29	1097.44		869.82												29	4596	205481	138	249		29
	28	3089	167505	148	244		28	1173.82		28	660.82											30	3844	197336	173	244		30	1460.72		872.1												30	3319	208170	101	244		30
	29	2980	177939	129	240		29	1132.4		29	663.1											31	1208	199060	173	252		31	459.04		880.46												31	4065	208836	176	250		31
	30	2515	172048	146	238		30	955.7		30	665											32	2536	192942	135	245		32	963.68		915.42		901-1000	5	7.35294								32	1590	200105	144	242		32
	31	1745	168877	101	248		31	663.1		31	669.94											33	2295	179976	121	240		33	872.1		963.68												33	3840	204238	127	250		33
	32	697	166449	87	248		32	264.86		32	674.5											34	3969	193055	136	252		34	1508.22		965.58												34	2798	203165	150	238		34
	33	2388	165566	103	239		33	907.44		33	676.02											35	1163	195540	134	233		35	441.94		967.1												35	4270	205168	158	231		35
	34	1775	173687	106	230		34	674.5		34	692.36											36	2021	190451	169	250		36	767.98		970.14												36	1048	203397	190	236		36
	35	637	166184	140	228		35	242.06		35	701.48		701-800	9	13.2353							37	2816	194927	168	234		37	1070.08		1029.8		1001-2000	32	47.0588								37	5784	201603	137	250		37
	36	1750	170171	140	211		36	665		36	705.28											38	3252	196057	127	241		38	1235.76		1041.96												38	4053	202694	175	250		38
	37	657	163682	95	230		37	249.66		37	723.14											39	4321	186819	135	250		39	1641.98		1062.1												39	5241	203988	163	242		39
	38	1356	169698	147	230		38	515.28		38	731.12											40	2134	191678	145	228		40	810.92		1068.18		1000-1199	10	14.7059								40	3726	202734	144	244		40
	39	1005	163779	124	232		39	381.9		39	731.5											41	2541	188207	153	237		41	965.58		1070.08												41	4565	202003	159	244		41
	40	4585	177116	140	248		40	1742.3		40	738.34											42	2162	186276	134	241		42	821.56		1097.44		1200-1399	11	16.1765								42	6831	201070	141	249		42
	41	1924	165901	95	232		41	731.12		41	739.1											43	4117	182140	117	248		43	1564.46		1103.52												43	2559	201868	134	233		43
	42	981	170097	94	234		42	372.78		42	757.34											44	2553	183083	149	250		44	970.14		1103.9		1400-1599	10	14.7059								44	5198	201014	153	248		44
	43	3129	179125	138	235		43	1189.02		43	764.56											45	3506	180437	130	236		45	1332.28		1108.46						800-1000	16	23.5294				45	4098	199249	131	238		45
	44	3736	179749	143	241		44	1419.68		44	815.48		801-900	7	10.2941		800-1000	13	19.1176			46	2043	190264	167	249		46	776.34		1135.82		1600-1799	1	1.47059								46	2866	198446	132	249		46
	45	1903	163879	117	245		45	723.14		45	831.06											47	1696	185331	156	250		47	644.48		1208.78		1800-1999										47	1834	202350	183	239		47
	46	2146	175102	147	244		46	815.48		46	845.5											48	3924	190166	169	251		48	1491.12		1210.3												48	3728	204565	173	245		48
	47	1071	159674	145	235		47	406.98		47	847.4											49	2904	183206	131	249		49	1103.52		1220.56												49	1165	191759	159	223		49
	48	2825	171484	106	250		48	1073.5		48	875.52											50	2019	191310	164	246		50	767.22		1235.76												50	1708	190180	155	231		50
	49	1258	165091	115	233		49	478.04		49	886.16											51	2317	190776	164	235		51	880.46		1246.02												51	3534	203480	144	241		51
	50	865	162427	89	208		50	328.7		50	893.76											52	1093	192628	168	247		52	415.34		1252.1												52	4158	202977	164	253		52
	51	1655	167114	114	249		51	628.9		51	907.44		901-1000	6	8.82353							53	1507	191324	149	247		53	572.66		1277.56												53	4241	201292	170	251		53
	52	1267	159389	128	249		52	481.46		52	914.28											54	2811	188216	128	228		54	1068.18		1310.62												54	4745	201903	165	248		54
	53	891	160406	108	247		53	338.58		53	946.96											55	3362	187888	149	244		55	1277.56		1316.32												55	3516	199750	178	247		55
	54	1945	164343	141	248		54	739.1		54	955.7											56	2710	184014	120	242		56	1029.8		1326.2												56	2219	199573	156	247		56
	55	732	158633	141	226		55	278.16		55	975.08											57	2205	184585	116	246		57	837.9		1332.28												57	4747	201464	159	250		57
	56	1392	165524	119	194		56	528.96		56	981.54											58	3724	194221	143	248		58	1415.12		1415.12												58	4587	202710	132	243		58
	57	944	159354	105	204		57	358.72		57	1023.34		1001-2000	11	16.1765							59	3295	191120	137	244		59	1252.1		1428.04												59	4280	203450	163	249		59
	58	2012	163099	145	213		58	764.56		58	1040.06											60	3464	199861	131	242		60	1316.32		1460.72												60	3752	202726	165	242		60
	59	1003	164632	115	243		59	381.14		59	1073.5		1000-1199	7	10.2941							61	1403	195953	125	222		61	533.14		1491.12												61	4423	200522	189	225		61
	60	2583	168883	145	237		60	981.54		60	1132.4											62	2289	192948	141	224		62	869.82		1508.22												62	3892	204189	171	234		62
	61	1379	171681	147	236		61	524.02		61	1159		1200-1399	1	1.47059							63	3758	186949	131	248		63	1428.04		1564.46												63	3234	206330	152	238		63
	62	2304	161281	101	249		62	875.52		62	1173.82											64	4154	188882	153	244		64	1578.52		1574.72												64	2129	207407	182	246		64
	63	646	156101	92	247		63	245.48		63	1189.02		1400-1599	2	2.94118							65	3490	191521	154	249		65	1326.2		1578.52												65	4271	207388	141	251		65
	64	1779	163542	100	228		64	676.02		64	1360.78											66	4186	186814	112	252		66	1590.68		1578.9												66	3576	203743	177	242		66
	65	2492	172829	100	213		65	946.96		65	1419.68		1600-1799	1	1.47059							67	2545	193009	144	251		67	967.1		1590.68												67	3928	201963	148	246		67
	66	1739	160782	142	244		66	660.82		66	1594.1		1800-1999									68	1280	196843	134	249		68	486.4		1641.98		>2000	0	0								68	2592	198747	128	247		68
	67	2352	158855	119	245		67	893.76		67	1742.3
	68	1822	165493	110	226		68	692.36		68	2158.4		>2000	1	1.47059
	CSA_barplot graphic = Fig1C
		Y_EDL average				O_EDL average
	<399	20.5882	1.47059	2.94118	13.2353	26.4706	23.5294	17.6471
	400-799	42.6471	27.9412	7.35294	27.9412	33.8235	58.8235	33.8235
	800-999	19.1176	23.5294	14.7059	13.2353	23.5294	14.7059	25
	1000-1199		14.7059	8.82353	5.88235	10.2941	2.94118	8.82353
	1200-1399	10.2941	16.1765	13.2353	23.5294	2.94118	0	10.2941
	1400-1599	1.47059	14.7059	20.5882	11.7647	2.94118	0	4.41176
	1600-1799	2.94118	1.47059	19.1176	2.94118	0	0	0
	1800-1999	1.47059	0	5.88235	1.47059	0	0	0
	>2000	1.47059	0	7.35294	0	0	0	0
	CSA (all values)
	Y1	Y2	Y3	Y4		O1	O2	O3	O4
	847.4	742.9	1376.74	1245.64		929.86	723.14	300.58	684.647
	975.08	1062.1	1671.62	468.54		338.2	260.68	387.6	996.623
	406.6	862.98	1532.92	427.88		788.5	269.04	760	1124.2
	738.34	1208.78	851.96	1444.76		726.94	579.88	1266.54	1087.86
	1040.06	824.6	775.2	283.86		289.18	655.88	430.54	699.723
	292.22	1574.72	2224.14	738.34		640.3	518.32	546.82	492.513
	701.48	670.7	2430.1	839.8		1037.78	245.1	364.04	1026.78
	731.5	1578.9	1623.74	1471.74		839.42	824.6	763.04	840.828
	914.28	689.7	1120.24	651.7		503.12	630.04	851.58	488.26
	1360.78	379.62	959.12	1415.12		293.36	961.78	727.7	1144.69
	845.5	1103.9	863.36	1322.02		702.24	571.14	210.9	748.047
	565.06	480.7	941.26	756.96		994.84	508.82	802.56	930.903
	669.94	1041.96	1143.04	467.4		346.94	339.72	932.9	644.828
	450.68	1246.02	1570.54	992.18		1045	283.48	1157.86	939.408
	433.96	585.58	1625.26	1469.46		800.28	874	468.16	670.729
	650.94	855.76	884.26	590.14		249.28	1074.26	659.3	965.309
	831.06	690.46	1669.34	1291.62		577.22	976.6	442.7	1024.84
	2158.4	1135.82	1022.2	902.12		900.22	185.82	382.66	1021.36
	160.36	801.04	1574.34	302.86		871.72	501.22	1193.2	371.511
	329.46	1310.62	2085.06	1220.56		805.98	362.14	536.56	1122.65
	1594.1	485.26	1221.32	1349		261.06	733.78	772.92	1200.74
	1023.34	1108.46	360.62	980.02		425.98	942.02	850.06	1126.13
	886.16	559.74	1606.26	1277.56		1062.1	740.24	292.22	952.552
	551.38	1220.56	1494.92	670.32		953.42	536.94	348.08	627.045
	757.34	1210.3	1373.32	696.16		585.2	649.8	600.78	331.692
	1159	840.18	1373.32	1191.68		465.12	796.86	1150.26	678.075
	705.28	915.42	801.42	1309.86		898.7	553.28	952.66	759.258
	1173.82	538.84	1003.2	774.82		1014.98	577.6	825.36	1042.24
	1132.4	1097.44	1746.48	893		443.84	381.14	626.62
	955.7	1460.72	1261.22	307.8		330.22	721.62	257.64		847.98
	663.1	459.04	1544.7	1428.42		616.36	855	955.7
	264.86	963.68	604.2	949.24		377.34	505.4	1071.6
	907.44	872.1	1459.2	1347.1		1446.28	317.68	370.12
	674.5	1508.22	1063.24	1514.68		804.08	771.02	493.62
	242.06	441.94	1622.6	1243.36		1170.78	560.12	1171.92
	665	767.98	398.24	267.14		1057.92	226.48	800.66
	249.66	1070.08	2197.92	1576.24		1255.9	1107.7	1203.84
	515.28	1235.76	1540.14	350.74		1596.38	331.36	597.74
	381.9	1641.98	1991.58	770.26		1296.94	482.22	258.02
	1742.3	810.92	1415.88	1163.56		909.72	644.1	930.62
	731.12	965.58	1734.7	638.78		488.3	676.02	635.74
	372.78	821.56	2595.78	1337.98		316.16	625.48	342.38
	1189.02	1564.46	972.42	881.98		908.96	390.64	1226.26
	1419.68	970.14	1975.24	1310.62		1151.78	809.78	988.38
	723.14	1332.28	1557.24	181.64		262.96	528.58	964.82
	815.48	776.34	1089.08	1323.16		986.1	477.28	982.3
	406.98	644.48	696.92	1442.1		260.68	446.5	901.74
	1073.5	1491.12	1416.64	981.54		879.7	795.72	634.98
	478.04	1103.52	442.7	490.96		571.52	429.78	1290.1
	328.7	767.22	649.04	1328.1		703	840.18	424.08
	628.9	880.46	1342.92	206.34		607.62	354.54	1208.02
	481.46	415.34	1580.04	1186.74		732.64	755.44	1497.58
	338.58	572.66	1611.58	1873.02		691.6	601.54	1532.92
	739.1	1068.18	1803.1	1670.1		216.22	682.48	1425
	278.16	1277.56	1336.08	1295.42		658.54	413.44	814.72
	528.96	1029.8	843.22	759.24		251.94	258.78	476.9
	358.72	837.9	1803.86	1641.22		218.88	587.1	812.44
	764.56	1415.12	1743.06	653.98		684.76	527.44	812.44
	381.14	1252.1	1626.4	1240.32		317.3	716.68	631.56
	981.54	1316.32	1425.76	764.94		468.16	536.56	1099.72
	524.02	533.14	1680.74	423.7		528.58	652.46	288.8
	875.52	869.82	1478.96	239.78		380.38	851.96	575.7
	245.48	1428.04	1228.92	1250.96		823.08	370.88	770.64
	676.02	1578.52	809.02	392.16		384.18	338.96	950.38
	946.96	1326.2	1622.98	794.96		824.6	686.66	544.92
	660.82	1590.68	1358.88	568.86		680.2	423.7	524.02
	893.76	967.1	1492.64	1021.44		666.9	804.84	1303.02
	692.36	486.4	984.96	929.1		396.72	711.74	1200.8
		3629.76	1173.82			178.98	870.96	1013.84
		581.4	1331.52			382.66	690.46	509.58
		1169.64	240.54			632.7	362.52	932.14
		956.46	851.2			342.76	742.9	642.2
			931.38			655.12	942.4	888.06
			229.52			622.44	502.36	880.84
			774.06			311.22	561.64	1875.68
			258.78			348.46	889.96	915.42
			1516.96			1236.9	1029.04	1342.54
			1325.82			643.34	487.92	782.04
			1406.76			768.74	493.24	346.56
			1866.18			1075.78	936.32
			1086.42			844.74	313.12
			1546.6				278.54
							432.44
							723.14
							714.78
							411.16
							458.66
MEAN=	733.562	1023.26	1310.57	958.718		676.025	596.744	793.733	mean of CSA(all values)
[truncated: 65 more columns]

## Sheet: Fig1D MAFbx protein
Fig.1D MAFbx protein quantification
membrane1													membrane2
	Image Name	Channel	Name	Signal		Ponceau							Ponceau		Image Name	Channel	Name	Signal
	MAFbx Y_SOL Y_EDL O_SOL O_EDL mice 9,10,11 10gel 1to1000	800	00001	324.495		3.82074e+07							3.41379e+07		MAFbx both membranes together mice12, 13, 14	800	00001	537.036
	MAFbx Y_SOL Y_EDL O_SOL O_EDL mice 9,10,11 10gel 1to1000	800	00002	74.7262		2.52316e+07							2.97152e+07		MAFbx both membranes together mice12, 13, 14	800	00002	121.115
	MAFbx Y_SOL Y_EDL O_SOL O_EDL mice 9,10,11 10gel 1to1000	800	00003	485.3		3.50168e+07							3.81096e+07		MAFbx both membranes together mice12, 13, 14	800	00003	236.397
	MAFbx Y_SOL Y_EDL O_SOL O_EDL mice 9,10,11 10gel 1to1000	800	00004	173.074		2.10203e+07							2.94651e+07		MAFbx both membranes together mice12, 13, 14	800	00004	41.9932
	MAFbx Y_SOL Y_EDL O_SOL O_EDL mice 9,10,11 10gel 1to1000	800	00005	338.606		4.84252e+07							3.53723e+07		MAFbx both membranes together mice12, 13, 14	800	00005	70.3591
	MAFbx Y_SOL Y_EDL O_SOL O_EDL mice 9,10,11 10gel 1to1000	800	00006	91.5059		2.362e+07							2.12594e+07		MAFbx both membranes together mice12, 13, 14	800	00006	34.7422
	MAFbx Y_SOL Y_EDL O_SOL O_EDL mice 9,10,11 10gel 1to1000	800	00007	441.554		3.68926e+07							4.01859e+07		MAFbx both membranes together mice12, 13, 14	800	00007	245.453
	MAFbx Y_SOL Y_EDL O_SOL O_EDL mice 9,10,11 10gel 1to1000	800	00008	192.209		1.5594e+07							1.81857e+07		MAFbx both membranes together mice12, 13, 14	800	00008	127.005
	MAFbx Y_SOL Y_EDL O_SOL O_EDL mice 9,10,11 10gel 1to1000	800	00009	205.167		2.13295e+07							2.86465e+07		MAFbx both membranes together mice12, 13, 14	800	00009	78.2705
	MAFbx Y_SOL Y_EDL O_SOL O_EDL mice 9,10,11 10gel 1to1000	800	00010	23.4936		2.8248e+07							1.24056e+07		MAFbx both membranes together mice12, 13, 14	800	00010	21.3071
	MAFbx Y_SOL Y_EDL O_SOL O_EDL mice 9,10,11 10gel 1to1000	800	00011	368.612		3.58082e+07							3.36994e+07		MAFbx both membranes together mice12, 13, 14	800	00011	776.578
	MAFbx Y_SOL Y_EDL O_SOL O_EDL mice 9,10,11 10gel 1to1000	800	00012	400.439		4.11747e+07							3.52275e+07		MAFbx both membranes together mice12, 13, 14	800	00012	415.789
				n=6	Y_EDL	2.96161e-06
					Y_EDL	3.87408e-06
					Y_EDL	8.31689e-07
					Y_EDL	4.07586e-06
					Y_EDL	1.63421e-06
					Y_EDL	1.71755e-06
					O_EDL	8.23366e-06
					O_EDL	1.23258e-05
					O_EDL	9.72535e-06
					O_EDL	1.42518e-06
					O_EDL	6.98381e-06
					O_EDL	1.1803e-05
			Age-dependent
		Y_EDL	2.96161e-06	2.55579e-06	1.15878	115.878
		Y_EDL	3.87408e-06		1.5158	151.58
		Y_EDL	8.31689e-07		0.325414	32.5414
		Y_EDL	4.07586e-06	2.47587e-06	1.64623	164.623
		Y_EDL	1.63421e-06		0.660053	66.0053
		Y_EDL	1.71755e-06		0.693714	69.3714
		O_EDL	8.23366e-06	1.00949e-05	3.22157	322.157
		O_EDL	1.23258e-05		4.8227	482.27
		O_EDL	9.72535e-06		3.80522	380.522
		O_EDL	1.42518e-06	6.73732e-06	0.575628	57.5628
		O_EDL	6.98381e-06		2.82075	282.075
		O_EDL	1.1803e-05		4.7672	476.72

## Sheet: Fig.3E_TC staining
Fig.3E_TC staining
											Mean young
		Quantified on ImageJ		area(µm2)	Angle	% area	Min Treshold	Max Treshold			2220.7
	1	O1 EDL TC_20x_p0.bmp:Red	6407160	6407.16	0	3306	0	140	0.000			2.88519
	2	O2 EDL TC_20x_p0.bmp:Red	2504688	2504.69	0	1277	0	140	0.000			1.12788
	3	O3 EDL TC_20x_p0.bmp:Red	3442188	3442.19	0	1754	0	140	0.000			1.55004
	4	O4 EDL TC_20x_p0.bmp:Red	9139062	9139.06	0	4658	0	140	0.000			4.11539
	5	O5 EDL TC_20x_p0.bmp:Red	1971094	1971.09	0	1005	0	140	0.000			0.887599
	6	O6 EDL TC_20x_p0.bmp:Red	5982031	5982.03	0	3049	0	140	99375			2.69376
	7	Y1 EDL TC_20x_p0.bmp:Red	2882031	2882.03	0	1469	0	140	0.000			1.2978
	8	Y2 EDL TC_20x_p0.bmp:Red	2538281	2538.28	0	1294	0	140	0.000			1.14301
	9	Y3 EDL TC_20x_p0.bmp:Red	1897656	1897.66	0	0.967	0	140	0.000			0.854529
	10	Y4 EDL TC_20x_p0.bmp:Red	1075000	1075	0	0.548	0	140	0.000			0.484081
	11	Y5 EDL TC_20x_p0.bmp:Red	2123828	2123.83	0	1082	0	140	0.000			0.956376
	12	Y6 EDL TC_20x_p0.bmp:Red	870703	870.703	0	0.444	0	140	0.000			0.392084
	13	Y7 EDL TC_20x_p0.bmp:Red	3914062	3914.06	0	1995	0	140	0.000			1.76253
	14	Y8 EDL TC_20x_p0.bmp:Red	2464062	2464.06	0	1256	0	140	0.000			1.10959

## Sheet: Fig3B_TAs quantification µm2
Fig3B_TAs quantification µm2
		Label	Area (µm2)	Angle	%area	Min Thr	Max Thr	Length		AREA		Normalized to Y
	1	1 Young.tif:1 young	242594	0	99996	0	255	0		242.594	66.105	3.66983
	2	6 Young.tif:6 young	55478	0	100000	0	255	0		55.478		0.839241
	3	12 Young.tif:12 Y	18482	0	99940	0	255	2		18.482		0.279586
	4	16 Young.tif:16 young	94636	0	100000	0	255	0		94.636		1.4316
	5	115 Young.tif:115 young	59552	0	99992	0	255	0		59.552		0.90087
	6	124 Young.tif:124 Y	4323	0	99941	0	255	0		4.323		0.065396
	7	134 Young.tif:134 Y	11075	0	99895	0	255	0		11.075		0.167536
	8	128 Young.tif:128 young	144144	0	99996	0	255	0		144.144		2.18053
	9	154 Young.tif:154 young 1	75741	0	99997	0	255	0		75.741		1.14577
	10	154 Young.tif:154 young 2	123994	0	99997	0	255	0		123.994		1.87571
	11	296 Young.tif:296 Y 1	17851	0	100000	0	255	0		17.851		0.27004
	12	296 Young.tif:296 Y 2	13034	0	100000	0	255	0		13.034		0.197171
	13	298 Young.tif:298 Y	18485	0	99952	0	255	0		18.485		0.279631
	14	312 Young.tif:312 Y	46081	0	99676	0	255	0		46.081		0.697088
	15	40 Old.tif:40 old	94103	0	99911	0	255	0		94.103		1.42354
	16	49 Old.tif:49 old	91238	0	99863	0	255	0		91.238		1.3802
	17	55 Old.tif:55 old	184863	0	99810	0	255	0		184.863		2.79651
	18	176 Old.tif:176 old 1	542595	0	99150	0	255	0		542.595		8.20808
	19	176 Old.tif:176 old 2	640351	0	99976	0	255	0		640.351		9.68688
	20	194 Old.tif:194 old 1	55201	0	100000	0	255	0		55.201		0.83505
	21	194 Old.tif:194 old 2	171860	0	100000	0	255	0		171.86		2.5998
	22	214 Old.tif:214 old 1	465958	0	99931	0	255	0		465.958		7.04876
	23	214 Old.tif:214 old 2	126586	0	99896	0	255	0		126.586		1.91492
	24	214 Old.tif:214 old 3	108812	0	99962	0	255	0		108.812		1.64605

## Sheet: OROBOROS EDL #1 #2
#1
2018-03-19 P1-01.DLD
	Averages	Unit	1PM	2D	3c	4G	5S	6U	7Rot	8Ama									File name: 2018-03-19 P1-01.DLD
	Value		0	0	0	0	0	0	0	0									Path: E:\MTOX SOL EDL Y VS. OLD\O2K_2\180319 MTOX FIBERS\
	Start		02:12:36	02:23:32	02:29:39	02:42:15	02:46:06	02:51:26	03:02:01	03:15:34									Experimental code: fibers
	Stop		02:17:24	02:27:59	02:31:08	02:43:44	02:48:54	02:52:23	03:03:25	03:18:54									System time at connect: 2018-03-19, 11:45:43
	N Points		145	134	45	44	84	29	42	99									Chamber label: (1A) (1B)
	1A: O2 Concentration	nmol/ml	359.916	298.908	268.242	344.856	301.469	257.651	171.179	156.654									Sample: #25y #25o
#25y	1A: O2 Flux per mass	pmol/(s*mg)	15.7893	119.484	116.483	148.926	178.882	183.213	102.742	7.7358									Sample concentration: 0.90 mg/ml 1.10 mg/ml
																			Medium: Mir05 Mir05
																			Chamber volume [ml]: 2.00 2.00
#2																			O2 Sensor #: 1133 1132
2018-03-19 P1-01.DLD																			Background corr. a°: -5.8154 -3.8121
	Averages	Unit	1PM	2D	3c	4G	5S	6U	7Rot	8Ama									b°: 0.0375 0.0340
	Value		0	0	0	0	0	0	0	0									O2 Calibration:
	Start		02:14:26	02:26:20	02:31:03	02:42:20	02:47:35	02:51:05	03:02:43	03:15:45									Source: Active file Active file
	Stop		02:17:09	02:27:49	02:32:11	02:43:28	02:48:43	02:52:39	03:03:19	03:18:59									Sensor #: 1133 1132
	N Points		82	45	34	35	34	47	18	97									c1 [µM]: 193,79 193,79
	1B: O2 Concentration	nmol/ml	397.856	329.632	302.905	339.384	301.666	274.165	203.803	187.468									c0 [µM]: 0,000 0,000
#25old	1B: O2 Flux per mass	pmol/(s*mg)	15.1339	84.7138	81.8236	97.1141	107.4	111.207	56.7749	6.7349									R1 [V]: 2,0512 2,2136
																			R0 [V]: 0,0393 0,0329
																			Block temp. [°C]: 37,0000 37,0000
																			Barom. pressure [kPa]: 101,50 101,50
																			FM: 0,920 0,920
																			Set block temperature [°C]: 37.0
																			Gain for oxygen sensor: 1 1
																			Polarization voltage [mV]: 800 800
																			Stirrer speed [rpm]: 750 750
																			Data recording interval [s]: 2.0
																			Comments:
																			EDL muscle
																			Tissue at -80:
																			#1 #25y EDL 8.8mg
																			#2 #25o EDL 8.5mg

## Sheet: Fig3G OROBOROS EDL #3 #4
#3
2018-03-19 P1-01.DLD
	Averages	Unit	1PM	2D	3c	4G	5S	6U	7Rot	8Ama									File name: 2018-03-19 P1-01.DLD
	Value		0	0	0	0	0	0	0	0									Path: E:\MTOX Sol EDL y vs. old\O2k_1\180319 MTOX fibers\
	Start		02:23:00	02:32:16	02:39:58	02:52:08	02:55:48	02:59:08	03:09:27	03:25:53									Experimental code: Fibers
	Stop		02:25:22	02:36:23	02:41:43	02:53:11	02:56:46	03:00:26	03:10:24	03:27:28									System time at connect: 2018-03-19, 11:34:47
	N Points		70	123	52	32	28	40	29	47									Chamber label: (1A) (1B)
	1A: O2 Concentration	nmol/ml	384.504	316.563	271.738	344.792	309.646	273.551	186.794	173.822									Sample: #26y #26o
#26y	1A: O2 Flux per mass	pmol/(s*mg)	16.2857	129.597	127.39	158.069	190.718	200.45	95.5465	7.2098									Sample concentration: 0.85 mg/ml 1.10 mg/ml
																			Medium: Mir05 Mir05
																			Chamber volume [ml]: 2.00 2.00
#4																			O2 Sensor #: 924 925
2018-03-19 P1-01.DLD																			Amp sensor #: 0 0
	Averages	Unit	1PM	2D	3c	4G	5S	6U	7Rot	8Ama									pX Electrode: 0 0
	Value		0	0	0	0	0	0	0	0									Background corr. a°: -7.8010 -6.1409
	Start		02:23:00	02:34:07	02:40:24	02:52:13	02:55:11	02:58:52	03:09:16	03:25:48									b°: 0.0452 0.0394
	Stop		02:25:17	02:36:13	02:41:59	02:53:16	02:56:51	03:00:00	03:10:19	03:27:44									O2 Calibration:
	N Points		68	63	47	31	50	35	31	57									Source: Active file Active file
	1B: O2 Concentration	nmol/ml	362.835	280.739	236.206	332.853	300.945	267.103	180.32	165.271									Sensor #: 924 925
#26o	1B: O2 Flux per mass	pmol/(s*mg)	15.0283	113.922	103.588	128.852	147.397	151.425	68.8176	5.6139									c1 [µM]: 194,20 194,20
																			c0 [µM]: 0,000 0,000
																			R1 [V]: 2,1015 2,2432
																			R0 [V]: 0,0360 0,0359
																			Block temp. [°C]: 37,0000 37,0000
																			Barom. pressure [kPa]: 101,70 101,70
																			FM: 0,920 0,920
																			Set block temperature [°C]: 37.0
																			Gain for oxygen sensor: 1 1
																			Polarization voltage [mV]: 800 800
																			Stirrer speed [rpm]: 750 750
																			Data recording interval [s]: 2.0
																			Comments:
																			EDL
																			Tissue in -80
																			#3 #26y 9.5mg
																			#3 #26o 9.7

## Sheet: Fig3G OROBOROS EDL #5 #6
#5
2018-03-20 P1-01.DLD
	Averages	Unit	1PM	2D	3c	4G	5S	6U	7Rot	8Ama									File name: 2018-03-20 P1-01.DLD
	Value		0	0	0	0	0	0	0	0									Path: E:\MTOX Sol EDL y vs. old\O2k_2\190320 MTOX fibers\
	Start		01:58:47	02:04:49	02:09:32	02:13:44	02:21:52	02:29:55	02:35:46	02:47:56									Experimental code: fibers
	Stop		01:59:50	02:06:13	02:11:48	02:14:52	02:23:16	02:31:08	02:36:34	02:49:44									System time at connect: 2018-03-20, 10:23:54
	N Points		31	42	68	35	42	37	23	54									Chamber label: (1A) (1B)
	1A: O2 Concentration	nmol/ml	388.663	349.316	325.17	307.623	368.229	311.657	285.836	272.68									Sample: #27o #27y
#27o	1A: O2 Flux per mass	pmol/(s*mg)	10.4793	95.9926	88.2925	97.6707	139.117	145.108	71.821	5.2334									Sample concentration: 0.80 mg/ml 0.80 mg/ml
																			Medium: Mir05 Mir05
																			Chamber volume [ml]: 2.00 2.00
#6																			O2 Sensor #: 1133 1132
2018-03-20 P1-01.DLD																			Background corr. a°: -5.8154 -3.8121
	Averages	Unit	1PM	2D	3c	4G	5S	6U	7Rot	8Ama									b°: 0.0375 0.0340
	Value		0	0	0	0	0	0	0	0									O2 Calibration:
	Start		01:55:27	02:06:02	02:10:30	02:14:05	02:22:13	02:25:38	02:35:31	02:47:30									Source: Active file Active file
	Stop		01:59:39	02:07:16	02:11:33	02:15:39	02:23:21	02:26:51	02:36:34	02:49:41									Sensor #: 1133 1132
	N Points		126	36	32	47	34	37	31	66									c1 [µM]: 193,59 193,59
	1B: O2 Concentration	nmol/ml	395.649	345.812	318.386	291.489	353.731	321.597	249.186	233.646									c0 [µM]: 0,000 0,000
#27y	1B: O2 Flux per mass	pmol/(s*mg)	19.1938	126.013	127.278	142.919	188.392	190.661	94.9126	9.1379									R1 [V]: 2,0521 2,2014
																			R0 [V]: 0,0393 0,0329
																			Block temp. [°C]: 37,0000 37,0000
																			Barom. pressure [kPa]: 101,40 101,40
																			FM: 0,920 0,920
																			Set block temperature [°C]: 37.0
																			Gain for oxygen sensor: 1 1
																			Polarization voltage [mV]: 800 800
																			Stirrer speed [rpm]: 750 750
																			Data recording interval [s]: 2.0
																			Comments:
																			EDL
																			#5 #27o 5.5mg
																			#6 #27y 7.5mg

## Sheet: Fig3G OROBOROS EDL #7 #8
#7
2018-03-20 P1-01.DLD
	Averages	Unit	1PM	2D	3c	4G	5S	6U	7Rot	8Ama									File name: 2018-03-20 P1-01.DLD
	Value		0	0	0	0	0	0	0	0									Path: E:\MTOX Sol EDL y vs. old\O2k_1\190330 MTOX fibers\
	Start		02:01:03	02:09:27	02:12:57	02:16:00	02:27:33	02:30:31	02:38:13	02:49:46									Experimental code: Fibers
	Stop		02:02:58	02:10:35	02:14:05	02:17:19	02:28:41	02:32:37	02:39:48	02:51:10									System time at connect: 2018-03-20, 10:13:42
	N Points		58	34	34	39	34	63	47	41									Chamber label: (1A) (1B)
	1A: O2 Concentration	nmol/ml	390.453	332.862	306.987	282.839	302.413	269.061	217.894	200.338									Sample: #28o #28y
#28o	1A: O2 Flux per mass	pmol/(s*mg)	14.4956	109.19	106.037	116.15	141.662	146.885	74.5516	8.4732									Sample concentration: 1.10 mg/ml 1.00 mg/ml
																			Medium: Mir05 Mir05
																			Chamber volume [ml]: 2.00 2.00
#8																			O2 Sensor #: 924 925
2018-03-20 P1-01.DLD																			Amp sensor #: 0 0
	Averages	Unit	1PM	2D	3c	4G	5S	6U	7Rot	8Ama									pX Electrode: 0 0
	Value		0	0	0	0	0	0	0	0									Background corr. a°: -7.8010 -6.1409
	Start		02:01:29	02:12:41	02:17:03	02:24:29	02:27:33	02:31:24	02:38:55	02:49:30									b°: 0.0452 0.0394
	Stop		02:03:04	02:14:42	02:18:01	02:25:32	02:28:57	02:33:19	02:39:58	02:51:12									O2 Calibration:
	N Points		47	60	29	32	42	58	32	50									Source: Active file Active file
	1B: O2 Concentration	nmol/ml	368.454	269.639	236.654	336.708	296.872	244.721	187.06	174.984									Sensor #: 924 925
#28y	1B: O2 Flux per mass	pmol/(s*mg)	14.6192	136.745	134.378	174.741	206.643	210.419	104.719	5.7851									c1 [µM]: 193,99 193,99
																			c0 [µM]: 0,000 0,000
																			R1 [V]: 2,1047 2,2301
																			R0 [V]: 0,0360 0,0359
																			Block temp. [°C]: 37,0000 37,0000
																			Barom. pressure [kPa]: 101,60 101,60
																			FM: 0,920 0,920
																			Set block temperature [°C]: 37.0
																			Gain for oxygen sensor: 1 1
																			Polarization voltage [mV]: 800 800
																			Stirrer speed [rpm]: 750 750
																			Data recording interval [s]: 2.0
																			Comments:
																			EDL
																			#7 #28o 4.3mg
																			#8 #28y 5.7mg

[truncated: 8 more sheets: Fig3G OROBOROS EDL #9 #10, Fig3G OROBOROS EDL #11 #12, Fig3G OROBOROS Overview, EDL ranked list, FigS1Housekeeping genes, FigS1Gene expression, FigS3A, FigS3B Parkin]
