# Supplementary material for: Downregulation of mitochondrial metabolism is a driver for fast skeletal muscle loss during mouse aging
Source: Commun Biol. 2023 Dec 8;6:1240. doi: 10.1038/s42003-023-05595-3 (PMC10709625; doi:10.1038/s42003-023-05595-3)
Supplement: Supplementary file 5 — Table S1 [file 42003_2023_5595_MOESM5_ESM.xlsx]

## Sheet: Table S1-EDL genes ranked list
Supplemental Table 1-EDL genes ranked list.
Column1	baseMean	log2FoldChange	lfcSE	stat	pvalue	padj	rank
Prkcz	791.759	1.81041	0.204444	8.85526	8.34863e-19	1.08073e-14	18.0784			The genes highlighted in yellow are those refered in the paper
Spint2	509.781	1.61676	0.190549	8.4847	2.16268e-17	1.3998e-13	16.665
Amy1	5422.83	1.8017	0.248961	7.23685	4.5924e-13	1.18897e-09	12.338
Mib1	4510.21	1.42616	0.225474	6.32515	2.52992e-10	4.15047e-07	9.59689
Ccdc85a	986.645	0.934184	0.148777	6.27909	3.40566e-10	4.89847e-07	9.4678
Fam174b	266.93	2.37199	0.385596	6.15148	7.67656e-10	9.93731e-07	9.11483
Zmat4	28.6138	5.76653	0.996074	5.78927	7.06948e-09	6.86818e-06	8.15061
Sh3rf2	2093.38	1.0654	0.184169	5.78492	7.25464e-09	6.86818e-06	8.13938
Car3	167649	1.67853	0.290356	5.78095	7.42792e-09	6.86818e-06	8.12913
Unc93a2	21.8902	6.6318	1.1522	5.75576	8.62538e-09	7.24802e-06	8.06422
Dkk3	9394.46	1.33659	0.232476	5.74935	8.95854e-09	7.24802e-06	8.04776
Myo5b	93.8452	3.92547	0.698752	5.61783	1.93366e-08	1.47243e-05	7.71362
Uap1l1	967.483	0.812707	0.149835	5.42402	5.82749e-08	4.19093e-05	7.23452
Rasd2	233.485	2.33333	0.441593	5.28391	1.26457e-07	8.61571e-05	6.89806
Ostn	2742.25	1.12877	0.221141	5.10429	3.32032e-07	0.000204674	6.47882
Scn5a	24.4668	20.4696	4.03858	5.06851	4.00942e-07	0.000235918	6.39692
Apod	9837.79	1.19645	0.240097	4.98317	6.255e-07	0.000338131	6.20377
Tdrkh	433.824	1.19346	0.239546	4.98219	6.28693e-07	0.000338131	6.20156
Cry2	2813.99	0.826656	0.167341	4.93995	7.8142e-07	0.000389057	6.10712
Fez1	551.25	0.81748	0.167041	4.89389	9.88627e-07	0.000473992	6.00497
Igfbp2	105.54	4.43959	0.910448	4.87627	1.08109e-06	0.000499813	5.96614
Actr3b	1301.45	0.801914	0.165413	4.84796	1.24738e-06	0.000556805	5.904
Hook1	634.409	1.06219	0.223368	4.75534	1.98108e-06	0.000827263	5.7031
Armh4	825.757	1.35026	0.28446	4.74676	2.06702e-06	0.000836173	5.68466
Myh2	152901	1.07012	0.228149	4.69046	2.72594e-06	0.00103786	5.56448
Dpysl4	31.2326	5.42791	1.16093	4.67548	2.93267e-06	0.00108467	5.53274
Cfap36	533.317	0.883458	0.189719	4.65666	3.21374e-06	0.00115561	5.49299
Cirbp	2103.63	0.716441	0.155143	4.61794	3.87574e-06	0.00135599	5.41165
Plekhb1	5666.9	0.824756	0.17994	4.58351	4.57226e-06	0.00155758	5.33987
Mtus2	46.5354	2.74474	0.606221	4.52761	5.96538e-06	0.00193055	5.22436
Penk	1109.48	0.899839	0.199495	4.51059	6.46484e-06	0.00204116	5.18944
Ptprf	146.327	1.58579	0.352514	4.49852	6.84289e-06	0.00210908	5.16476
Cytl1	434.605	1.53631	0.345709	4.44395	8.83218e-06	0.00254073	5.05393
Rpa1	4981.62	0.477464	0.109439	4.36284	1.28387e-05	0.00346242	4.89148
Ube4a	989.695	0.921446	0.211671	4.3532	1.34168e-05	0.0034914	4.87235
Camk2b	5924.74	0.578152	0.132845	4.35207	1.34855e-05	0.0034914	4.87013
Sept11	4116.55	0.663075	0.152968	4.33474	1.45934e-05	0.00364019	4.83584
Psmb8	933.494	0.843994	0.197321	4.27727	1.89198e-05	0.0045355	4.72308
Zfp784	562.48	0.850311	0.199343	4.26557	1.99389e-05	0.0046091	4.7003
Masp1	246.54	1.20879	0.285487	4.23412	2.29447e-05	0.00512103	4.63932
Fxyd6	14522	0.580218	0.137516	4.21928	2.45087e-05	0.00537738	4.61068
Mr1	1462.85	0.607253	0.14485	4.19229	2.76149e-05	0.00582754	4.55886
Fcmr	21.4313	7.3101	1.74521	4.18867	2.80598e-05	0.00582754	4.55191
H2-Q6	268.143	1.90452	0.458494	4.15386	3.26916e-05	0.00641202	4.48556
Bclaf1	2791.48	0.657421	0.158823	4.13934	3.48305e-05	0.00669369	4.45804
Stum	59.011	2.34241	0.566187	4.13717	3.51619e-05	0.00669369	4.45393
Ccpg1	4652.67	0.455877	0.110595	4.12202	3.75559e-05	0.00699195	4.42532
Eepd1	6447.92	0.576656	0.14006	4.11721	3.83491e-05	0.00699195	4.41625
Bcl2l11	181.632	1.28173	0.312067	4.10723	4.00436e-05	0.00711855	4.39747
Pigz	42.5772	2.77653	0.676624	4.10351	4.06932e-05	0.00711855	4.39048
Ccdc57	315.963	0.872937	0.215818	4.04478	5.23723e-05	0.00877497	4.2809
Retreg1	18011.3	0.768889	0.190199	4.04255	5.28735e-05	0.00877497	4.27676
Uchl1	668.181	1.18037	0.293136	4.02671	5.65635e-05	0.00924074	4.24746
Cdyl2	227.057	0.94865	0.235721	4.02445	5.71077e-05	0.00924074	4.24331
Nkg7	9.12321	5.23125	1.30196	4.01799	5.86971e-05	0.00938067	4.23138
Nub1	2781.06	0.423404	0.105464	4.01469	5.95237e-05	0.00939676	4.22531
Mybpc1	138500	0.508752	0.127147	4.00129	6.29983e-05	0.00982545	4.20067
Pla2g2d	68.3979	2.38105	0.597493	3.98507	6.74614e-05	0.010274	4.17094
Ezh1	2416.72	0.553822	0.139804	3.96142	7.45063e-05	0.011086	4.12781
Gstm7	896.377	0.857212	0.217258	3.9456	7.95998e-05	0.0115777	4.09909
BC048679	834.395	1.23455	0.314443	3.92616	8.6313e-05	0.0121448	4.06392
Ppfibp1	2047.73	0.684706	0.175069	3.91106	9.18903e-05	0.0127905	4.03673
Slc43a2	1145.92	0.815216	0.209451	3.89216	9.93545e-05	0.0136824	4.00281
Bhlhe40	7429.24	0.670218	0.172997	3.87416	0.000106995	0.0144276	3.97064
Tmem19	1251.84	0.542509	0.14036	3.86513	0.00011103	0.0146662	3.95456
Herc2	843.561	0.773914	0.201394	3.84279	0.000121646	0.0154202	3.9149
Ap3b1	1299.18	0.620136	0.161664	3.83596	0.000125077	0.0154202	3.90282
Map1b	1604.98	0.897031	0.234473	3.82573	0.000130384	0.0158781	3.88478
Gcnt2	669.556	0.786178	0.20583	3.81955	0.000133697	0.0158781	3.87388
Ccndbp1	1468.21	0.573549	0.150352	3.8147	0.000136346	0.0159812	3.86536
Aldh1a1	22319.9	0.796515	0.209172	3.80795	0.000140124	0.0160522	3.85349
Ctnna1	2953.45	0.492828	0.129624	3.80198	0.000143546	0.0161986	3.84301
Sorbs2	1225.85	1.02387	0.270208	3.7892	0.000151133	0.0164868	3.82064
Myh3	873.145	2.34656	0.621922	3.77308	0.000161245	0.0172506	3.79251
Cyp4b1	645.266	0.694493	0.184227	3.76977	0.000163399	0.0173377	3.78675
Tmbim1	5933.63	0.366381	0.0976583	3.75167	0.000175663	0.0184875	3.75532
Uggt1	2529.71	0.747506	0.200439	3.72934	0.000191981	0.0200418	3.71674
Lonp2	4043.38	0.352799	0.0948545	3.71937	0.000199723	0.0206833	3.69957
Apol6	4348.29	0.664716	0.180517	3.6823	0.00023114	0.0229183	3.63612
Odf3l1	31.2595	4.57471	1.24883	3.66321	0.000249075	0.0235491	3.60367
Map4	10379.8	0.586615	0.160225	3.66121	0.00025103	0.0235491	3.60027
Net1	2363.35	0.522196	0.14263	3.66119	0.000251045	0.0235491	3.60025
Golga7b	612.594	0.682271	0.187438	3.63998	0.000272661	0.0250326	3.56438
Phactr2	2043.83	0.54298	0.149291	3.63707	0.000275755	0.0251384	3.55948
Ccdc63	30.6037	4.49001	1.24137	3.61699	0.000298044	0.026413	3.52572
Pak1	1938.72	0.742263	0.205503	3.61193	0.000303932	0.026413	3.51722
Gpx3	71095.8	0.734742	0.203425	3.61185	0.00030402	0.026413	3.5171
Nrxn2	63.6738	1.92121	0.53249	3.60798	0.000308593	0.0264552	3.51061
Map7	220.229	1.28114	0.355389	3.6049	0.000312274	0.0265946	3.50546
Tgfb2	1283.4	0.483924	0.135519	3.57088	0.000355781	0.0291493	3.44882
Nrap	69474.5	0.673334	0.188955	3.56345	0.000366007	0.0293329	3.43651
Arrdc1	233.806	1.06217	0.298107	3.56305	0.000366569	0.0293329	3.43584
Dach1	52.5708	2.01945	0.569589	3.54546	0.000391929	0.0311259	3.40679
Cpn1	32.765	2.51527	0.710672	3.53928	0.000401215	0.0312875	3.39662
Gstm2	8438.65	0.669657	0.189634	3.53131	0.000413509	0.0318637	3.38351
Cep57	319.921	0.578611	0.165072	3.50521	0.000456242	0.0345287	3.3408
Pdzd3	208.997	1.28772	0.367542	3.50361	0.000458997	0.0345287	3.33819
Nemf	2092.82	0.443251	0.126602	3.50113	0.000463285	0.0345287	3.33415
Lamc3	54.5486	2.49232	0.712354	3.49871	0.000467509	0.0345287	3.33021
Nr3c2	664.602	0.682708	0.195237	3.49681	0.000470853	0.0345287	3.32711
Ass1	411.614	0.779321	0.223762	3.48281	0.000496175	0.0354861	3.30437
B3galt1	847.749	0.72667	0.209487	3.4688	0.000522783	0.0365806	3.28168
Ankrd6	411.519	0.917496	0.265064	3.46141	0.000537353	0.0371428	3.26974
Naca	6587.68	0.648883	0.187645	3.45803	0.000544131	0.0372687	3.2643
Coq8a	179740	0.353698	0.103298	3.42404	0.000616968	0.0405414	3.20974
Kmt2e	1581.29	0.434194	0.127068	3.41702	0.000633111	0.0411655	3.19852
Map3k20	20801.2	0.41186	0.120576	3.41578	0.000636007	0.0411655	3.19654
Pde4b	5624.1	0.540882	0.158549	3.41144	0.000646213	0.041208	3.18962
Ebf1	895.492	0.66771	0.196096	3.40501	0.000661615	0.04154	3.17939
Nr2f2	833.551	0.602817	0.177062	3.40456	0.000662713	0.04154	3.17867
Ddx46	1507.13	0.585097	0.172806	3.38586	0.000709556	0.0436569	3.14901
Vwa8	3084.18	0.469275	0.138668	3.38416	0.000713968	0.0436569	3.14632
Cyb5r3	9853.67	0.440154	0.130078	3.38377	0.000714968	0.0436569	3.14571
Sp4	470.265	0.810222	0.240989	3.36207	0.000773608	0.0467961	3.11148
Tafa5	197.621	1.28042	0.381943	3.35239	0.000801181	0.0473529	3.09627
Sfrp1	121.069	1.35892	0.405628	3.35015	0.000807675	0.0473529	3.09276
Cxcr6	18.0905	4.94235	1.4841	3.3302	0.000867851	0.0496584	3.06155
Myl2	60113.2	0.655346	0.197024	3.32622	0.000880316	0.0497629	3.05536
Tgfb3	4593.06	0.527233	0.158983	3.31628	0.000912256	0.0509015	3.03988
Nnt	4366.97	0.595922	0.180052	3.30972	0.000933882	0.051443	3.02971
Sparcl1	6544.39	0.558068	0.168718	3.3077	0.000940643	0.0515931	3.02658
Odf2	523.76	0.707298	0.213909	3.30653	0.000944578	0.0515931	3.02476
Mxra8	2489.42	0.461565	0.140199	3.29222	0.000993997	0.0536137	3.00261
Lmo7	2924.34	0.503449	0.153167	3.28692	0.00101291	0.0541822	2.99443
Supt5	7321.19	0.530116	0.161516	3.28213	0.00103026	0.0546585	2.98705
Cygb	1415.34	0.565506	0.172472	3.27883	0.0010424	0.0548531	2.98197
Prlr	35.7594	2.55766	0.781668	3.27205	0.00106769	0.055731	2.97155
Kcnab1	356.623	1.1692	0.357838	3.26739	0.00108545	0.0564305	2.96439
Gstt3	314.912	0.728773	0.223231	3.26466	0.00109594	0.0565219	2.96021
Snd1	3197.96	0.492574	0.151132	3.25924	0.00111711	0.0571459	2.9519
Lgi1	518.088	1.03015	0.316169	3.25822	0.00112115	0.0571459	2.95034
Gbp6	1626.63	0.629903	0.193397	3.25704	0.0011258	0.0571511	2.94854
Zfp976	37.868	3.14815	0.968439	3.25075	0.00115102	0.0579764	2.93892
Myl4	1389.85	0.889451	0.273909	3.24725	0.00116524	0.0583113	2.93358
Rsad2	385.989	1.06979	0.32948	3.2469	0.00116668	0.0583113	2.93305
Fgf10	16.6341	4.50581	1.39286	3.23493	0.00121672	0.0603464	2.91481
Ahcyl2	410.851	0.695199	0.215087	3.23218	0.00122851	0.0606987	2.91062
Gldn	50.1076	2.24572	0.698317	3.21591	0.00130034	0.0637608	2.88594
Ddah1	761.546	0.686754	0.21387	3.21107	0.0013224	0.0641143	2.87864
Ldlrad3	918.709	0.857493	0.267278	3.20825	0.00133546	0.0645058	2.87437
Kif21b	8.26529	5.1583	1.62319	3.17788	0.00148354	0.0685872	2.8287
Plppr3	25.7054	3.26582	1.03243	3.16325	0.0015602	0.0706182	2.80682
Tcf7l2	850.86	0.566145	0.179415	3.15551	0.0016022	0.0722664	2.79528
Irf7	450.616	1.65996	0.52652	3.15271	0.00161764	0.0723438	2.79112
Unc13c	129.058	1.50721	0.47823	3.15163	0.00162361	0.0723438	2.78952
Wdr60	584.886	0.601111	0.190955	3.14791	0.0016444	0.0726421	2.78399
F2	68.464	3.70048	1.17572	3.1474	0.00164729	0.0726421	2.78323
Kif3a	497.031	0.607399	0.193012	3.14695	0.00164981	0.0726421	2.78257
Mvp	4839.95	0.508924	0.161794	3.1455	0.00165804	0.0726682	2.78041
Adam22	222.646	0.850145	0.270804	3.13933	0.00169334	0.0735217	2.77125
Zc3h6	196.136	1.00221	0.31968	3.13505	0.00171828	0.0736526	2.76491
Atp2c1	1249.35	0.471267	0.150497	3.1314	0.00173973	0.0743261	2.75952
Crtac1	10.2189	4.2926	1.37311	3.12618	0.00177093	0.0749171	2.7518
Vcam1	283.306	0.805276	0.257919	3.12221	0.001795	0.0756882	2.74594
Maml2	425.591	0.694351	0.222668	3.11832	0.00181885	0.0758607	2.7402
Lmod1	280.242	0.865524	0.277723	3.1165	0.00183011	0.0759318	2.73752
Specc1	117.614	1.18277	0.38017	3.11117	0.00186347	0.076766	2.72968
Gcc2	738.539	0.629891	0.202487	3.11077	0.00186599	0.076766	2.72909
Rgs14	11.4675	4.42121	1.4214	3.11045	0.001868	0.076766	2.72862
Myh6	407.495	1.30106	0.41873	3.10716	0.00188893	0.0773427	2.72378
Abca5	376.92	0.884879	0.284945	3.10544	0.00189996	0.0773427	2.72126
Matr3	2587.92	0.458225	0.148049	3.09508	0.00196761	0.0791624	2.70606
Kcnk5	57.8387	1.72824	0.558426	3.09485	0.00196912	0.0791624	2.70573
Smarca2	2898.74	0.439085	0.142025	3.09161	0.00199072	0.0797299	2.70099
Ifit2	366.819	1.2483	0.404222	3.08815	0.00201404	0.0797299	2.69593
Rnf152	17.9793	3.24652	1.05209	3.08577	0.00203023	0.0797924	2.69246
Dcaf8	13905.5	0.320427	0.103869	3.08491	0.00203613	0.0797924	2.69119
Ak4	219.073	1.11396	0.36131	3.08312	0.00204842	0.0797924	2.68858
Sult1e1	19.5667	2.7648	0.897447	3.08074	0.00206485	0.0800283	2.68511
Chd1l	1435.5	0.442127	0.143658	3.07763	0.00208657	0.0806288	2.68057
Rell1	755.77	0.518257	0.168561	3.0746	0.00210787	0.0808457	2.67616
Slc24a2	49.2669	2.47374	0.806549	3.06706	0.00216172	0.082063	2.6652
Tbc1d4	1133.12	0.731727	0.238716	3.06526	0.0021748	0.082318	2.66258
Rnf24	26.8699	3.20119	1.04693	3.05771	0.00223039	0.0834462	2.65162
Yju2	337.504	0.56219	0.184478	3.04747	0.00230777	0.085599	2.63681
Hvcn1	29.4109	1.5601	0.513027	3.04097	0.00235814	0.0866371	2.62743
Dock5	37.1132	2.14274	0.705159	3.03867	0.00237629	0.0867703	2.6241
Cdkn1a	4031.41	0.749561	0.246708	3.03825	0.00237956	0.0867703	2.6235
Myh11	1410.91	0.974011	0.321368	3.03083	0.00243883	0.088154	2.61282
Pln	335.43	0.922038	0.304681	3.02624	0.00247612	0.089037	2.60623
H2-Q4	8.9047	4.47828	1.48127	3.02328	0.00250051	0.0896651	2.60197
Fli1	518.747	0.760599	0.25182	3.0204	0.00252437	0.0902706	2.59785
Brd4	654.691	0.566343	0.187818	3.01538	0.0025666	0.0915278	2.59064
Klhl24	5079.25	0.417757	0.138647	3.01311	0.00258588	0.091962	2.58739
Ch25h	11.4201	3.86852	1.28797	3.00357	0.00266835	0.0933561	2.57376
Etl4	1829.96	0.455662	0.151929	2.99917	0.00270715	0.0944583	2.56749
Fblim1	117.739	1.29067	0.430563	2.99764	0.00272077	0.0946784	2.56531
Spp1	923.249	0.884667	0.296614	2.98256	0.00285851	0.0979671	2.54386
Ephx1	2296.91	0.44749	0.150134	2.98061	0.00287674	0.0979671	2.5411
Secisbp2l	661.124	0.828695	0.278379	2.97686	0.00291219	0.0986866	2.53578
Nup88	3370.68	0.351392	0.118082	2.97583	0.00292201	0.098761	2.53432
Cacng1	15692.9	0.501475	0.168598	2.97438	0.00293583	0.0988326	2.53227
Slfn3	19.2868	3.10447	1.04387	2.97401	0.0029394	0.0988326	2.53174
Vwa5a	1348.99	0.467502	0.157363	2.97084	0.00296983	0.0990921	2.52727
Slf1	608.375	0.627036	0.211177	2.96924	0.00298539	0.0990921	2.525
Esm1	51.0984	2.02447	0.682126	2.96788	0.00299863	0.0992769	2.52308
Gstt1	730.212	0.61728	0.208356	2.96262	0.00305037	0.100221	2.51565
Cdkl3	273.838	0.881729	0.298119	2.95764	0.00310003	0.101595	2.50863
Bmpr1b	407.509	0.68551	0.23214	2.953	0.00314705	0.102616	2.5021
Rhpn2	109.161	1.50377	0.509892	2.9492	0.00318599	0.103179	2.49676
Zfp763	273.251	0.793618	0.269187	2.94821	0.00319621	0.103179	2.49537
Lepr	113.989	1.50549	0.511575	2.94285	0.00325204	0.104461	2.48784
Kansl1l	286.704	0.785948	0.267626	2.93674	0.00331686	0.105263	2.47927
Sf3b1	4350.9	0.347358	0.118283	2.93666	0.00331767	0.105263	2.47917
Fyco1	12924	0.414493	0.141261	2.93423	0.00334374	0.105831	2.47577
U2surp	1395.16	0.495616	0.168955	2.93342	0.00335251	0.105849	2.47463
Nr6a1	222.623	0.754065	0.257621	2.92703	0.00342215	0.107046	2.4657
Smyd3	660.534	0.439744	0.150288	2.926	0.00343352	0.107046	2.46426
Ifi47	206.605	1.18365	0.404715	2.92466	0.0034483	0.107046	2.4624
Ankrd17	2630.85	0.463014	0.158601	2.91936	0.00350753	0.108365	2.455
Lgals9	1377.39	0.56058	0.192201	2.91664	0.00353828	0.109055	2.45121
Smc3	1508.68	0.460955	0.158225	2.91329	0.00357642	0.109969	2.44655
Fcer1a	9.83089	4.23036	1.45382	2.90982	0.00361639	0.110934	2.44172
B2m	9666.98	0.433907	0.149169	2.90882	0.0036279	0.111024	2.44034
Scin	111.737	1.16786	0.402009	2.90506	0.00367188	0.111579	2.43511
Fryl	478.383	0.695354	0.239757	2.90025	0.00372868	0.112512	2.42845
Idh2	39323.5	0.553746	0.191422	2.8928	0.00381821	0.114149	2.41814
Rsph3b	925.369	0.375595	0.130016	2.88884	0.00386667	0.114824	2.41266
Tbx18	50.7758	1.99404	0.690269	2.88878	0.00386737	0.114824	2.41258
Smc5	777.934	0.452321	0.156732	2.88595	0.0039024	0.114855	2.40867
Slc39a8	66.4164	1.37133	0.475313	2.88511	0.00391278	0.114855	2.40752
Ly6e	11055.2	0.416563	0.144613	2.88054	0.00396998	0.115746	2.40121
Mpped2	308.411	0.736845	0.25617	2.87639	0.00402248	0.11652	2.39551
Myo1e	784.361	0.602754	0.209558	2.87631	0.00402351	0.11652	2.39539
March7	846.207	0.370359	0.129222	2.86606	0.00415616	0.11903	2.38131
Recql4	9.40718	5.3313	1.86391	2.86028	0.00423264	0.120421	2.37339
Ahnak	5475.59	0.418171	0.146341	2.85751	0.00426982	0.121212	2.36959
Lrrc10b	10.491	4.18848	1.47033	2.84867	0.00439018	0.123815	2.35752
Sprr1a	13.4637	4.93105	1.73255	2.84612	0.0044255	0.124539	2.35404
Cnot2	1085.02	0.323493	0.113757	2.84371	0.00445915	0.124743	2.35075
Nt5c2	925.824	0.483469	0.170024	2.84353	0.00446164	0.124743	2.35051
Clec1a	185.433	0.825281	0.290443	2.84146	0.0044908	0.125288	2.34768
Sh3bgrl2	59.0888	1.4852	0.523242	2.83845	0.00453328	0.125303	2.34359
Fmo1	1114.99	0.441046	0.155386	2.83838	0.00453425	0.125303	2.34349
Cavin1	22987.7	0.337245	0.118832	2.838	0.00453975	0.125303	2.34297
H2-Q7	155.918	1.47743	0.521672	2.83211	0.00462423	0.126349	2.33496
Slfn2	453.925	1.0176	0.359583	2.82994	0.00465563	0.126349	2.33202
Dek	1515.84	0.439654	0.155493	2.82748	0.00469153	0.126349	2.32869
Chd6	530.657	0.413467	0.146252	2.82708	0.00469746	0.126349	2.32814
Pbxip1	18646.4	0.264726	0.0936772	2.82593	0.0047143	0.126349	2.32658
Sctr	459.317	0.608381	0.215725	2.82017	0.00479982	0.127584	2.31878
Myom3	6489.42	0.598698	0.212772	2.8138	0.0048959	0.128816	2.31017
Ephb2	14.7312	2.88884	1.02721	2.8123	0.00491885	0.129157	2.30814
Mob3b	113.899	0.929543	0.330605	2.81164	0.00492892	0.12916	2.30725
Alox12	497.635	0.813371	0.289545	2.80913	0.0049675	0.129908	2.30386
Cd36	25585.9	0.296012	0.105506	2.80565	0.00502154	0.130631	2.29916
Chaf1b	32.5731	2.82532	1.0071	2.8054	0.00502543	0.130631	2.29883
Galk1	489.505	0.500799	0.178646	2.80331	0.00505817	0.130971	2.29601
Crim1	764.52	0.576635	0.205709	2.80315	0.00506057	0.130971	2.2958
Pbld1	18.1076	2.99729	1.07214	2.79562	0.00518005	0.132784	2.28567
Sema3f	181.758	0.73749	0.263913	2.79445	0.00519885	0.132929	2.28409
Ddn	13.6871	5.72154	2.05032	2.79056	0.00526161	0.133654	2.27888
Wnt5b	139.985	1.42645	0.511265	2.79003	0.0052703	0.133654	2.27816
Mxd1	207.795	0.982231	0.352171	2.78908	0.00528587	0.133654	2.27688
Hnrnpa1	2578.2	0.431142	0.154799	2.78517	0.00534993	0.134737	2.27165
Limd2	194.589	0.680097	0.244868	2.7774	0.00547951	0.136804	2.26126
Neb	128344	0.576308	0.207511	2.77724	0.00548231	0.136804	2.26104
Eif3c	14582	0.42357	0.152977	2.76886	0.00562533	0.139796	2.24985
Prex2	141.072	1.28067	0.462854	2.76691	0.0056591	0.140339	2.24725
Cadm1	518.998	0.66582	0.242112	2.75005	0.00595865	0.146644	2.22485
Cacng4	16.8789	2.76581	1.00821	2.74328	0.00608282	0.148763	2.2159
H2-DMb2	46.8346	2.40434	0.877223	2.74086	0.00612788	0.149141	2.21269
Slc27a1	6726.71	0.395654	0.144541	2.73732	0.00619424	0.149141	2.20801
Deptor	5294.96	0.350951	0.128221	2.73708	0.00619881	0.149141	2.20769
H2-T23	1051.55	0.635947	0.232493	2.73534	0.00623168	0.149338	2.2054
Lbr	1759.19	0.443757	0.162261	2.73484	0.00624115	0.149338	2.20474
Bbs9	277.181	0.676715	0.247521	2.73397	0.00625752	0.149453	2.2036
Slc2a1	1607.71	0.603929	0.221492	2.72664	0.00639834	0.150861	2.19393
Pigk	1356.24	0.386995	0.14195	2.72628	0.0064053	0.150861	2.19346
Nup98	1268.87	0.419863	0.154019	2.72605	0.0064097	0.150861	2.19316
Sf3b2	6285.12	0.336618	0.123553	2.72448	0.00644019	0.151303	2.1911
Oplah	3687.64	0.745663	0.27392	2.72219	0.00648511	0.15156	2.18808
Chpf2	428.45	0.90528	0.332708	2.72095	0.00650951	0.15183	2.18645
Mettl11b	1032.57	0.517317	0.190437	2.71647	0.00659815	0.153345	2.18058
B3gnt5	14.7709	4.21051	1.55137	2.71405	0.00664658	0.153369	2.1774
Pcp4l1	6154.6	0.502179	0.185127	2.71262	0.00667528	0.153484	2.17553
Ncs1	1456.11	0.465591	0.171776	2.71045	0.00671922	0.154221	2.17268
Supt16	177.605	0.756584	0.279388	2.708	0.00676893	0.154812	2.16948
Cuzd1	181.416	0.931364	0.344148	2.70629	0.00680396	0.155339	2.16724
Cep76	458.008	0.554404	0.205061	2.7036	0.00685922	0.156325	2.16373
Slc12a4	1598.98	0.592019	0.219345	2.69903	0.00695417	0.15819	2.15775
Tesc	49.9289	1.27213	0.471423	2.69849	0.00696548	0.15819	2.15705
Prepl	462.71	0.568592	0.21081	2.69718	0.00699288	0.158534	2.15534
Uaca	10651.4	0.400665	0.14864	2.69553	0.00702762	0.159043	2.15319
Prkce	472.114	0.618432	0.229806	2.69111	0.00712156	0.160888	2.14742
Calcr	9.74289	4.72871	1.7578	2.69012	0.00714256	0.161081	2.14615
Thnsl2	650.986	0.539526	0.200999	2.68422	0.00726998	0.163669	2.13847
Klhl38	2007.8	0.724049	0.269871	2.68295	0.00729763	0.164007	2.13682
Scaper	518.873	0.467014	0.174216	2.68065	0.00734784	0.164674	2.13384
Calcoco1	5632.45	0.313025	0.116782	2.68043	0.00735275	0.164674	2.13355
C2	236.828	0.97389	0.363669	2.67796	0.0074073	0.164883	2.13034
Efemp1	968.674	0.654308	0.24499	2.67075	0.00756817	0.166616	2.12101
Scaf11	2053.71	0.442092	0.165635	2.66907	0.0076061	0.166883	2.11884
Epha1	16.4526	2.71716	1.01838	2.66813	0.00762756	0.167071	2.11761
Ms4a1	20.3491	4.52765	1.70026	2.66291	0.00774681	0.169359	2.11088
Ccl21a	430.426	1.13055	0.42473	2.6618	0.00777242	0.169384	2.10944
Adam11	26.7842	2.77574	1.04321	2.66077	0.00779619	0.169616	2.10812
Txndc16	1405.62	0.482782	0.181489	2.66012	0.0078113	0.169639	2.10728
Ddx58	215.619	0.932735	0.35085	2.6585	0.0078489	0.169906	2.10519
Adprhl1	12939	0.375377	0.141468	2.65345	0.00796747	0.17172	2.09868
Bmp2k	53.5541	1.22779	0.462752	2.65323	0.00797249	0.17172	2.09841
Hivep3	97.4008	1.00718	0.380276	2.64854	0.00808396	0.172655	2.09238
Smarcd1	141.974	0.697602	0.263428	2.64817	0.00809292	0.172655	2.09189
Cavin4	9435.11	0.293848	0.110969	2.64803	0.00809632	0.172655	2.09171
Ndrg1	2477.87	0.661933	0.250286	2.64471	0.00817614	0.173247	2.08745
Hip1r	331.424	0.847983	0.32089	2.64259	0.00822739	0.173247	2.08474
Zfp869	1476.33	0.373406	0.14131	2.64246	0.00823072	0.173247	2.08456
Prpsap1	1112.25	0.321286	0.121757	2.63875	0.00832133	0.174304	2.07981
Ogdhl	131.838	1.45269	0.5512	2.6355	0.00840133	0.175106	2.07565
Gm14295	238.11	0.544393	0.206601	2.635	0.00841377	0.175106	2.07501
Grb10	1916.61	0.47301	0.179683	2.63247	0.00847659	0.175378	2.07178
Samd9l	336.21	0.909804	0.345774	2.63121	0.00850813	0.175378	2.07017
Creg1	5125.18	0.28349	0.107855	2.62842	0.00857818	0.176205	2.0666
Tmem71	192.548	0.789426	0.300446	2.62751	0.00860121	0.176205	2.06544
Cdhr5	17.4856	4.21815	1.60541	2.62745	0.00860265	0.176205	2.06537
Tcf4	3735.9	0.329171	0.125312	2.6268	0.00861915	0.176264	2.06454
Cmya5	73282.9	0.416933	0.158839	2.62489	0.00866772	0.176677	2.0621
Gimap6	1384.33	0.43764	0.167026	2.62019	0.00878807	0.178031	2.05611
Tgtp2	243.432	1.27883	0.488394	2.61844	0.00883331	0.178341	2.05388
Gigyf2	815.924	0.471844	0.180278	2.61732	0.00886244	0.178341	2.05245
Bcl7a	231.315	0.602586	0.230344	2.61603	0.00889587	0.178341	2.05081
Tap1	286.202	1.11736	0.427144	2.61588	0.00889985	0.178341	2.05062
Dpyd	227.342	0.718799	0.275002	2.6138	0.00895425	0.178878	2.04797
Sugp1	2380.87	0.379512	0.145337	2.61125	0.00902111	0.179936	2.04474
Fam241b	143.431	0.771024	0.295382	2.61026	0.00904744	0.180183	2.04347
Nqo1	2585.26	0.406919	0.156026	2.60801	0.00910694	0.180812	2.04063
Srpr	17870.7	0.281676	0.108252	2.60204	0.00926719	0.182593	2.03305
Mmp3	97.4274	1.28765	0.495411	2.59915	0.00934544	0.183742	2.0294
Cd209b	87.5728	1.67107	0.643006	2.59884	0.0093539	0.183742	2.02901
Stag1	776.79	0.51065	0.196616	2.5972	0.00939881	0.183876	2.02693
Trib2	916.429	0.402042	0.155029	2.59334	0.009505	0.185026	2.02205
Tpr	3003.7	0.466529	0.179959	2.59243	0.00953012	0.185236	2.0209
Klhdc1	1129.22	0.303173	0.117176	2.58733	0.00967241	0.186362	2.01447
Hinfp	85.9026	1.33362	0.516024	2.58442	0.00975421	0.186362	2.01081
Cep126	11.5557	2.70934	1.04837	2.58435	0.00975635	0.186362	2.01071
Tmem37	5432.8	0.525983	0.203586	2.58359	0.00977784	0.186362	2.00976
Sin3a	574.831	0.686746	0.265886	2.58286	0.00979855	0.186362	2.00884
Brf1	597.215	0.482608	0.186864	2.58267	0.00980396	0.186362	2.0086
Ranbp6	1081.21	0.438398	0.170175	2.57616	0.00999048	0.187582	2.00041
Zfp462	325.264	0.634063	0.246156	2.57586	0.00999907	0.187582	2.00004
Ces1d	1955.68	0.952541	0.369916	2.57502	0.0100234	0.187582	1.99899
Slc7a15	15.1662	3.55522	1.38093	2.57452	0.010038	0.187582	1.99835
Cbfb	2067.22	0.427739	0.166164	2.57419	0.0100474	0.187582	1.99795
Igtp	1173.97	0.541634	0.210454	2.57364	0.0100634	0.187582	1.99726
Pias1	1542.18	0.457196	0.177671	2.57328	0.0100741	0.187582	1.99679
Snrnp200	2263.14	0.41466	0.16117	2.5728	0.0100878	0.187582	1.9962
Epn3	34.8572	3.23327	1.25691	2.57239	0.0101	0.187582	1.99568
Ankrd12	582.331	0.545276	0.212182	2.56985	0.0101742	0.188419	1.9925
Clstn2	16.408	2.86651	1.11621	2.56808	0.0102263	0.188649	1.99028
Lrrc2	8993.76	0.328795	0.128038	2.56794	0.0102303	0.188649	1.99011
Mta2	1891.42	0.308631	0.12037	2.56403	0.0103466	0.19025	1.9852
Dennd5b	292.79	0.823385	0.321287	2.56277	0.0103841	0.19067	1.98363
Zfp397	679.793	0.534719	0.209105	2.55718	0.0105524	0.192124	1.97665
Miip	567.85	0.433192	0.169994	2.54828	0.0108255	0.195499	1.96555
Zkscan1	721.193	0.538318	0.211533	2.54485	0.0109326	0.195958	1.96128
Fgfbp1	288.076	1.03956	0.408877	2.54247	0.0110072	0.196536	1.95832
Tacc1	1648.77	0.451097	0.177592	2.54007	0.0110831	0.197215	1.95534
Sgms1	1745.89	0.307555	0.121093	2.53982	0.0110909	0.197215	1.95503
Frs2	545.717	0.506707	0.199625	2.53829	0.0111395	0.197535	1.95314
Mki67	11.3214	4.49071	1.77162	2.5348	0.0112511	0.198428	1.9488
Apol10b	193.008	0.841466	0.33215	2.53339	0.0112966	0.198582	1.94705
Rab20	391.307	0.558749	0.220693	2.5318	0.0113479	0.19905	1.94508
Exosc10	1454.45	0.361824	0.143034	2.52964	0.0114179	0.199588	1.94241
Il16	222.274	1.08763	0.42999	2.52943	0.0114248	0.199588	1.94215
Pkp2	271.534	0.818542	0.324126	2.52538	0.0115572	0.200941	1.93715
Smpdl3a	6744.44	0.267068	0.105771	2.52498	0.0115705	0.200941	1.93665
Elp1	1498.27	0.306465	0.121387	2.52469	0.0115799	0.200941	1.9363
Adck5	286.521	0.579877	0.229727	2.52421	0.011596	0.20095	1.93569
Pard3b	164.566	0.782859	0.310283	2.52305	0.0116343	0.201062	1.93426
Gucy1a1	604.363	0.919842	0.364609	2.52282	0.0116418	0.201062	1.93398
Mark1	140.092	1.23507	0.489785	2.52167	0.0116801	0.201062	1.93256
Fuca1	4145.58	0.327604	0.129953	2.52093	0.0117044	0.201213	1.93165
Tbcd	772.274	0.562645	0.223344	2.51919	0.0117625	0.201528	1.9295
Phf24	39.0011	2.87578	1.14269	2.51667	0.0118471	0.20259	1.92639
Napsa	60.7084	1.61901	0.643616	2.51549	0.0118867	0.202894	1.92494
Ktn1	9748.04	0.335896	0.133613	2.51394	0.0119391	0.203358	1.92303
Samd10	372.015	0.797221	0.31757	2.51038	0.0120601	0.204611	1.91865
Rufy1	1006.14	0.366407	0.146054	2.50871	0.0121173	0.20477	1.91659
Morc3	527.138	0.673867	0.268653	2.50832	0.0121306	0.20477	1.91612
Atg2b	803.451	0.408844	0.163035	2.50771	0.0121517	0.20477	1.91536
Vwf	1304.09	0.740369	0.295327	2.50694	0.012178	0.20477	1.91443
Ap1b1	3463.17	0.320083	0.127681	2.5069	0.0121796	0.20477	1.91437
Os9	1690.4	0.389755	0.155593	2.50498	0.012246	0.205203	1.91201
Ddost	5876.22	0.250855	0.100424	2.49797	0.0124908	0.207565	1.90341
Rarb	592.437	0.520329	0.20839	2.4969	0.0125284	0.207924	1.9021
Hspa13	416.447	0.498469	0.199801	2.49483	0.0126019	0.208609	1.89956
Ccl8	106.382	1.86892	0.750078	2.49163	0.0127159	0.209959	1.89565
Rasl12	479.101	0.62493	0.250877	2.49098	0.012739	0.210071	1.89487
Srrm1	1171.07	0.333263	0.134017	2.48673	0.0128924	0.211656	1.88967
Gbp9	384.142	0.971463	0.390707	2.48643	0.0129033	0.211656	1.8893
R3hcc1	1190.74	0.350293	0.140936	2.48547	0.0129379	0.211656	1.88813
Ide	6339.23	0.345027	0.138862	2.48467	0.0129671	0.211656	1.88716
Usp22	1449.98	0.437381	0.176068	2.48417	0.0129855	0.211656	1.88654
Tnnt2	1150.28	0.539227	0.217126	2.48347	0.0130108	0.211656	1.8857
Entpd5	1055.83	0.281918	0.113522	2.48338	0.0130143	0.211656	1.88558
Akap6	1753.17	0.500024	0.201355	2.48329	0.0130174	0.211656	1.88548
Nab2	169.9	1.30308	0.52641	2.47542	0.0133081	0.215342	1.87588
Oasl1	47.4766	2.72995	1.10308	2.47484	0.0133297	0.215421	1.87518
Flvcr1	154.217	1.13943	0.460789	2.47278	0.0134066	0.216245	1.87268
Akap12	616.867	0.862215	0.348754	2.47228	0.0134256	0.216245	1.87207
Acsm3	31.257	1.53419	0.62087	2.47103	0.0134726	0.216604	1.87055
Nudcd3	5484.46	0.210695	0.085279	2.47066	0.0134865	0.216604	1.8701
Tmem154	81.415	1.27949	0.518528	2.46754	0.0136044	0.217365	1.86632
Insyn2b	116.643	1.5963	0.647011	2.46719	0.0136179	0.217365	1.86589
Sp110	145.963	0.960974	0.389695	2.46597	0.0136644	0.21781	1.86441
Prpsap2	170.779	0.608722	0.246888	2.46557	0.0136794	0.21781	1.86393
Ciart	373.342	1.15923	0.470788	2.46232	0.0138041	0.218988	1.85999
Epm2aip1	866.374	0.510104	0.207207	2.46181	0.0138238	0.219031	1.85937
Car13	50.9715	1.16149	0.472132	2.46009	0.0138901	0.219541	1.85729
Hey2	17.5245	2.1624	0.879144	2.45966	0.0139068	0.219541	1.85677
Rnf181	2458.4	0.266516	0.108472	2.45701	0.0140098	0.220094	1.85357
Zcchc24	1412.49	0.410867	0.167268	2.45634	0.0140361	0.220239	1.85275
Tmbim6	26415.7	0.203716	0.0830047	2.45427	0.0141169	0.220456	1.85026
Ebi3	21.7229	2.53835	1.03605	2.45003	0.0142846	0.220918	1.84513
Sox10	67.8177	1.37894	0.562875	2.44982	0.0142926	0.220918	1.84489
Myh1	163536	0.533639	0.217852	2.44955	0.0143033	0.220918	1.84456
Atf2	1246.45	0.351444	0.143527	2.44863	0.0143402	0.220918	1.84344
Fmo2	554.517	0.651936	0.266279	2.44832	0.0143524	0.220918	1.84307
Ints8	153.382	0.65478	0.267582	2.44702	0.0144042	0.221189	1.84151
Ppp1r3a	10422.6	0.411471	0.168429	2.443	0.0145657	0.222612	1.83667
Rbl1	131.467	0.893016	0.365623	2.44245	0.0145879	0.22269	1.83601
Tmx4	1248.37	0.382088	0.156467	2.44197	0.0146075	0.222726	1.83542
Mnt	136.603	0.981671	0.402097	2.44138	0.0146313	0.222825	1.83472
Myh14	2365.11	0.421281	0.172618	2.44054	0.0146652	0.222904	1.83371
Fam214a	846.821	0.603767	0.247553	2.43894	0.0147305	0.22294	1.83178
Cep162	122.815	1.17321	0.482276	2.43265	0.0149886	0.225351	1.82424
Lrp4	915.658	0.456381	0.18771	2.43131	0.0150442	0.225663	1.82263
Phf11d	199.976	0.817271	0.336416	2.42935	0.0151261	0.226106	1.82027
Iigp1	577.148	0.949033	0.391031	2.427	0.0152242	0.226907	1.81747
H2-T22	1070.05	0.398108	0.164047	2.4268	0.0152327	0.226907	1.81722
Lclat1	1137.59	0.396721	0.163502	2.42639	0.0152498	0.226907	1.81673
P4hb	13205.6	0.25351	0.10463	2.42292	0.0153964	0.228824	1.81258
Prdm9	117.222	0.983263	0.405921	2.4223	0.0154226	0.228952	1.81184
Aldoc	32.0901	2.71571	1.1222	2.41999	0.0155207	0.230144	1.80909
Neo1	1120.43	0.365419	0.151199	2.41681	0.0156571	0.23157	1.80529
Gabrr1	47.4793	2.36124	0.977446	2.41572	0.015704	0.23157	1.80399
Supt6	1524.71	0.529849	0.219661	2.41212	0.0158599	0.233231	1.7997
Prkag3	6919.22	0.423209	0.175479	2.41174	0.0158765	0.233231	1.79924
Reep6	626.213	0.544807	0.226058	2.41003	0.0159512	0.233231	1.79721
Hdac9	460.457	0.73479	0.305003	2.40912	0.0159909	0.233231	1.79613
Dpysl2	4833.44	0.47958	0.199098	2.40876	0.0160069	0.233231	1.79569
Trim46	10.123	3.05008	1.26673	2.40785	0.016047	0.233231	1.79461
Tle4	360.798	0.55253	0.229484	2.4077	0.0160532	0.233231	1.79444
Gdf11	404.162	0.609587	0.253516	2.40453	0.0161933	0.234465	1.79066
Gbp2	747.097	0.706399	0.29379	2.40443	0.0161975	0.234465	1.79055
Uts2b	12.5049	1.59995	0.666477	2.40061	0.0163678	0.23555	1.78601
Znrf3	523.862	0.621468	0.259423	2.39557	0.0165944	0.2365	1.78004
Srrm4	241.055	0.723095	0.301882	2.39529	0.016607	0.2365	1.77971
H2-K1	3547.72	0.437702	0.182978	2.3921	0.0167523	0.236885	1.77593
Dhx40	717.452	0.415053	0.173621	2.39056	0.0168226	0.236885	1.77411
Ctdsp2	3109.05	0.283142	0.118446	2.39047	0.0168269	0.236885	1.774
Mycbp2	1097.17	0.653173	0.273761	2.38592	0.0170365	0.238676	1.76862
Pcdhga2	32.3125	2.08392	0.874575	2.38278	0.0171825	0.239272	1.76491
Kcna6	24.9411	2.9481	1.23747	2.38235	0.0172024	0.239272	1.76441
Egr1	1250.49	1.09529	0.459925	2.38146	0.0172444	0.239501	1.76335
Rpap3	973.623	0.38643	0.162618	2.3763	0.0174872	0.240462	1.75728
Polr2b	2542.64	0.294825	0.124115	2.37542	0.0175291	0.240462	1.75624
Rab11fip5	4154.24	0.585937	0.246699	2.37511	0.0175437	0.240462	1.75588
Vsig10l	73.9075	1.35793	0.571906	2.37439	0.0175782	0.240462	1.75503
Ano1	325.22	0.977403	0.41166	2.3743	0.0175823	0.240462	1.75492
Tax1bp1	5546.99	0.251255	0.105831	2.37411	0.0175912	0.240462	1.75471
Cacna2d1	3027.04	0.398621	0.16804	2.37217	0.0176838	0.240712	1.75242
Virma	823.748	0.392395	0.16548	2.37125	0.017728	0.24106	1.75134
Ifit3	669.367	1.35259	0.570607	2.37045	0.0177667	0.241332	1.75039
Atat1	324.475	0.561771	0.23708	2.36954	0.0178101	0.241669	1.74933
Fbxl2	60.5172	1.85621	0.783663	2.36863	0.017854	0.24201	1.74827
Gpm6a	121.82	0.941285	0.397622	2.36728	0.0179192	0.242162	1.74668
Ctdp1	441.992	0.607917	0.256849	2.36683	0.0179412	0.242162	1.74615
Cdkl2	83.0841	1.02422	0.433077	2.36499	0.0180308	0.242628	1.74399
Wdsub1	649.864	0.358772	0.151832	2.36294	0.0181304	0.242941	1.74159
Tmco4	585.658	0.550997	0.233195	2.36281	0.0181367	0.242941	1.74144
Gpc6	135.934	0.838872	0.355102	2.36234	0.01816	0.242941	1.74088
Cd93	1024.03	0.433157	0.183399	2.36184	0.0181847	0.242941	1.74029
Mad1l1	796.704	0.456011	0.193083	2.36173	0.0181897	0.242941	1.74018
Agmo	191.345	0.74417	0.315134	2.36144	0.0182042	0.242941	1.73983
Apol9b	47.2449	2.29528	0.973031	2.3589	0.0183292	0.243061	1.73686
Atcay	653.292	0.438975	0.186157	2.35808	0.0183696	0.243061	1.7359
Cntf	246.082	1.09031	0.462529	2.35729	0.018409	0.243061	1.73497
Csde1	55327	0.324699	0.137753	2.35711	0.018418	0.243061	1.73476
Ralbp1	1342.32	0.42106	0.178673	2.3566	0.0184433	0.243061	1.73416
Vps53	1535.64	0.335106	0.142216	2.35632	0.0184572	0.243061	1.73383
Tac1	13.5322	3.05462	1.29704	2.35507	0.018519	0.243132	1.73238
Tor3a	791.812	0.444667	0.189026	2.35241	0.0186523	0.243728	1.72927
Esyt1	1308.66	0.457966	0.194683	2.35237	0.0186541	0.243728	1.72922
Slc22a17	38.3435	1.56279	0.664791	2.3508	0.0187332	0.244457	1.72739
Kdm5b	531.536	0.493748	0.210079	2.3503	0.0187583	0.244538	1.72681
Spata13	157.719	1.15508	0.492891	2.34348	0.019105	0.247292	1.71885
Wdr43	3232.47	0.393972	0.168261	2.34143	0.0192103	0.247292	1.71647
Prkar1a	10878.6	0.239627	0.102452	2.33892	0.0193395	0.247825	1.71356
Map3k1	939.726	0.46951	0.200799	2.33821	0.0193765	0.247855	1.71272
Acot6	34.2815	1.36339	0.584022	2.33448	0.0195709	0.249314	1.70839
Mpzl3	119.414	1.56886	0.672288	2.33361	0.019616	0.249314	1.70739
Ddx24	6595.51	0.272	0.116566	2.33345	0.0196245	0.249314	1.7072
Vezt	3963.46	0.379658	0.162704	2.33343	0.0196254	0.249314	1.70718
Clec12a	60.3026	1.94833	0.835536	2.33183	0.0197097	0.249894	1.70532
Tspan13	3373.12	0.244158	0.104797	2.32982	0.0198157	0.25005	1.70299
Acot4	23.7756	2.23804	0.960631	2.32977	0.0198186	0.25005	1.70293
Prr15	102.214	1.02542	0.440378	2.32849	0.019886	0.250413	1.70145
Ppp1r12a	843.58	0.424209	0.182182	2.32849	0.019886	0.250413	1.70145
Sln	5183.37	0.903328	0.388172	2.32713	0.0199582	0.251077	1.69988
Cacna1h	65.6852	1.50879	0.6487	2.32587	0.0200255	0.251679	1.69842
Erlin1	367.778	0.501865	0.215843	2.32514	0.0200646	0.251926	1.69757
Vps13d	853.889	0.36877	0.159012	2.31914	0.0203875	0.254863	1.69064
Ccl5	12.9427	1.99752	0.861363	2.31902	0.0203937	0.254863	1.6905
Pcif1	1562.45	0.366796	0.15821	2.31841	0.020427	0.254993	1.6898
Tap2	575.497	0.710139	0.306539	2.31664	0.0205236	0.25548	1.68775
Slc40a1	2339.74	0.338692	0.146233	2.31612	0.0205519	0.25548	1.68715
Sel1l	4101.03	0.273258	0.118007	2.31561	0.0205794	0.25548	1.68657
Cbfa2t2	1703.58	0.332087	0.143478	2.31454	0.0206379	0.255719	1.68533
Stambpl1	47.5656	1.54611	0.66833	2.31339	0.0207011	0.255719	1.68401
Cds1	60.553	1.40193	0.606013	2.31337	0.0207024	0.255719	1.68398
Sdk1	37.6869	1.99822	0.864159	2.31233	0.0207595	0.255935	1.68278
Nat1	55.536	0.872148	0.377235	2.31195	0.0207804	0.255949	1.68235
Phactr1	207.982	1.0816	0.46829	2.30969	0.0209054	0.256756	1.67974
Aph1b	213.983	0.808071	0.349983	2.30888	0.02095	0.25706	1.67882
Arhgap17	627.657	0.527259	0.228451	2.30798	0.0210004	0.25719	1.67777
Sh2d4a	326.228	0.695499	0.301671	2.30549	0.0211391	0.258309	1.67491
Cdk5rap3	3433.86	0.341928	0.148325	2.30527	0.0211516	0.258309	1.67466
Sema6d	514.795	0.604307	0.262213	2.30464	0.0211867	0.258441	1.67394
Cldn5	2206.98	0.493818	0.214297	2.30436	0.0212023	0.258441	1.67362
Sept4	1103.87	0.38897	0.169152	2.29953	0.0214749	0.261026	1.66807
Cp	955.464	0.501252	0.218015	2.29916	0.0214957	0.261034	1.66765
Limch1	1518.87	0.338765	0.147428	2.29783	0.0215715	0.261504	1.66612
Cnn2	855.078	0.505012	0.219837	2.29722	0.0216063	0.261641	1.66542
Cyfip2	2445.28	1.2121	0.52808	2.29529	0.0217164	0.262075	1.66321
Ric3	126.452	1.07962	0.470395	2.29513	0.0217259	0.262075	1.66302
Wiz	275.198	0.578373	0.252222	2.29311	0.0218418	0.262959	1.66071
Plk2	920.022	0.578228	0.252303	2.2918	0.021917	0.262959	1.65922
Klf6	1922.46	0.477927	0.208654	2.29052	0.0219913	0.263426	1.65775
Atrip	1231.35	0.405798	0.177242	2.28952	0.022049	0.263686	1.65661
Prdm8	16.1065	1.55828	0.680769	2.28901	0.022079	0.263686	1.65602
Nos2	122.624	1.2923	0.564578	2.28898	0.0220808	0.263686	1.65599
Ralgds	731.447	0.493977	0.216309	2.28367	0.0223911	0.26592	1.64992
Hsd3b3	17.5179	1.70381	0.74681	2.28145	0.0225215	0.266767	1.6474
Abat	304.478	0.914494	0.400983	2.28063	0.0225704	0.266767	1.64646
Son	3243.5	0.32215	0.141266	2.28045	0.0225808	0.266767	1.64626
Pcm1	1556.18	0.393381	0.172515	2.28027	0.0225916	0.266767	1.64605
Numb	772.184	0.393245	0.172495	2.27974	0.022623	0.266767	1.64545
Cubn	11.6524	3.64489	1.59999	2.27808	0.0227219	0.266767	1.64356
Tmem218	408.221	0.424025	0.186226	2.27694	0.0227901	0.266984	1.64225
Ppp1r16b	785.414	0.467517	0.205402	2.27611	0.0228397	0.267201	1.64131
Kcnj8	2003.57	0.439065	0.192941	2.27565	0.0228671	0.267201	1.64079
Tmem8	54.5989	1.36174	0.598597	2.27489	0.0229125	0.26721	1.63993
Abca8b	573.36	0.592857	0.260685	2.27422	0.0229526	0.267435	1.63917
Svil	7705.33	0.306933	0.135077	2.27228	0.0230695	0.267664	1.63696
Selenbp1	2669.71	0.335864	0.147848	2.27169	0.0231055	0.267664	1.63628
Nsun6	115.527	0.78468	0.345514	2.27105	0.0231441	0.267664	1.63556
Zdhhc2	21.6487	2.14937	0.946514	2.27082	0.0231576	0.267664	1.63531
Itgal	32.0864	2.16382	0.953391	2.26961	0.0232314	0.267792	1.63392
Cd79a	40.3359	2.27909	1.0048	2.26819	0.0233174	0.268305	1.63232
Ckap5	1173.66	0.56584	0.249609	2.2669	0.0233961	0.268671	1.63086
Scyl3	207.665	0.69554	0.306926	2.26615	0.0234424	0.268671	1.63
Themis2	162.611	0.789873	0.348575	2.266	0.0234511	0.268671	1.62984
Man2c1	1036.18	0.544434	0.240277	2.26586	0.0234601	0.268671	1.62967
Slc29a1	3750.09	0.219734	0.0970364	2.26445	0.0235464	0.269028	1.62807
Ghr	9837.94	0.275101	0.121553	2.26322	0.0236218	0.269357	1.62669
Tshz3	67.5762	0.943878	0.41716	2.26263	0.0236585	0.269357	1.62601
Susd5	91.6859	1.73073	0.765608	2.26059	0.0237845	0.26937	1.62371
Herc3	1975.74	0.386281	0.170921	2.26	0.0238213	0.269551	1.62304
Tnni3	17.3808	1.80562	0.799376	2.25879	0.0238964	0.270165	1.62167
Ubap2l	6180.17	0.342609	0.151725	2.25809	0.0239401	0.270337	1.62087
Spata24	189.722	0.658029	0.291524	2.2572	0.0239953	0.270337	1.61987
Ptprg	367.917	0.703957	0.31192	2.25685	0.0240172	0.270337	1.61948
Ube2l6	1236.62	0.53162	0.235592	2.25653	0.0240377	0.270337	1.61911
Pja2	5615.05	0.265587	0.117748	2.25556	0.0240983	0.270337	1.61801
Gm45871	120.494	0.793225	0.351679	2.25554	0.0240996	0.270337	1.61799
Nup160	439.934	0.588857	0.261276	2.25377	0.0242106	0.270897	1.61599
Rgs5	18281.3	0.461824	0.204912	2.25377	0.0242106	0.270897	1.61599
Tbc1d32	70.6924	1.08532	0.481667	2.25326	0.0242429	0.271006	1.61542
Ppp1r1a	5827.84	0.523934	0.232603	2.25248	0.0242917	0.271207	1.61454
Mmrn2	1460.11	0.532955	0.236626	2.25231	0.0243029	0.271207	1.61434
Zfp141	220.13	0.637547	0.28319	2.25131	0.024366	0.271444	1.61322
Arhgap1	790.616	0.702573	0.312304	2.24964	0.0244715	0.271467	1.61134
Prelid2	106.345	0.963346	0.428262	2.24943	0.0244849	0.271467	1.6111
Filip1	1017.27	0.361083	0.160532	2.24929	0.0244939	0.271467	1.61094
Kdm2b	338.351	0.64156	0.285421	2.24777	0.0245911	0.271846	1.60922
Sema4b	123.615	0.708744	0.315627	2.24551	0.0247354	0.272754	1.60668
Fnbp1	317.973	0.537559	0.239459	2.24489	0.0247752	0.272754	1.60598
Copa	7895.81	0.390769	0.17408	2.24476	0.0247835	0.272754	1.60584
Manba	251.785	0.568406	0.253382	2.24328	0.0248788	0.273161	1.60417
Fnip2	102.976	1.17032	0.521977	2.2421	0.0249551	0.273494	1.60284
Grin3b	56.3808	1.39288	0.621295	2.24189	0.0249682	0.273494	1.60261
Hgs	2990.32	0.470366	0.209814	2.24183	0.0249726	0.273494	1.60254
Tmod3	1942.12	0.298546	0.133217	2.24106	0.0250224	0.273808	1.60167
Cnn3	2633.21	0.360365	0.160947	2.23903	0.0251538	0.274555	1.5994
Madd	120.287	1.04425	0.466704	2.23749	0.0252541	0.274617	1.59767
Cobll1	396.938	0.83304	0.37234	2.23731	0.025266	0.274617	1.59746
Zfp68	1745.75	0.315396	0.141107	2.23515	0.0254074	0.275004	1.59504
Gtf2a1	1370.92	0.418808	0.187494	2.23372	0.0255018	0.27579	1.59343
Stmn1	197.389	0.848756	0.380325	2.23166	0.0256376	0.277028	1.59112
Mlkl	70.9592	0.798937	0.358315	2.22971	0.025767	0.277743	1.58894
Itga2b	66.2061	1.57717	0.707567	2.229	0.0258138	0.278003	1.58815
Gca	293.356	0.504134	0.22628	2.22793	0.0258855	0.27842	1.58694
Kdm3a	353.142	0.641252	0.287893	2.2274	0.0259208	0.27842	1.58635
Add3	1466.53	0.267391	0.120129	2.22586	0.0260237	0.279103	1.58463
Tdrp	267.12	0.662196	0.298192	2.22071	0.0263708	0.281426	1.57888
Pdcd4	555.907	0.512128	0.230834	2.2186	0.0265142	0.28249	1.57652
Crtc3	863.782	0.489929	0.22086	2.21827	0.0265362	0.282493	1.57616
Abtb2	827.803	0.461886	0.20829	2.21751	0.0265882	0.282814	1.57531
Tmem132b	110.711	3.6775	1.65985	2.21556	0.0267218	0.283768	1.57313
BC052040	283.17	0.546866	0.246891	2.21501	0.0267597	0.283938	1.57252
Fgf7	282.751	0.657143	0.297319	2.21023	0.0270895	0.286732	1.5672
Syn3	15.8788	2.63463	1.19221	2.20987	0.027114	0.286757	1.56681
Kank1	1137.47	0.345739	0.156514	2.20899	0.0271753	0.287146	1.56583
Synpo2	37203.6	0.367773	0.166511	2.20871	0.0271951	0.287146	1.56551
Ntrk3	24.1531	2.13266	0.965761	2.20827	0.0272256	0.287233	1.56502
H2-D1	13094.5	0.335897	0.152172	2.20735	0.0272897	0.287676	1.564
Gsta4	1671.35	0.353654	0.160506	2.20337	0.0275688	0.289334	1.55958
Pla2g7	3740.4	0.442617	0.200943	2.2027	0.0276161	0.289334	1.55884
Dnajb6	2799.8	0.209445	0.0951919	2.20024	0.0277901	0.29035	1.55611
Pygb	838.939	0.606984	0.275956	2.19957	0.0278377	0.290393	1.55537
Usp46	662.64	0.436778	0.1987	2.19817	0.0279367	0.290942	1.55382
Accs	128.919	0.787846	0.358712	2.19632	0.0280692	0.291881	1.55177
Tgm4	326.453	0.429643	0.195884	2.19335	0.0282822	0.29336	1.54849
Tmem176b	1245.3	0.416686	0.190054	2.19246	0.0283466	0.293762	1.5475
Gnl2	2959.41	0.270432	0.123393	2.19163	0.0284061	0.293762	1.54659
Krt19	126.255	0.872253	0.398539	2.18863	0.0286239	0.295102	1.54327
Ranbp17	10.8733	3.94444	1.80247	2.18836	0.0286435	0.295102	1.54297
Fto	5922.31	0.293055	0.133925	2.1882	0.0286554	0.295102	1.54279
Rassf9	128.963	0.667948	0.305411	2.18705	0.028739	0.295378	1.54153
Pnn	785.95	0.321066	0.146865	2.18613	0.0288064	0.295716	1.54051
Abcb1b	404.109	0.614965	0.281357	2.18571	0.0288366	0.295793	1.54006
Cnksr1	3511.95	0.373774	0.171085	2.18472	0.0289095	0.295837	1.53896
Rnf167	3606.79	0.203633	0.093283	2.18296	0.0290385	0.296922	1.53703
Zfp626	77.2509	0.946862	0.433832	2.18255	0.0290687	0.296996	1.53657
Nvl	748.768	0.421605	0.193299	2.1811	0.0291758	0.29751	1.53498
Ppm1h	214.669	0.628332	0.288092	2.18101	0.0291824	0.29751	1.53488
Rab37	35.641	1.88023	0.862614	2.17969	0.0292803	0.298217	1.53342
Cdc45	183.495	0.533512	0.244912	2.17838	0.0293774	0.298501	1.53199
Scfd1	1455.3	0.36355	0.166922	2.17796	0.0294091	0.298589	1.53152
Lingo1	18.1317	3.15477	1.45036	2.17516	0.0296182	0.300476	1.52844
Trpc3	74.0463	1.00611	0.463293	2.17165	0.029882	0.302087	1.52459
Chrna1	3467.32	0.392421	0.18074	2.17119	0.029917	0.302087	1.52408
Rpn1	5566.4	0.243747	0.112361	2.16932	0.0300587	0.303281	1.52203
Ccl12	13.9186	2.00017	0.923053	2.16691	0.030242	0.303947	1.51939
Nipbl	1361.28	0.36814	0.169982	2.16575	0.03033	0.304366	1.51813
Pou4f1	208.725	0.702689	0.324584	2.16489	0.0303962	0.304366	1.51718
C5ar2	43.6785	1.18028	0.546327	2.16039	0.0307428	0.304984	1.51226
Zmym5	963.345	0.333009	0.154203	2.15955	0.0308078	0.304984	1.51134
Pou3f1	24.5976	1.47118	0.681262	2.15949	0.0308119	0.304984	1.51128
Kiz	3296.95	0.292853	0.135779	2.15684	0.0310178	0.305475	1.50839
2210016L21Rik	1622.54	0.335859	0.15573	2.15668	0.0310306	0.305475	1.50821
Cmtr1	2279.94	0.236549	0.109682	2.15667	0.0310313	0.305475	1.5082
Acot1	189.644	0.938287	0.435351	2.15524	0.031143	0.30559	1.50664
Sema5a	125.724	1.10336	0.511943	2.15523	0.0311438	0.30559	1.50663
Cdk18	159.232	0.914797	0.424502	2.15499	0.0311628	0.30559	1.50636
Shisa5	2467.66	0.341744	0.158661	2.15392	0.0312462	0.30559	1.5052
Myo9b	189.142	0.665394	0.308934	2.15384	0.0312528	0.30559	1.50511
Tcn2	1699.58	0.311566	0.144658	2.15381	0.0312554	0.30559	1.50508
Cand1	909.411	0.407925	0.189465	2.15304	0.0313155	0.305722	1.50424
Mylip	811.784	0.475571	0.220915	2.15273	0.0313397	0.305722	1.5039
Abcf1	7133.36	0.284453	0.132228	2.15124	0.0314573	0.306407	1.50228
Rgs7bp	79.1456	1.12593	0.523679	2.15005	0.0315515	0.306412	1.50098
Cmip	524.917	0.574998	0.267457	2.14987	0.0315655	0.306412	1.50079
Enpp2	2341.07	0.403275	0.187602	2.14964	0.031584	0.306412	1.50053
Fmnl3	289.105	0.857095	0.398809	2.14914	0.0316235	0.306412	1.49999
Rapgef6	278.668	0.634526	0.295404	2.148	0.031714	0.306431	1.49875
Lrrn1	1074.42	0.465257	0.21675	2.14651	0.031832	0.306431	1.49714
Trappc12	807.558	0.41115	0.191548	2.14645	0.0318369	0.306431	1.49707
Nfat5	217.107	0.630656	0.293842	2.14625	0.0318533	0.306431	1.49685
Cd300c2	14.7842	3.09104	1.44028	2.14614	0.0318622	0.306431	1.49672
Rrp1	6311.26	0.220859	0.102991	2.14445	0.0319972	0.307045	1.49489
Reln	169.402	1.38038	0.643872	2.14387	0.0320435	0.307262	1.49426
Plekha6	281.063	0.796782	0.371908	2.14242	0.0321598	0.30792	1.49269
Efhd1	323.866	0.760532	0.355099	2.14174	0.0322141	0.307984	1.49195
Evc2	865.368	0.399317	0.186546	2.14059	0.0323073	0.308342	1.4907
Apba1	38.2499	1.3772	0.643522	2.1401	0.0323467	0.308342	1.49017
Cox4i2	332.549	0.553505	0.258754	2.13912	0.0324263	0.308678	1.4891
Anxa7	3209.51	0.246286	0.115137	2.13906	0.0324307	0.308678	1.48904
Ccdc170	25.4201	2.60599	1.21871	2.13831	0.0324917	0.308814	1.48823
Ccdc66	1175.2	0.412587	0.193124	2.13639	0.032648	0.30967	1.48614
Krt18	458.287	2.39874	1.12293	2.13615	0.0326674	0.30967	1.48588
Plek	128.862	0.864497	0.404778	2.13573	0.0327014	0.30967	1.48543
Ckb	1378.2	0.554299	0.259721	2.13421	0.0328253	0.310412	1.48379
Arhgef2	1824.75	0.35535	0.166557	2.1335	0.0328838	0.31049	1.48302
Gfpt2	1706.93	0.77895	0.365843	2.12919	0.0332385	0.312925	1.47836
Armc10	272.245	0.506189	0.237774	2.12887	0.0332654	0.312951	1.47801
Rrbp1	1507.31	0.320401	0.150605	2.12744	0.0333839	0.313383	1.47646
Car15	8.87694	2.56105	1.20482	2.12567	0.0335308	0.314148	1.47456
Pdp1	5815.74	0.345437	0.162581	2.12471	0.0336109	0.314373	1.47352
Lbh	376.696	0.744357	0.350705	2.12246	0.0337991	0.315029	1.4711
Lrig3	102.297	0.840901	0.39623	2.12226	0.0338163	0.315029	1.47087
Plekha1	2328.24	0.341799	0.161066	2.1221	0.0338295	0.315029	1.4707
Csdc2	204.206	0.706695	0.333084	2.12167	0.0338655	0.315029	1.47024
Fam83g	57.6672	1.40512	0.662343	2.12143	0.0338854	0.315029	1.46999
Bnip3l	3534.68	0.235024	0.110808	2.12101	0.0339213	0.315029	1.46953
Sorbs1	7406.08	0.298852	0.140903	2.12097	0.0339244	0.315029	1.46949
Bin2	44.488	1.81773	0.858222	2.11802	0.0341734	0.316211	1.46631
Ttll7	3582.78	0.342195	0.161565	2.118	0.0341747	0.316211	1.4663
Zc3hav1	1355.93	0.398074	0.188018	2.11721	0.0342421	0.316211	1.46544
Ggnbp2	2406.5	0.40672	0.192192	2.11621	0.0343267	0.316211	1.46437
Bpifb3	10.4904	2.2761	1.07571	2.11591	0.0343527	0.316211	1.46404
Snap47	2513.62	0.246977	0.116735	2.11571	0.0343691	0.316211	1.46383
Duox1	149.906	1.10073	0.520501	2.11476	0.0344504	0.316508	1.46281
Baiap2l2	58.7785	0.939843	0.444648	2.11368	0.0345425	0.317013	1.46165
Myh13	320.709	0.869483	0.411387	2.11354	0.0345543	0.317013	1.4615
Zkscan5	917.691	0.318884	0.150948	2.11254	0.0346398	0.317348	1.46042
Ddx27	747.593	0.309363	0.146477	2.11202	0.0346849	0.317536	1.45986
Serinc1	10082.5	0.18989	0.0900077	2.1097	0.0348839	0.317737	1.45737
Orc2	1082.34	0.349888	0.165886	2.10921	0.0349268	0.317737	1.45684
F830016B08Rik	3497.25	0.409364	0.194099	2.10904	0.0349407	0.317737	1.45667
Mafk	1642.65	0.392778	0.186401	2.10717	0.035103	0.317737	1.45466
Parp4	152.811	0.724642	0.343916	2.10703	0.0351149	0.317737	1.45451
D830031N03Rik	24.0505	2.08869	0.99146	2.10669	0.0351448	0.317737	1.45414
Aldh3b1	216.406	0.891966	0.423793	2.10472	0.0353159	0.318926	1.45203
Xxylt1	82.2058	1.50764	0.716443	2.10434	0.0353485	0.318926	1.45163
Myoz2	37780.8	0.359124	0.170686	2.104	0.0353788	0.318926	1.45126
Rps6ka5	371.593	0.440833	0.209664	2.10257	0.0355034	0.319346	1.44973
Zfp110	1058.5	0.284308	0.135352	2.10051	0.0356844	0.320121	1.44752
Nrde2	650.499	0.444955	0.211928	2.09955	0.0357683	0.320313	1.4465
Rai14	226.459	0.550346	0.262142	2.09942	0.0357801	0.320313	1.44636
Golgb1	615.987	0.480097	0.2288	2.09832	0.0358767	0.320735	1.44519
Acss1	2082.19	0.361115	0.172164	2.09751	0.0359484	0.320966	1.44432
Nedd4	16077.8	0.238947	0.113963	2.09671	0.0360194	0.320966	1.44346
Depp1	2804.51	1.14414	0.545704	2.09663	0.0360266	0.320966	1.44338
Plac8	33.431	1.33546	0.637088	2.0962	0.0360648	0.320966	1.44292
Zmym4	402.23	0.494544	0.236127	2.0944	0.0362243	0.321154	1.441
Hsp90b1	5435.7	0.232001	0.1108	2.09388	0.0362709	0.321154	1.44044
Epb41l4b	92.1415	0.77192	0.368897	2.09251	0.0363928	0.321559	1.43898
Glrb	22.7892	2.34603	1.12129	2.09225	0.0364161	0.321559	1.43871
Fgf9	115.805	1.02546	0.4904	2.09106	0.0365225	0.322279	1.43744
Vcp	28979.7	0.229978	0.110038	2.08999	0.0366189	0.322355	1.43629
Epb41l5	242.447	0.579376	0.277225	2.08991	0.0366259	0.322355	1.43621
Btbd9	860.879	0.332706	0.1592	2.08986	0.0366307	0.322355	1.43615
Slc5a3	178.679	0.929371	0.444821	2.08932	0.0366792	0.322437	1.43558
Ighmbp2	315.18	0.570716	0.273247	2.08864	0.03674	0.322437	1.43486
Tfcp2l1	380.98	0.556526	0.266489	2.08837	0.0367646	0.322437	1.43457
Dnmbp	794.309	0.352671	0.168945	2.08749	0.0368438	0.322477	1.43364
Egfl8	147.875	0.972131	0.465959	2.0863	0.0369511	0.322839	1.43237
Rbfox2	1395.21	0.398806	0.19118	2.08603	0.0369763	0.322839	1.43208
Pcnt	2764.81	0.312412	0.14981	2.0854	0.0370333	0.322839	1.43141
Art5	2893.07	0.366341	0.175681	2.08527	0.0370452	0.322839	1.43127
Ifi208	61.6267	1.7943	0.860685	2.08473	0.0370934	0.322914	1.4307
Man1a2	540.557	0.438215	0.210268	2.08408	0.0371525	0.323057	1.43001
Anxa8	301.38	0.93424	0.44829	2.08401	0.0371597	0.323057	1.42993
Ets2	2109.34	0.351161	0.168606	2.08273	0.0372759	0.323502	1.42857
Mfsd4a	515.655	0.479964	0.230556	2.08177	0.0373637	0.32396	1.42755
Tiparp	1169.79	0.363486	0.174725	2.08033	0.0374956	0.324282	1.42602
Irf3	1151.23	0.278897	0.134123	2.07941	0.0375801	0.324602	1.42504
Dennd4c	512.204	0.450174	0.216501	2.07932	0.0375882	0.324602	1.42495
Zmpste24	1714.15	0.237089	0.114144	2.0771	0.0377924	0.325686	1.4226
Gstt2	284.591	0.897683	0.432283	2.07661	0.0378376	0.325686	1.42208
2310033P09Rik	193.438	0.478119	0.230242	2.07659	0.0378395	0.325686	1.42206
Mapk3	734.268	0.318729	0.153535	2.07593	0.0379003	0.325777	1.42136
Scaf8	579.752	0.452589	0.218077	2.07537	0.0379524	0.325791	1.42076
H2-M3	146.894	0.838384	0.404057	2.07491	0.0379946	0.32588	1.42028
Zmym2	933.08	0.383033	0.18468	2.07403	0.0380765	0.326208	1.41934
Ccdc47	5918.8	0.169553	0.0817662	2.07363	0.0381136	0.32631	1.41892
Tbkbp1	134.783	0.703647	0.339484	2.0727	0.0382003	0.326836	1.41793
Sfrp5	1413.95	0.603688	0.291444	2.07137	0.0383242	0.327247	1.41653
C87436	791.041	0.307113	0.148368	2.06994	0.038458	0.327509	1.41501
Rrm1	1846.57	0.277738	0.134193	2.06969	0.0384814	0.327509	1.41475
Kif28	69.9231	1.56421	0.756394	2.06798	0.0386416	0.328075	1.41295
Sec62	3589.29	0.27165	0.131363	2.06793	0.0386462	0.328075	1.41289
Fam184b	25.1609	1.9088	0.923081	2.06786	0.0386532	0.328075	1.41281
Wdr37	1115.11	0.276901	0.133981	2.06672	0.0387604	0.328098	1.41161
Smyd4	507.815	0.540452	0.261693	2.06521	0.0389027	0.328131	1.41002
Trip11	585.735	0.403958	0.195606	2.06516	0.0389075	0.328131	1.40997
Klhl11	134.083	0.63259	0.306357	2.06488	0.0389347	0.328131	1.40966
Cmtm3	451.067	0.410267	0.198756	2.06417	0.0390015	0.328481	1.40892
Clic4	5053.02	0.332765	0.161262	2.0635	0.0390652	0.328803	1.40821
Itgb5	2037.58	0.288832	0.140018	2.06282	0.0391294	0.328872	1.4075
Rprd2	902.613	0.396985	0.192536	2.06188	0.0392196	0.329016	1.4065
Plxnb2	611.425	0.518274	0.251668	2.05936	0.0394598	0.329815	1.40384
Igfbp4	2810.96	0.391911	0.190365	2.05874	0.0395193	0.329815	1.40319
Thsd7a	58.0866	1.31322	0.637928	2.05856	0.039536	0.329815	1.40301
Nostrin	63.385	1.14059	0.554081	2.05853	0.0395394	0.329815	1.40297
Osbpl9	5094.52	0.180687	0.0878174	2.05753	0.0396355	0.329815	1.40192
Golga3	2933.58	0.28831	0.140166	2.05692	0.0396935	0.330014	1.40128
Inhba	82.917	0.835223	0.406246	2.05595	0.039787	0.330312	1.40026
Angpt1	857.554	0.427071	0.207859	2.05462	0.0399156	0.33047	1.39886
Nbr1	2823.42	0.315377	0.153532	2.05415	0.039961	0.33047	1.39836
Dhx32	5312.57	0.249445	0.121442	2.05403	0.0399729	0.33047	1.39823
Fbxl4	1286.71	0.264569	0.128873	2.05295	0.0400773	0.331079	1.3971
Cyp2c23	91.5401	0.659922	0.321529	2.05245	0.0401257	0.33108	1.39658
Zfp51	1586.11	0.453782	0.221096	2.05242	0.0401286	0.33108	1.39655
Socs5	574.367	0.447642	0.218171	2.05179	0.0401898	0.331109	1.39588
Olr1	7.88569	4.1191	2.00775	2.0516	0.0402089	0.331109	1.39568
Zdhhc4	1826.92	0.280684	0.136976	2.04915	0.0404479	0.331811	1.3931
Fbxl3	638.51	0.419185	0.204704	2.04776	0.0405831	0.332234	1.39165
Oaz2	11754.4	0.278066	0.135865	2.04664	0.0406938	0.332467	1.39047
Gpr20	95.5757	1.50393	0.73488	2.0465	0.0407077	0.332467	1.39032
Abca4	99.5996	1.34811	0.659507	2.04412	0.0409417	0.333854	1.38783
Coil	302.295	0.429984	0.210365	2.04399	0.0409549	0.333854	1.38769
Dapk3	154.563	0.635612	0.311468	2.0407	0.0412807	0.335511	1.38425
Agtrap	1031.92	0.353131	0.17305	2.04063	0.0412877	0.335511	1.38418
Ciz1	1054.6	0.33929	0.166578	2.03682	0.0416679	0.336753	1.3802
Samd4b	337.841	0.458771	0.225246	2.03676	0.0416746	0.336753	1.38013
Parp12	163.458	0.595687	0.292774	2.03463	0.0418881	0.337845	1.37791
Ltbp1	539.37	0.42875	0.211117	2.03086	0.0422692	0.340283	1.37398
Eftud2	1658.69	0.345476	0.170172	2.03015	0.0423413	0.340652	1.37324
Ubr4	2757.64	0.444222	0.218947	2.0289	0.0424685	0.341079	1.37193
Tgtp1	187.442	0.910121	0.448647	2.02859	0.0424998	0.341079	1.37161
Mylk2	22373	0.399491	0.197013	2.02774	0.0425868	0.341565	1.37072
Sp100	475.742	0.639674	0.315856	2.0252	0.0428464	0.341702	1.36809
S100b	101.9	0.879173	0.434138	2.0251	0.0428569	0.341702	1.36798
Myoz3	4700.06	0.234224	0.115672	2.0249	0.0428776	0.341702	1.36777
Gbp10	964.07	0.527551	0.260725	2.0234	0.0430319	0.342121	1.36621
Clstn3	124.925	1.38133	0.682746	2.0232	0.0430525	0.342121	1.366
Pnmal2	37.0504	1.62744	0.804551	2.02279	0.0430951	0.342249	1.36557
Nbeal1	270.35	0.603554	0.298556	2.02157	0.0432205	0.342891	1.36431
Gm36712	21.7549	1.94993	0.9646	2.02149	0.0432289	0.342891	1.36423
Prpf4b	489.9	0.48997	0.242532	2.02023	0.0433593	0.343509	1.36292
Trap1	8276.73	0.262566	0.129969	2.02023	0.0433599	0.343509	1.36291
Nectin2	304.434	0.870503	0.431121	2.01916	0.0434701	0.344171	1.36181
Crlf2	127.738	0.810047	0.401372	2.01819	0.043571	0.344643	1.3608
Stat1	1321.13	0.457551	0.226811	2.01732	0.0436618	0.344643	1.3599
Akap8	1165.99	0.320191	0.158728	2.01723	0.0436715	0.344643	1.3598
Zik1	68.811	1.17946	0.584716	2.01715	0.0436801	0.344643	1.35972
Cnr1	10.606	3.56247	1.76683	2.0163	0.0437682	0.345049	1.35884
Pygo1	729.66	0.422774	0.209746	2.01565	0.0438371	0.345049	1.35816
Cpne2	827.345	0.715004	0.354828	2.01507	0.0438972	0.345049	1.35756
Nfib	6637.5	0.332437	0.165035	2.01434	0.0439737	0.345412	1.35681
Pde7a	1333.16	0.338106	0.16795	2.01314	0.0440995	0.346191	1.35557
Plcxd3	21.2183	2.35482	1.17066	2.01153	0.04427	0.346688	1.35389
Exoc8	397.749	0.44115	0.219759	2.00743	0.0447042	0.349033	1.34965
Prkdc	193.535	0.753905	0.375727	2.00653	0.0448001	0.34936	1.34872
Herc1	1230.34	0.372631	0.185757	2.00601	0.0448551	0.349578	1.34819
Irgm1	1914.33	0.347266	0.173307	2.00376	0.0450955	0.350828	1.34587
Gstm6	57.3268	1.20676	0.60225	2.00375	0.0450968	0.350828	1.34585
Utrn	620.441	0.555119	0.277219	2.00245	0.0452358	0.351066	1.34452
Gjc3	33.2959	1.81677	0.907654	2.00161	0.045327	0.351348	1.34364
Coro6	26612.7	0.215248	0.107586	2.0007	0.0454245	0.351348	1.34271
Nav2	363.503	0.537877	0.268852	2.00064	0.0454312	0.351348	1.34265
Gnb4	636.588	0.722751	0.361268	2.00059	0.0454361	0.351348	1.3426
Pfkfb3	4787.22	0.488604	0.244396	1.99923	0.0455834	0.351745	1.34119
Eif5b	6679.42	0.355162	0.177659	1.99912	0.0455951	0.351745	1.34108
Safb2	463.972	0.44282	0.221624	1.99807	0.045709	0.352204	1.34
Ensa	16142.7	0.196788	0.098537	1.9971	0.0458143	0.352806	1.339
Kat7	1677.58	0.351337	0.175968	1.99659	0.0458695	0.35295	1.33848
Stom	4815.81	0.302754	0.151648	1.99643	0.0458876	0.35295	1.3383
Zfp65	151.792	0.59387	0.297615	1.99543	0.0459958	0.353572	1.33728
Bcar1	750.945	0.298092	0.149441	1.99471	0.0460742	0.353965	1.33654
Azi2	2069.14	0.255256	0.127983	1.99445	0.0461027	0.353973	1.33627
Lrrn2	59.5911	1.28221	0.643115	1.99375	0.0461798	0.354146	1.33555
Pdp2	791.732	0.495022	0.248373	1.99306	0.0462545	0.354339	1.33485
Ewsr1	4834.15	0.197446	0.0990812	1.99277	0.0462871	0.354339	1.33454
Zranb2	1764.2	0.26079	0.130963	1.99133	0.0464448	0.354939	1.33306
Zfp59	198.797	0.641226	0.322047	1.9911	0.0464701	0.354939	1.33283
Prr14	1501.07	0.240991	0.121037	1.99105	0.0464752	0.354939	1.33278
Eps15l1	1101.46	0.351045	0.176404	1.99	0.0465906	0.35561	1.3317
Ildr1	61.2842	1.64622	0.827659	1.989	0.0467009	0.355747	1.33067
Plcg1	321.679	0.528504	0.265767	1.98859	0.046746	0.355747	1.33026
Inpp5k	3824.75	0.19811	0.0996896	1.98727	0.0468928	0.356589	1.32889
Prdm16	314.749	0.691333	0.348188	1.98551	0.0470873	0.357107	1.3271
Nmi	476.242	0.327307	0.164849	1.98549	0.0470901	0.357107	1.32707
Ripor1	3973.32	0.331701	0.167301	1.98265	0.047406	0.359082	1.32417
Traf3ip3	35.5475	1.60472	0.809866	1.98147	0.0475389	0.359438	1.32295
Ankhd1	791.8	0.475589	0.240144	1.98043	0.0476548	0.359438	1.32189
Trp53bp1	388.694	0.536012	0.270689	1.98018	0.0476836	0.359438	1.32163
Polr2a	1280.64	0.421725	0.212992	1.98	0.0477032	0.359438	1.32145
Asb15	2088.78	0.428501	0.216475	1.97945	0.0477658	0.359438	1.32088
Kcnt2	14.7573	1.7033	0.860514	1.9794	0.047771	0.359438	1.32084
Fam126a	539.431	0.395832	0.199983	1.97933	0.0477786	0.359438	1.32077
Ccdc122	104.947	0.953602	0.481823	1.97915	0.0477989	0.359438	1.32058
Vill	44.8518	1.82346	0.921396	1.97902	0.047814	0.359438	1.32044
Esrrb	477.515	0.528507	0.26726	1.9775	0.0479852	0.359899	1.31889
Slc6a1	10.486	3.17598	1.60664	1.97678	0.0480661	0.359899	1.31816
Zfp106	29307.9	0.210245	0.106359	1.97675	0.0480699	0.359899	1.31813
Zbtb44	1671.64	0.399224	0.202073	1.97564	0.0481952	0.36042	1.317
Myl12a	49206.7	0.331146	0.167654	1.97517	0.0482484	0.360452	1.31652
Arap2	58.7938	0.987857	0.500669	1.97307	0.0484871	0.361299	1.31437
Il17re	48.1054	1.91028	0.968266	1.97289	0.0485081	0.361299	1.31419
Cwc22	394.146	0.504556	0.255809	1.97239	0.0485648	0.361363	1.31368
Dgcr8	295.988	0.510584	0.259202	1.96983	0.0488576	0.362976	1.31107
Fam81a	112.874	0.855933	0.434627	1.96935	0.0489125	0.362976	1.31058
Emcn	591.86	0.505503	0.256768	1.96872	0.0489856	0.362976	1.30993
Vps13c	400.768	0.486873	0.247419	1.96781	0.0490903	0.363029	1.309
Rpl3	3108.01	0.285483	0.145079	1.96778	0.0490938	0.363029	1.30897
Lrpprc	3241.54	0.26101	0.132649	1.96768	0.0491049	0.363029	1.30888
Arid1b	1184.53	0.332345	0.169025	1.96624	0.0492705	0.363428	1.30741
Camk2n1	223.104	0.486383	0.247367	1.96624	0.0492713	0.363428	1.30741
Ikzf5	1089.45	0.252352	0.128363	1.96592	0.0493073	0.363487	1.30709
Smarca4	2638.69	0.260984	0.132862	1.96432	0.0494926	0.364165	1.30546
Ltb	20.414	1.97222	1.00432	1.96374	0.0495605	0.364316	1.30486
Hira	180.595	0.714327	0.363903	1.96296	0.0496506	0.364771	1.30408
Atp6v1h	1552.74	0.233743	0.11916	1.96159	0.0498102	0.365736	1.30268
Zfp112	262.322	0.579049	0.295272	1.96107	0.0498707	0.365973	1.30215
Uvssa	232.794	0.642517	0.327845	1.95982	0.0500169	0.366838	1.30088
Stx2	309.493	0.662986	0.338549	1.95832	0.0501928	0.367028	1.29936
Usp53	258.388	0.440638	0.225082	1.95768	0.0502673	0.367028	1.29871
Lrch3	300.401	0.555021	0.283574	1.95723	0.05032	0.367028	1.29826
Cttn	1540.14	0.323205	0.165138	1.95718	0.0503264	0.367028	1.2982
Irgm2	1083.02	0.412888	0.211167	1.95527	0.0505514	0.367815	1.29627
Mapre3	4304.19	0.208647	0.10675	1.95453	0.0506385	0.367815	1.29552
Tspyl3	59.1297	1.5393	0.787639	1.95431	0.050664	0.367815	1.2953
Cap2	17653.7	0.233742	0.119636	1.95379	0.0507266	0.367815	1.29476
Col20a1	108.274	1.01544	0.51977	1.95364	0.0507438	0.367815	1.29462
Eif4g3	2746.51	0.258229	0.132203	1.95327	0.050787	0.367815	1.29425
Ncmap	278.068	0.839184	0.429672	1.95308	0.0508101	0.367815	1.29405
Msh6	267.81	0.712164	0.364697	1.95276	0.0508484	0.367815	1.29372
Kcnab2	52.4169	1.33608	0.684237	1.95265	0.0508605	0.367815	1.29362
Adcyap1r1	81.3219	1.06898	0.54761	1.95207	0.0509295	0.367818	1.29303
Ramp3	87.1876	0.894548	0.458267	1.95202	0.0509353	0.367818	1.29298
Cmtm4	95.685	0.874121	0.447859	1.95178	0.0509646	0.367818	1.29273
Dusp15	28.9906	1.66757	0.85534	1.9496	0.051224	0.36837	1.29053
Arhgap24	2546.62	0.333468	0.17109	1.94908	0.0512855	0.36837	1.29001
Arhgap31	710.449	0.433431	0.222393	1.94894	0.0513024	0.36837	1.28986
Hnrnpr	1158.73	0.39398	0.202155	1.9489	0.0513072	0.36837	1.28982
Calr3	341.299	0.401649	0.206265	1.94725	0.0515051	0.369382	1.28815
Necab3	42.9976	1.5121	0.77695	1.9462	0.0516303	0.369768	1.2871
Usp3	886.127	0.275411	0.141521	1.94608	0.0516447	0.369768	1.28697
Ccn1	3455.29	0.639786	0.328773	1.94598	0.0516572	0.369768	1.28687
Frk	75.2185	1.03071	0.529752	1.94565	0.0516974	0.369768	1.28653
Zfp704	252.629	0.515373	0.264988	1.9449	0.0517875	0.369768	1.28577
Mtr	336.094	0.600129	0.308687	1.94413	0.0518792	0.370014	1.28501
Zfp286	136.128	0.883363	0.454524	1.94349	0.0519568	0.370251	1.28436
Crip3	110.816	1.2843	0.660946	1.94313	0.052001	0.370251	1.28399
Tmem263	1667.85	0.382745	0.196989	1.94297	0.0520193	0.370251	1.28384
Vps26a	2847.47	0.23079	0.118808	1.94255	0.0520709	0.370251	1.2834
Prkcq	6083.87	0.276606	0.142402	1.94244	0.052084	0.370251	1.2833
Cers6	83.2735	0.847477	0.436546	1.94133	0.0522188	0.370599	1.28217
Tbc1d5	382.906	0.517689	0.266706	1.94105	0.0522523	0.370634	1.28189
Nfe2l1	16634	0.266311	0.137248	1.94036	0.0523357	0.370944	1.2812
Il18bp	257.065	0.566688	0.29211	1.93998	0.0523821	0.370944	1.28082
Hdac5	3209.07	0.401679	0.207215	1.93847	0.052566	0.371257	1.27929
Dna2	12.2823	2.99361	1.54572	1.93671	0.0527809	0.372078	1.27752
Clcc1	2202.9	0.23023	0.118879	1.93668	0.052784	0.372078	1.2775
Lztfl1	488.436	0.306404	0.158222	1.93655	0.0528008	0.372078	1.27736
Cyp2j9	155.01	0.705161	0.364536	1.93441	0.0530633	0.373318	1.27521
Tdp1	415.118	0.37291	0.192806	1.93412	0.053098	0.373359	1.27492
Odr4	1704.02	0.273237	0.141425	1.93202	0.0533567	0.374199	1.27281
Srgap2	487.034	0.574561	0.297395	1.93198	0.053362	0.374199	1.27277
Srsf5	1688.07	0.450833	0.233646	1.92956	0.0536617	0.37569	1.27034
Tmem38b	2998.86	0.246147	0.127643	1.92841	0.0538046	0.375974	1.26918
Ccdc136	748.725	0.496111	0.257275	1.92833	0.0538138	0.375974	1.26911
Plcb3	642.158	0.573431	0.297551	1.92717	0.0539584	0.376391	1.26794
Mef2c	35544.9	0.178201	0.0924705	1.92711	0.0539653	0.376391	1.26789
Lnpk	1962.72	0.269064	0.139678	1.92632	0.0540643	0.376604	1.26709
Zdhhc14	46.8464	1.01775	0.529866	1.92076	0.0547618	0.37996	1.26152
Pde9a	103.911	0.767121	0.399752	1.91899	0.0549853	0.380634	1.25975
Ptpn12	225.557	0.491817	0.256476	1.9176	0.0551624	0.381286	1.25836
Sncg	1107.22	0.493905	0.257602	1.91732	0.0551974	0.381286	1.25808
Slc25a29	1057.61	0.391925	0.204471	1.91678	0.055266	0.381353	1.25754
Zfp39	501.186	0.555239	0.289736	1.91637	0.0553186	0.381513	1.25713
Tnfaip6	61.8626	0.646835	0.337703	1.9154	0.0554418	0.382158	1.25616
Slc6a12	20.0069	2.40813	1.25754	1.91495	0.0554984	0.382241	1.25572
Kdm4a	498.911	0.636646	0.332673	1.91373	0.0556546	0.382811	1.2545
Acp1	3422.39	0.209153	0.109319	1.91324	0.0557177	0.383041	1.25401
Slc22a18	41.722	1.38272	0.723139	1.91211	0.0558616	0.383433	1.25289
Itga10	19.6799	1.40823	0.73648	1.91211	0.0558616	0.383433	1.25289
Asah2	70.5451	0.726676	0.380087	1.91187	0.0558933	0.383433	1.25264
Gab2	481.114	0.526664	0.275886	1.90899	0.0562631	0.384709	1.24978
Adgrl4	1243.6	0.283228	0.148422	1.90827	0.0563567	0.384777	1.24905
Cnot10	1889.42	0.209101	0.109599	1.90788	0.0564063	0.384912	1.24867
Art4	14.0006	3.22116	1.69096	1.90493	0.056789	0.386913	1.24574
Klf4	362.923	0.487304	0.256058	1.9031	0.0570272	0.387822	1.24392
Il34	358.512	0.648084	0.340546	1.90307	0.0570313	0.387822	1.24389
Zfp52	421.448	0.459445	0.241434	1.90299	0.0570423	0.387822	1.2438
Chd9	516.741	0.380966	0.200473	1.90033	0.0573896	0.389552	1.24117
Tbl3	3097.86	0.29365	0.154643	1.89889	0.0575788	0.390174	1.23974
Arhgdig	78.0434	1.06617	0.561516	1.89874	0.0575992	0.390174	1.23958
Gcat	2009.38	0.341604	0.180006	1.89773	0.0577312	0.390659	1.23859
Stab2	656.313	0.562022	0.296481	1.89564	0.058007	0.391964	1.23652
Gdap1l1	12.6066	2.69938	1.42471	1.89469	0.0581338	0.391964	1.23557
Dpy19l4	397.746	0.382649	0.20196	1.89467	0.058136	0.391964	1.23555
Top2a	22.2814	2.42661	1.28134	1.89381	0.0582507	0.392178	1.2347
Cipc	1937.86	0.319838	0.168892	1.89375	0.0582587	0.392178	1.23464
Nucb1	4209.43	0.226891	0.119859	1.89298	0.0583599	0.392451	1.23389
Scfd2	695.574	0.386831	0.204445	1.8921	0.0584771	0.392487	1.23301
Klk1	11.5594	2.34579	1.24019	1.89147	0.0585613	0.392487	1.23239
Gng2	205.133	0.781593	0.413293	1.89114	0.0586061	0.392487	1.23206
Zfp385c	24.516	1.81326	0.958887	1.891	0.058624	0.392487	1.23192
Nrp	22.9363	1.26125	0.666988	1.89097	0.0586284	0.392487	1.23189
Ppip5k1	6301.38	0.269937	0.142772	1.89069	0.0586663	0.392487	1.23161
Nt5c1a	69.8546	0.986431	0.521774	1.89053	0.0586867	0.392487	1.23146
Snrnp70	792.217	0.250443	0.132473	1.89052	0.0586884	0.392487	1.23145
Fem1c	396.55	0.434579	0.229895	1.89034	0.0587129	0.392487	1.23127
Ankrd27	1532.8	0.362668	0.191892	1.88995	0.058764	0.392487	1.23089
Cntln	52.4561	1.42065	0.752327	1.88834	0.0589807	0.393442	1.22929
Papss2	432.03	0.433188	0.229441	1.88801	0.059024	0.393442	1.22897
Gnai2	1397.58	0.26597	0.141128	1.8846	0.0594836	0.395126	1.2256
Actn4	4160.77	0.378212	0.200708	1.88439	0.0595119	0.395126	1.2254
Mcm4	286.889	0.515876	0.273764	1.88438	0.059513	0.395126	1.22539
Emp2	782.005	0.40513	0.215106	1.88339	0.0596469	0.395126	1.22441
Padi2	19665.9	0.427188	0.226841	1.8832	0.0596733	0.395126	1.22422
Sox7	559.523	0.562038	0.29861	1.88218	0.0598116	0.395637	1.22321
Nbea	36.0436	1.46783	0.780054	1.88171	0.059876	0.395658	1.22275
Dusp3	18674.1	0.294099	0.156372	1.88076	0.060005	0.396309	1.22181
Tmem51	81.9857	1.00561	0.534885	1.88005	0.060101	0.396667	1.22112
Slc20a2	5333.41	0.183221	0.0974871	1.87944	0.0601839	0.396813	1.22052
Scn2b	278.349	0.607661	0.323345	1.8793	0.060204	0.396813	1.22037
Spint1	16.6634	2.11866	1.1278	1.87858	0.0603018	0.397079	1.21967
Tifa	104.509	1.1011	0.586223	1.87829	0.0603418	0.397079	1.21938
Trip4	672.992	0.332248	0.176908	1.87808	0.0603698	0.397079	1.21918
Hdlbp	18315.8	0.228732	0.121791	1.87807	0.0603721	0.397079	1.21916
Snx7	266.649	0.467176	0.249092	1.87552	0.0607214	0.398611	1.21666
Pcyox1l	69.6412	0.965912	0.515014	1.87551	0.0607231	0.398611	1.21665
Kars	14457	0.294869	0.157251	1.87515	0.0607723	0.398731	1.21629
Cd209a	133.368	1.10759	0.590762	1.87484	0.0608141	0.398803	1.216
Iqgap1	1365.26	0.410989	0.219261	1.87443	0.0608716	0.398978	1.21559
Arl4a	1608.46	0.332312	0.177454	1.87266	0.0611148	0.400146	1.21385
Hmgn2	3626.76	0.273144	0.145874	1.87246	0.0611425	0.400146	1.21366
Chst15	275.815	0.496207	0.265196	1.8711	0.0613317	0.401182	1.21232
Mtor	1328.13	0.300081	0.160557	1.86901	0.0616221	0.402181	1.21026
Irf1	444.147	0.427247	0.228687	1.86826	0.0617258	0.402181	1.20953
Colec11	91.3818	0.939918	0.503196	1.8679	0.0617764	0.402181	1.20918
Pus10	682.72	0.309059	0.165471	1.86775	0.0617968	0.402181	1.20903
Usp47	19164.2	0.258379	0.138372	1.86728	0.0618629	0.402181	1.20857
Myo1b	551.872	0.357897	0.191727	1.8667	0.0619434	0.402181	1.20801
Myh9	698.257	0.42819	0.22945	1.86616	0.0620189	0.402181	1.20748
Riox1	52.8168	0.971131	0.520547	1.8656	0.0620977	0.402329	1.20692
Mbnl1	21891.5	0.335384	0.179833	1.86497	0.0621859	0.402445	1.20631
Cyp2d22	516.103	0.516483	0.276946	1.86493	0.0621918	0.402445	1.20627
Plk1	22.9086	2.64838	1.42026	1.86471	0.0622215	0.402445	1.20606
Usp4	7744	0.238912	0.128167	1.86407	0.062312	0.402667	1.20543
Kcp	98.8647	0.814794	0.437198	1.86367	0.0623675	0.402667	1.20504
Phtf2	7826.19	0.212095	0.113831	1.86324	0.0624288	0.402862	1.20461
Ly6d	33.4014	3.09254	1.66025	1.8627	0.0625041	0.402894	1.20409
Lrrcc1	496.726	0.450304	0.241921	1.86137	0.0626921	0.403209	1.20279
Pnpla6	293.986	0.461599	0.247997	1.86131	0.0627006	0.403209	1.20273
Gatad2b	1072.64	0.293323	0.157657	1.86051	0.0628135	0.403534	1.20195
Gpsm1	99.0516	1.19845	0.644268	1.86018	0.0628603	0.403634	1.20162
Spin1	704.804	0.316018	0.16993	1.8597	0.0629283	0.40387	1.20115
Kdm5a	969.345	0.348888	0.18763	1.85944	0.0629643	0.403901	1.20091
Ryr1	26117.6	0.286887	0.154317	1.85907	0.0630167	0.404037	1.20054
Gk5	22.3473	1.66056	0.893375	1.85875	0.0630629	0.404133	1.20023
Add1	3312.01	0.200633	0.108	1.85772	0.0632094	0.404871	1.19922
Myom1	51886.2	0.287724	0.154965	1.85671	0.0633529	0.40539	1.19823
Yap1	941.202	0.290968	0.156739	1.85638	0.0633994	0.405487	1.19792
Ssr3	9698.08	0.207987	0.112068	1.85589	0.063469	0.405551	1.19744
Slc2a3	174.765	1.08321	0.583964	1.85493	0.0636062	0.406007	1.1965
Zfp128	139.767	0.770321	0.415556	1.85371	0.0637805	0.406808	1.19531
Itpr1	1881.04	0.492766	0.265841	1.85361	0.0637946	0.406808	1.19522
Clec9a	12.9272	2.29217	1.23812	1.85133	0.0641217	0.407895	1.19299
Nup205	282.139	0.579366	0.313107	1.85038	0.064259	0.408361	1.19207
Ptpn14	537.847	0.522449	0.282606	1.84868	0.0645037	0.40852	1.19042
Arl6ip1	999.464	0.312013	0.168824	1.84816	0.064579	0.40852	1.18991
Tspan32	31.9265	1.93243	1.0458	1.8478	0.0646308	0.40852	1.18956
Zfp712	73.7258	0.971628	0.525832	1.84779	0.0646323	0.40852	1.18955
Vps8	532.347	0.410765	0.222362	1.84728	0.0647062	0.40852	1.18905
Ugt1a6a	8.89579	2.17205	1.17586	1.8472	0.0647181	0.40852	1.18897
Cpsf3	2307.32	0.255356	0.138265	1.84685	0.0647685	0.40852	1.18864
Clcn1	6909.15	0.326398	0.176765	1.84651	0.0648181	0.40852	1.1883
Rbm17	1877.92	0.190097	0.102951	1.84648	0.064823	0.40852	1.18827
Itga1	397.954	0.547864	0.296976	1.84481	0.065065	0.409125	1.18665
H2-Eb1	1376.42	0.519213	0.281449	1.84479	0.0650686	0.409125	1.18663
Lrrc15	23.6782	2.607	1.41341	1.84447	0.0651145	0.409125	1.18632
Sfmbt1	337.016	0.422526	0.229118	1.84415	0.0651619	0.409125	1.18601
Ccser2	5504.28	0.253723	0.137624	1.8436	0.0652414	0.409125	1.18548
Ercc4	532.104	0.365208	0.198109	1.84347	0.0652598	0.409125	1.18535
Fbxl22	472.672	0.420661	0.228219	1.84323	0.0652956	0.409125	1.18512
Nin	705.413	0.405674	0.220502	1.83977	0.0658016	0.41105	1.18176
Acbd5	1188.04	0.30802	0.167434	1.83965	0.0658201	0.41105	1.18164
Ube4b	1229.24	0.297513	0.161759	1.83924	0.0658794	0.41105	1.18125
Zfp36l1	1997.96	0.366257	0.199183	1.8388	0.0659452	0.411204	1.18082
Pde1a	144.454	0.710119	0.386297	1.83827	0.066022	0.411275	1.18031
Aebp1	3410.28	0.328048	0.178481	1.838	0.0660628	0.411275	1.18004
Sdc3	604.004	0.313487	0.170629	1.83724	0.0661743	0.411275	1.17931
Sgip1	38.2033	1.31738	0.71711	1.83706	0.0662007	0.411275	1.17914
Cd209f	278.809	0.763933	0.415889	1.83687	0.0662295	0.411275	1.17895
Usp5	5184.78	0.230976	0.125749	1.8368	0.0662397	0.411275	1.17888
Pdcl3	4331.69	0.294636	0.160426	1.83659	0.0662711	0.411275	1.17868
Psmd2	26791.5	0.260317	0.141748	1.83648	0.0662868	0.411275	1.17857
Eya3	215.309	0.439523	0.23933	1.83647	0.0662877	0.411275	1.17857
Zfp9	199.081	0.53115	0.289341	1.83572	0.0663985	0.411454	1.17784
Ift122	706.865	0.403619	0.219963	1.83494	0.0665146	0.411977	1.17708
Ebf2	370.379	0.544762	0.297021	1.83409	0.0666414	0.412367	1.17626
Pgap3	136.308	0.618722	0.337552	1.83297	0.0668073	0.413197	1.17518
Lama5	228.492	0.751636	0.410265	1.83208	0.06694	0.41382	1.17431
Ddx52	919.574	0.30646	0.167333	1.83144	0.0670352	0.41387	1.1737
Baz1b	1582.14	0.277393	0.151482	1.8312	0.0670713	0.41387	1.17346
Faah	21.4349	2.89525	1.58174	1.83042	0.0671874	0.41387	1.17271
Tapbp	6009.85	0.203825	0.111401	1.82965	0.0673018	0.41387	1.17197
Rcor3	1966.61	0.253916	0.138822	1.82907	0.0673887	0.41387	1.17141
Jazf1	44.9421	1.36302	0.745305	1.82881	0.0674277	0.41387	1.17116
Bdh1	5628.08	0.347998	0.190419	1.82753	0.0676195	0.414409	1.16993
Chrnb1	2239.41	0.451826	0.247359	1.8266	0.0677595	0.414409	1.16903
Fan1	135.623	0.49688	0.272036	1.82652	0.0677717	0.414409	1.16895
Stxbp3	1808.21	0.335579	0.183796	1.82582	0.0678773	0.414859	1.16828
Socs6	929.56	0.331225	0.181467	1.82526	0.0679618	0.415023	1.16773
Ubr1	1016.51	0.329793	0.180687	1.82522	0.0679682	0.415023	1.16769
Lrp12	101.528	1.02299	0.560617	1.82476	0.0680366	0.415049	1.16726
Gbp3	378.382	1.22237	0.670411	1.82332	0.0682545	0.416182	1.16587
Zkscan8	181.183	0.680807	0.373632	1.82213	0.0684349	0.416302	1.16472
Nckap5	71.9829	1.50744	0.827496	1.82169	0.0685015	0.416345	1.1643
Ngef	24.8488	2.07973	1.1425	1.82033	0.0687082	0.416855	1.16299
Rdx	7141.32	0.263218	0.144604	1.82026	0.0687191	0.416855	1.16292
Ngfr	99.8632	1.32435	0.727868	1.81949	0.068836	0.417338	1.16218
Mypn	11723.7	0.292351	0.160768	1.81847	0.0689927	0.417536	1.1612
Slfn5	600.688	0.335676	0.184627	1.81813	0.0690444	0.417654	1.16087
Zfp958	381.584	0.382572	0.210513	1.81733	0.0691666	0.418002	1.1601
Slc6a15	13.6634	2.96964	1.63682	1.81428	0.069635	0.41887	1.15717
Dzip1	56.2097	1.13771	0.627114	1.81419	0.0696484	0.41887	1.15709
Dazap2	13051.9	0.237892	0.131138	1.81406	0.0696679	0.41887	1.15697
Rbpms2	231.298	0.889905	0.490803	1.81316	0.069807	0.41887	1.1561
Upf1	174.034	0.417397	0.23032	1.81224	0.0699487	0.41887	1.15522
AW549877	876.155	0.38739	0.213768	1.81219	0.0699562	0.41887	1.15517
Ttn	85671.1	0.410659	0.226639	1.81195	0.0699937	0.41887	1.15494
Nars	11453.5	0.269579	0.148796	1.81173	0.0700279	0.41887	1.15473
Nfkbie	78.9629	1.05315	0.581317	1.81166	0.070038	0.41887	1.15467
Cnr2	11.8627	3.44136	1.89998	1.81126	0.0701007	0.41887	1.15428
Srrm2	2939.62	0.331354	0.183036	1.81032	0.0702467	0.41887	1.15337
Slc44a2	12888.6	0.228421	0.126204	1.80994	0.0703044	0.41887	1.15302
Mlip	5913.6	0.184697	0.102049	1.80989	0.0703132	0.41887	1.15296
Sema4a	156.914	0.722964	0.399659	1.80895	0.0704587	0.41887	1.15207
Dusp26	10076.6	0.336019	0.185756	1.80893	0.0704621	0.41887	1.15204
Klhl22	1583.72	0.288623	0.159576	1.80869	0.0704988	0.41887	1.15182
Litaf	1046.63	0.293535	0.162321	1.80836	0.0705505	0.41887	1.1515
Tnfaip8l1	78.1197	1.19836	0.662784	1.80807	0.0705962	0.41887	1.15122
Phldb1	937.409	0.364657	0.201741	1.80755	0.0706772	0.41887	1.15072
Nradd	72.8873	0.898762	0.497435	1.80679	0.0707948	0.419231	1.15
Aldh3b2	35.9714	2.03711	1.12804	1.80588	0.0709364	0.419685	1.14913
Nkapd1	322.733	0.492053	0.272648	1.80472	0.0711191	0.420574	1.14801
9130019O22Rik	190.826	0.899248	0.498376	1.80436	0.0711752	0.420714	1.14767
Nphp1	1019.56	0.2521	0.139856	1.80257	0.0714565	0.421991	1.14596
Kbtbd4	1855.28	0.280341	0.155554	1.80221	0.0715131	0.422133	1.14561
Rnase6	20.5887	1.7656	0.979818	1.80196	0.0715512	0.422165	1.14538
4930523C07Rik	461.08	0.445617	0.247345	1.8016	0.0716086	0.422311	1.14503
Cwf19l2	1305.7	0.279367	0.15523	1.7997	0.0719075	0.423373	1.14323
Hipk3	7184.8	0.187636	0.104264	1.79963	0.0719195	0.423373	1.14315
Dnajc12	825.732	0.265057	0.147349	1.79883	0.0720452	0.423644	1.14239
Ifi27	2295.36	0.233481	0.129856	1.79799	0.0721779	0.423644	1.1416
Tgfbr2	1705.88	0.335031	0.186337	1.79798	0.0721796	0.423644	1.14159
Rad9b	46.7563	0.939522	0.522576	1.79787	0.0721981	0.423644	1.14147
Klhl31	98186.3	0.324458	0.180487	1.79768	0.0722273	0.423644	1.1413
Cast	8265.84	0.217153	0.120845	1.79696	0.0723418	0.424124	1.14061
Trp53inp1	290.469	0.57327	0.319127	1.79637	0.0724354	0.42448	1.14005
Ddb1	8308.52	0.28074	0.156325	1.79588	0.0725138	0.424747	1.13958
Chrne	770.638	0.433439	0.241393	1.79557	0.0725626	0.424841	1.13929
Ppargc1b	993.208	0.421244	0.234669	1.79506	0.0726444	0.424908	1.1388
Gzf1	1852.49	0.256177	0.142724	1.79491	0.0726678	0.424908	1.13866
Zfp871	465.527	0.380364	0.211916	1.79488	0.0726725	0.424908	1.13863
Iars	4872.36	0.248159	0.138322	1.79407	0.0728022	0.425474	1.13786
Zfp984	153.229	0.554347	0.309238	1.79262	0.0730337	0.426442	1.13648
Ppp3ca	4530.25	0.282634	0.157709	1.79212	0.0731132	0.426521	1.136
Agtr1a	263.295	0.817586	0.456564	1.79074	0.0733352	0.427239	1.13469
Synm	16084.8	0.255414	0.142756	1.78916	0.0735888	0.428331	1.13319
Pak4	202.726	0.554321	0.309948	1.78843	0.0737067	0.428371	1.13249
Htr2b	20.1739	2.18735	1.22323	1.78817	0.0737489	0.428371	1.13224
Zbp1	41.9862	1.42986	0.799718	1.78795	0.0737838	0.428371	1.13204
Akirin2	421.125	0.312114	0.174572	1.78789	0.0737943	0.428371	1.13198
Lcp1	483.119	0.529005	0.296056	1.78684	0.0739635	0.428776	1.13098
Tnfaip8l2	45.0678	1.2366	0.692487	1.78574	0.0741415	0.429336	1.12994
Zdbf2	15.5794	1.71894	0.963052	1.78489	0.0742792	0.429336	1.12913
Fam20c	1642.92	0.351357	0.196979	1.78373	0.0744677	0.429336	1.12803
Arhgap29	686.307	0.478144	0.268171	1.78298	0.0745892	0.429336	1.12732
Slc25a34	1278	0.491245	0.275554	1.78275	0.0746264	0.429336	1.12711
Cd3e	49.9611	1.36342	0.76481	1.78268	0.0746376	0.429336	1.12704
Dmxl1	759.044	0.287884	0.161513	1.78242	0.0746814	0.429336	1.12679
Mal	201.063	1.08772	0.610255	1.7824	0.0746846	0.429336	1.12677
Ptprcap	18.4244	2.16319	1.21376	1.78223	0.0747123	0.429336	1.12661
Rad50	367.933	0.543652	0.305045	1.7822	0.0747164	0.429336	1.12658
Zfp507	423.172	0.420684	0.236095	1.78184	0.0747746	0.429336	1.12625
Cldn19	74.4498	1.04472	0.586476	1.78135	0.0748546	0.429336	1.12578
Itsn2	419.026	0.412412	0.231524	1.78129	0.0748648	0.429336	1.12572
Hoxa9	536.346	0.313905	0.176258	1.78094	0.0749224	0.429336	1.12539
Zfp503	124.686	0.535099	0.300726	1.77936	0.0751813	0.430249	1.12389
Gm4951	47.7513	1.31671	0.741052	1.77681	0.0755991	0.431412	1.12148
Rorb	30.5859	1.6411	0.92369	1.77667	0.0756218	0.431412	1.12135
Meis3	102.256	0.646923	0.364219	1.77619	0.0757013	0.431412	1.1209
Slc9a9	163.257	0.807649	0.454743	1.77606	0.0757237	0.431412	1.12077
Pnkp	1859.59	0.22458	0.126457	1.77595	0.0757415	0.431412	1.12067
Tnfsf9	58.5972	1.28561	0.723924	1.77589	0.0757512	0.431412	1.12061
Sh3d21	104.927	0.688649	0.388586	1.77219	0.0763625	0.43432	1.11712
Vps26b	1397.63	0.223072	0.125945	1.77119	0.0765299	0.434775	1.11617
Rorc	7216.69	0.355589	0.200772	1.7711	0.0765433	0.434775	1.11609
Bbx	438.157	0.3413	0.192784	1.77038	0.0766638	0.435151	1.11541
Vcpip1	660.286	0.321084	0.181517	1.76889	0.0769122	0.436105	1.114
4932438A13Rik	1020.17	0.414217	0.234474	1.76658	0.0772991	0.437346	1.11183
Il10rb	580.29	0.370399	0.209671	1.76657	0.0773	0.437346	1.11182
Cd74	10348.8	0.515865	0.292124	1.76591	0.0774109	0.437527	1.1112
Slc25a44	1913.97	0.221678	0.12556	1.76551	0.0774778	0.437587	1.11082
Pdxdc1	4010.56	0.218547	0.123838	1.76477	0.077602	0.438098	1.11013
Rab13	313.381	0.460567	0.261058	1.76423	0.0776932	0.438421	1.10962
Cog5	353.99	0.498081	0.28239	1.7638	0.0777651	0.438636	1.10922
Tenm2	55.7126	1.6334	0.926798	1.76241	0.0780003	0.439478	1.1079
Lgi4	153.975	0.972452	0.551895	1.76202	0.0780655	0.439478	1.10754
Poc5	501.956	0.318936	0.181038	1.76171	0.078118	0.439478	1.10725
Tollip	3146.92	0.208157	0.118189	1.76123	0.0782	0.43974	1.10679
Fbxw7	2909.64	0.238461	0.135461	1.76037	0.0783455	0.440031	1.10599
Sgce	423.121	0.301182	0.171141	1.75985	0.078434	0.440031	1.1055
Slmap	2957.9	0.297702	0.169167	1.75981	0.0784407	0.440031	1.10546
Hnrnpul1	1487.62	0.271831	0.154485	1.7596	0.078476	0.440031	1.10526
Foxo3	27.2438	1.06346	0.604573	1.75903	0.0785732	0.440031	1.10473
Slc35d2	54.1043	0.880983	0.500865	1.75892	0.0785903	0.440031	1.10463
Hp1bp3	2236.44	0.225694	0.128418	1.75749	0.0788336	0.440713	1.10329
Lgals3	1231.47	0.720239	0.410057	1.75644	0.0790141	0.440933	1.1023
Kcng2	13.4221	2.60505	1.48367	1.75582	0.0791192	0.441089	1.10172
Cdh23	68.4979	1.1145	0.635308	1.75426	0.0793855	0.441603	1.10026
Mylk	996.353	0.512056	0.292015	1.75352	0.0795121	0.441942	1.09957
Ptk2	937.038	0.28175	0.160811	1.75206	0.0797638	0.442525	1.09819
Pdlim3	46983.3	0.277768	0.158551	1.75192	0.0797879	0.442525	1.09806
Cd109	106.475	1.02745	0.586656	1.75137	0.0798818	0.442581	1.09755
Ctnna3	541.718	0.367285	0.209836	1.75034	0.0800589	0.442718	1.09659
Impdh2	1713.85	0.201221	0.115001	1.74973	0.0801655	0.443101	1.09601
Vps41	4608.02	0.234204	0.13387	1.74949	0.0802059	0.443135	1.09579
Prpf8	3047.48	0.248424	0.142029	1.74911	0.0802718	0.44331	1.09544
Bloc1s5	761.909	0.301881	0.172644	1.74857	0.0803651	0.443503	1.09493
Catsper2	176.144	0.512345	0.293273	1.74699	0.0806393	0.444392	1.09345
Decr2	356.02	0.370627	0.212603	1.74328	0.0812848	0.446598	1.08999
Lrat	11.8042	3.47722	1.99513	1.74286	0.0813589	0.446598	1.0896
Crispld2	1579.25	0.280264	0.160852	1.74238	0.0814424	0.446598	1.08915
Ppm1k	532.194	0.451408	0.259111	1.74214	0.0814839	0.446598	1.08893
Shc2	78.0564	0.893056	0.512622	1.74214	0.0814847	0.446598	1.08892
Copb2	3907.29	0.197081	0.113133	1.74203	0.0815035	0.446598	1.08882
Lsmem1	1797.38	0.263226	0.151106	1.74199	0.08151	0.446598	1.08879
Rb1	417.648	0.433623	0.249084	1.74087	0.0817067	0.447038	1.08774
Vps13a	444.121	0.404494	0.232565	1.73927	0.0819868	0.447636	1.08626
Notch4	72.8897	0.803614	0.462213	1.73862	0.0821014	0.447712	1.08565
Uba7	233.785	0.844557	0.485817	1.73843	0.0821356	0.447712	1.08547
Il17rb	10.2383	2.27497	1.30876	1.73826	0.0821656	0.447712	1.08531
Acta2	7169.54	0.553453	0.318486	1.73776	0.082253	0.447712	1.08485
Chn2	55.251	0.970848	0.558882	1.73712	0.0823651	0.447712	1.08426
Adora2b	74.1125	0.919762	0.529597	1.73672	0.0824366	0.447712	1.08388
Cpd	943.408	0.296043	0.170469	1.73664	0.0824506	0.447712	1.08381
Manbal	461.617	0.357147	0.205715	1.73612	0.0825421	0.447824	1.08332
Sgta	13356.6	0.185647	0.106983	1.7353	0.0826868	0.448421	1.08256
Agtpbp1	2029.08	0.242952	0.140046	1.7348	0.0827757	0.448715	1.0821
Zfp597	201.027	0.581654	0.335619	1.73308	0.0830821	0.449623	1.08049
Ugt1a7c	12.0448	1.74021	1.00434	1.73269	0.0831507	0.449733	1.08013
Rnf208	13.0662	2.20362	1.27197	1.73245	0.0831939	0.449733	1.07991
Nes	1519.1	0.40477	0.23365	1.73238	0.0832067	0.449733	1.07984
Psmd1	14998.7	0.217775	0.125926	1.72938	0.083741	0.450926	1.07706
F11r	1036.58	0.257901	0.149153	1.7291	0.083791	0.451008	1.0768
Bcam	3331.8	0.388246	0.224654	1.72819	0.0839535	0.45124	1.07596
Arhgap18	286.647	0.531403	0.307542	1.72791	0.0840049	0.45124	1.0757
Cmpk2	294.522	0.568364	0.329163	1.7267	0.0842222	0.452114	1.07457
Dock10	82.501	1.15625	0.66967	1.72659	0.0842409	0.452114	1.07448
C1qtnf4	596.536	0.398478	0.230891	1.72583	0.0843787	0.452296	1.07377
A2m	10.335	5.47179	3.17054	1.72582	0.0843797	0.452296	1.07376
Gng7	192.759	0.572909	0.332267	1.72424	0.0846638	0.453197	1.0723
Msh2	1088.33	0.293475	0.170276	1.72353	0.0847928	0.453197	1.07164
Zfp638	1109.43	0.282746	0.164089	1.72313	0.0848658	0.453375	1.07127
Per1	552.193	0.529153	0.307119	1.72296	0.0848961	0.453375	1.07111
Lamb2	4770.55	0.335485	0.194799	1.72221	0.0850313	0.453722	1.07042
Uri1	1354.21	0.480556	0.279142	1.72155	0.0851508	0.454072	1.06981
Tmem158	10.2591	1.84136	1.07013	1.72068	0.0853085	0.454072	1.06901
Wnt2	32.873	1.56974	0.912374	1.7205	0.0853419	0.454072	1.06884
B230307C23Rik	300.634	0.455938	0.265191	1.71928	0.0855631	0.454737	1.06771
Dhx29	1748.92	0.289127	0.168213	1.71881	0.0856488	0.454768	1.06728
Pum1	1886.61	0.250161	0.14565	1.71755	0.0858788	0.455304	1.06611
Atg7	989.238	0.310863	0.180999	1.71749	0.0858905	0.455304	1.06605
Atl2	10630.3	0.136229	0.0793667	1.71645	0.0860798	0.455561	1.0651
Plat	610.896	0.539764	0.314555	1.71596	0.0861697	0.455682	1.06465
Phf2	563.173	0.373527	0.217681	1.71594	0.0861731	0.455682	1.06463
Ramac	1355.63	0.217878	0.127031	1.71515	0.0863169	0.455814	1.0639
Nexn	13880.7	0.19839	0.115673	1.71509	0.0863293	0.455814	1.06384
Bbs1	28.2641	1.48639	0.866749	1.7149	0.0863638	0.455814	1.06367
Flywch1	3400.97	0.219202	0.127874	1.7142	0.0864914	0.455814	1.06303
Cep128	53.719	1.13997	0.665395	1.71322	0.086672	0.4559	1.06212
Dgkh	81.6855	1.15773	0.676208	1.71208	0.086881	0.456628	1.06108
Appbp2	444.958	0.421212	0.246337	1.7099	0.0872839	0.458188	1.05907
Prxl2c	4714.65	0.206947	0.121044	1.70968	0.0873252	0.458218	1.05886
Camsap3	15.3529	2.32189	1.35866	1.70895	0.0874601	0.458555	1.05819
Xpo4	1010.78	0.525615	0.307684	1.7083	0.0875811	0.459003	1.05759
Mtmr6	3488.82	0.179064	0.104895	1.70707	0.0878082	0.460007	1.05646
Rsad1	65.2881	1.01745	0.596247	1.70643	0.0879288	0.460119	1.05587
Traf1	35.881	1.52308	0.892932	1.70571	0.0880621	0.460119	1.05521
Erbin	969.857	0.312429	0.183317	1.70431	0.0883233	0.46084	1.05392
Trpc1	32.3581	1.58152	0.928296	1.70368	0.0884404	0.461266	1.05335
Sbspon	160.076	0.834229	0.489937	1.70273	0.0886191	0.461619	1.05247
Depdc7	160.855	0.598691	0.351652	1.70251	0.08866	0.461619	1.05227
Rab11b	7670.47	0.148147	0.0870241	1.70237	0.088687	0.461619	1.05214
Cd247	73.559	1.14659	0.673678	1.70199	0.0887578	0.461619	1.05179
Nr3c1	2675.16	0.268889	0.15808	1.70097	0.0889489	0.461786	1.05086
Nlrp10	32.4705	1.82628	1.07373	1.70087	0.0889683	0.461786	1.05076
Tspan17	1310.57	0.262247	0.154209	1.7006	0.0890179	0.461817	1.05052
Dclre1a	160.733	0.715384	0.420702	1.70045	0.0890456	0.461817	1.05039
Pdlim2	396.037	0.401176	0.236059	1.69947	0.0892299	0.462033	1.04949
Tcap	541928	0.254939	0.150079	1.69869	0.0893769	0.46209	1.04877
Trim28	1325.66	0.292283	0.172073	1.6986	0.0893949	0.46209	1.04869
Adora2a	46.212	0.973889	0.573656	1.69769	0.0895663	0.462361	1.04786
Fxr1	11888	0.198604	0.11703	1.69704	0.0896893	0.462361	1.04726
Arrdc4	473.408	0.424976	0.25043	1.69699	0.0896992	0.462361	1.04721
Gja5	413.375	0.507082	0.298867	1.69668	0.0897577	0.462361	1.04693
Armc2	30.2174	1.6793	0.989961	1.69633	0.0898238	0.462518	1.04661
Ackr1	417.296	0.499786	0.29477	1.69551	0.0899789	0.462597	1.04586
Erbb2	249.104	0.680503	0.40136	1.69549	0.0899822	0.462597	1.04584
Cpsf2	1019.44	0.241616	0.142655	1.6937	0.0903216	0.463413	1.04421
Magi3	34.8417	1.36668	0.806953	1.69364	0.0903346	0.463413	1.04415
Cnppd1	1299.35	0.233572	0.13792	1.69352	0.0903557	0.463413	1.04404
Mpeg1	35.1678	1.55598	0.919411	1.69237	0.0905762	0.463992	1.04299
Rasal2	114.227	0.763358	0.451246	1.69167	0.0907097	0.464482	1.04235
Med16	1158.05	0.276741	0.163631	1.69125	0.0907882	0.464527	1.04197
Siae	417.929	0.373332	0.22083	1.69058	0.0909162	0.464998	1.04136
Jup	4083.57	0.382634	0.226558	1.6889	0.0912377	0.465366	1.03983
Fxyd7	41.1094	1.14043	0.675338	1.68868	0.0912801	0.465366	1.03962
Sash1	55.3048	0.700742	0.415035	1.68839	0.0913361	0.465366	1.03936
Mss51	6508.95	1.28332	0.760139	1.68827	0.091359	0.465366	1.03925
Jag1	374.492	0.369903	0.219118	1.68815	0.0913827	0.465366	1.03914
Rapgef2	263.044	0.619795	0.367169	1.68804	0.0914039	0.465366	1.03904
Casq2	8759.36	0.308617	0.182829	1.688	0.0914104	0.465366	1.039
Rsf1	506.674	0.295673	0.175173	1.68789	0.0914329	0.465366	1.0389
Pter	887.76	0.248764	0.147392	1.68777	0.0914555	0.465366	1.03879
Ddx59	1213.42	0.279863	0.165856	1.68738	0.0915299	0.465381	1.03844
March6	6259.53	0.211156	0.125218	1.6863	0.0917375	0.466251	1.03745
Mndal	152.305	0.504003	0.299269	1.68411	0.0921599	0.467664	1.03546
Rmc1	816.508	0.295404	0.175574	1.6825	0.0924712	0.468876	1.03399
Exoc6	3619.17	0.193731	0.115166	1.68219	0.0925325	0.469003	1.03371
Abcf2	12246.1	0.175776	0.104654	1.67959	0.0930367	0.470453	1.03135
Cabcoco1	40.1657	1.36381	0.812198	1.67916	0.0931203	0.470509	1.03096
Tsga10	293.599	0.399283	0.238238	1.67599	0.0937405	0.472168	1.02807
Tet2	149.508	0.545486	0.325525	1.67571	0.0937942	0.472254	1.02782
Abca9	419.806	0.425647	0.254058	1.6754	0.0938567	0.472363	1.02753
Hif1an	8293.19	0.217129	0.129612	1.67523	0.0938887	0.472363	1.02739
Atp2a2	43017.7	0.309336	0.184674	1.67504	0.0939271	0.472372	1.02721
Mfsd2b	15.5368	2.4897	1.48761	1.67362	0.0942045	0.473216	1.02593
Cyp1a1	319.557	0.857609	0.512691	1.67276	0.0943744	0.473469	1.02515
Pak2	764.78	0.277335	0.165811	1.6726	0.0944057	0.473469	1.025
Rad51	83.5123	0.586181	0.350475	1.67253	0.0944197	0.473469	1.02494
Stau1	2197.99	0.241165	0.144211	1.6723	0.0944648	0.473469	1.02473
Phkb	12165.8	0.179959	0.107614	1.67225	0.0944743	0.473469	1.02469
Ccn3	223.084	0.574517	0.343707	1.67153	0.0946166	0.473703	1.02403
Znfx1	1236.69	0.357028	0.213603	1.67146	0.0946309	0.473703	1.02397
Surf4	12361.7	0.132541	0.0793939	1.66941	0.0950364	0.474641	1.02211
Ube2ql1	27.4954	1.30364	0.780904	1.66939	0.0950397	0.474641	1.0221
Wdr66	29.8316	1.09122	0.653751	1.66918	0.0950827	0.474641	1.0219
Ubl7	9726.8	0.233568	0.139962	1.6688	0.0951574	0.474687	1.02156
Dock1	426.978	0.500688	0.300176	1.66798	0.0953192	0.474762	1.02082
Syne1	776.072	0.311705	0.186983	1.66702	0.0955095	0.475294	1.01995
Atp9a	4517.02	0.323047	0.193802	1.66689	0.0955361	0.475294	1.01983
Hdgfl2	1350.6	0.309578	0.18586	1.66565	0.0957832	0.475792	1.01871
Lars	3634.09	0.289115	0.173673	1.66471	0.0959704	0.476415	1.01786
Elmsan1	325.405	0.630545	0.378821	1.66449	0.0960145	0.476415	1.01766
Psmd4	20775.3	0.225823	0.1357	1.66414	0.0960853	0.476415	1.01734
Ccr2	126.661	0.988125	0.594049	1.66337	0.0962379	0.476952	1.01665
Car4	809.003	0.388651	0.233858	1.66191	0.0965305	0.478036	1.01534
Sirt1	81.0401	0.797937	0.480727	1.65986	0.0969434	0.479203	1.01348
Crebrf	563.232	0.338435	0.204225	1.65717	0.0974857	0.480926	1.01106
Man2b1	1297.7	0.312685	0.188766	1.65647	0.0976267	0.480981	1.01043
Ptprd	155.368	0.557781	0.336753	1.65635	0.0976514	0.480981	1.01032
E2f5	55.3275	0.819552	0.495013	1.65561	0.0977998	0.481193	1.00966
Slc26a10	569.872	0.354477	0.214174	1.65509	0.0979061	0.481533	1.00919
Cdh6	21.7829	1.77657	1.07371	1.65461	0.0980029	0.481826	1.00876
Fgf1	2787.87	0.322458	0.195006	1.65358	0.0982124	0.482002	1.00783
Stat5b	7275.41	0.254596	0.153968	1.65357	0.0982157	0.482002	1.00782
Hoxd8	133.256	0.508922	0.307778	1.65354	0.098222	0.482002	1.00779
Myh7b	348.772	0.558338	0.337688	1.65342	0.0982462	0.482002	1.00768
Paqr6	97.5396	0.78288	0.473515	1.65334	0.0982622	0.482002	1.00761
Gprc5b	313.521	0.421413	0.254957	1.65288	0.098356	0.482094	1.0072
Myl9	8466.06	0.356992	0.216006	1.6527	0.0983927	0.482094	1.00704
Pdzrn3	2333.62	0.275509	0.166772	1.65201	0.0985319	0.482411	1.00642
Osbpl5	782.336	0.327035	0.198037	1.65138	0.0986605	0.482676	1.00586
Pkd2	304.751	0.397771	0.241055	1.65013	0.0989169	0.483382	1.00473
Azin2	38.8593	1.22303	0.743072	1.64591	0.0997827	0.486511	1.00094
Gcc1	443.264	0.348262	0.211736	1.64479	0.100013	0.486989	0.999944
Tjp1	586.97	0.578727	0.351929	1.64444	0.100085	0.487067	0.999632
Agbl1	595.087	0.443277	0.269637	1.64398	0.100181	0.487351	0.999215
Ampd3	1677.09	0.695751	0.423333	1.64351	0.100277	0.487589	0.998797
Jaml	20.0559	1.88886	1.1496	1.64305	0.100372	0.487611	0.998386
Tpm3	199946	0.288982	0.175907	1.64281	0.100423	0.487611	0.998169
Flii	6224.06	0.20849	0.12697	1.64204	0.100583	0.487826	0.997477
Adgrb2	12.8872	2.43644	1.48427	1.6415	0.100693	0.487826	0.997001
Ldhb	92752	0.263572	0.16073	1.63984	0.101039	0.488951	0.995513
Vash1	388.82	0.461568	0.281556	1.63935	0.101141	0.48908	0.995074
Baz2b	608.511	0.337114	0.205774	1.63828	0.101364	0.489621	0.994118
Dbt	1007.07	0.299106	0.182575	1.63827	0.101366	0.489621	0.994107
Nme4	236.83	0.377228	0.23029	1.63806	0.10141	0.489648	0.993921
Clstn1	1052.66	0.273014	0.166728	1.63749	0.101529	0.489796	0.993411
S1pr3	804.948	0.787443	0.480972	1.63719	0.10159	0.489796	0.993147
Trim68	211.879	0.493995	0.30183	1.63667	0.1017	0.489796	0.99268
Mc5r	585.555	0.55428	0.338677	1.6366	0.101714	0.489796	0.992621
Rtf2	3465.66	0.147748	0.0903168	1.63588	0.101864	0.490199	0.991978
Ptpn4	629.408	0.383661	0.234567	1.63562	0.10192	0.490284	0.99174
Trip6	423.642	0.413044	0.252874	1.6334	0.102385	0.491554	0.989763
Nolc1	1116.8	0.248016	0.151852	1.63327	0.102412	0.491554	0.98965
Ralb	1429.82	0.21269	0.130286	1.63249	0.102576	0.491815	0.988956
Rfx1	146.315	0.666642	0.408364	1.63247	0.10258	0.491815	0.988936
Apobec3	114.613	0.6699	0.410417	1.63224	0.102629	0.491843	0.988732
Pdlim4	412.934	0.367068	0.225037	1.63114	0.10286	0.492064	0.987753
Me3	5584.46	0.243608	0.149426	1.63029	0.10304	0.492377	0.986995
Tmed8	50.3255	1.09879	0.674229	1.6297	0.103165	0.492795	0.986466
Ror2	17.1576	1.84135	1.13068	1.62852	0.103414	0.493693	0.985422
Nckap5l	51.496	1.00682	0.61827	1.62845	0.10343	0.493693	0.985355
Ube2o	949.452	0.324277	0.199163	1.6282	0.103482	0.493708	0.985133
Tenm3	251.112	0.448171	0.275277	1.62807	0.103509	0.493708	0.985022
Zc3h12c	675.119	0.307723	0.189115	1.62717	0.103701	0.494444	0.984215
Epb41l2	895.005	0.326726	0.200918	1.62616	0.103915	0.494804	0.983321
Garem1	101.87	0.95593	0.587869	1.62609	0.10393	0.494804	0.983259
Six4	710.258	0.293878	0.180829	1.62517	0.104127	0.495194	0.982439
Gm4070	17.9234	1.14183	0.702772	1.62475	0.104217	0.49544	0.982063
Glg1	2652.19	0.253187	0.155921	1.62381	0.104415	0.495832	0.981236
Sept7	5071.92	0.222427	0.136988	1.62369	0.104442	0.495832	0.981125
Zfp628	142.997	0.550289	0.339003	1.62326	0.104534	0.495832	0.980742
Rnf39	40.024	1.18744	0.731709	1.62283	0.104627	0.495832	0.980358
Eif3a	4768.07	0.210254	0.129567	1.62275	0.104644	0.495832	0.980287
Prkg2	77.2666	0.830538	0.51259	1.62028	0.105172	0.497588	0.978098
Rtn1	102.575	0.839914	0.518382	1.62026	0.105176	0.497588	0.978082
Clpx	5695.69	0.220276	0.135982	1.61989	0.105256	0.497588	0.977753
Pgm3	226.273	0.433261	0.267543	1.61941	0.10536	0.497588	0.977325
Nbeal2	77.7909	1.35548	0.837248	1.61897	0.105453	0.497588	0.976939
Gas2	135.863	0.608251	0.375722	1.61889	0.105471	0.497588	0.976865
Ccdc102a	287.739	0.418484	0.258504	1.61887	0.105476	0.497588	0.976848
Arhgap26	320.237	0.394572	0.243866	1.61798	0.105666	0.497957	0.976065
Clip1	11235.2	0.222383	0.137544	1.61682	0.105918	0.498355	0.97503
Cyp2j6	388.039	0.282242	0.174676	1.6158	0.106137	0.498776	0.974134
Tep1	293.82	0.43376	0.268489	1.61556	0.10619	0.498776	0.973917
Vwa3b	114.332	0.469695	0.290867	1.61481	0.106352	0.499229	0.973256
Kcna1	182.611	0.801051	0.496085	1.61475	0.106366	0.499229	0.973198
Kdm4c	367.571	0.44623	0.276491	1.6139	0.106549	0.499255	0.972453
Nsg1	130.374	0.695196	0.430805	1.61371	0.10659	0.499255	0.972285
Ogdh	67950.6	0.209626	0.129923	1.61346	0.106644	0.499255	0.972064
Gp9	13.5632	2.20229	1.36527	1.61308	0.106728	0.499309	0.971723
Nhlrc2	406.379	0.518442	0.321446	1.61285	0.106778	0.499309	0.971518
Sptbn1	4065.02	0.274046	0.169928	1.61272	0.106805	0.499309	0.97141
Efr3b	407.138	0.619811	0.384415	1.61235	0.106886	0.499511	0.971077
Serpina3n	494.401	0.563471	0.349654	1.61151	0.107068	0.499658	0.97034
Tnfrsf22	80.4663	0.917701	0.569472	1.61149	0.107072	0.499658	0.970322
Adam15	1799.12	0.379416	0.235536	1.61086	0.10721	0.499848	0.969767
Rbm25	1819.03	0.205193	0.127388	1.61077	0.107229	0.499848	0.969689
Mier1	777.958	0.259179	0.160935	1.61046	0.107298	0.499859	0.96941
Gm19410	292.503	1.55588	0.966138	1.61041	0.107309	0.499859	0.969366
Foxp2	166.791	0.589511	0.366194	1.60983	0.107435	0.500168	0.968855
Phc3	346.147	0.501683	0.311653	1.60975	0.107452	0.500168	0.968785
Ephx2	4599.86	0.240188	0.149389	1.6078	0.107879	0.501708	0.967064
Lypd6	93.7812	0.891435	0.554476	1.60771	0.107899	0.501708	0.966982
Ppp2r5c	4990.95	0.187372	0.116601	1.60696	0.108063	0.502082	0.966322
Tom1	3458.97	0.170777	0.106283	1.60681	0.108096	0.502082	0.96619
Dvl2	111.917	0.752504	0.468596	1.60587	0.108303	0.5025	0.965361
Cdk6	166.474	0.732179	0.456154	1.60511	0.108469	0.50273	0.964696
Hlcs	681.864	0.332836	0.207551	1.60364	0.108794	0.503518	0.963395
Mfsd7a	25.7837	1.51907	0.947593	1.60309	0.108915	0.503899	0.962911
Pnisr	789.609	0.353111	0.220305	1.60283	0.108972	0.503983	0.962683
Capg	2545.95	0.24911	0.155526	1.60173	0.109216	0.504628	0.961714
Zfp949	661.652	0.363942	0.227356	1.60076	0.10943	0.504628	0.960862
Eprs	24577	0.27652	0.172754	1.60066	0.109452	0.504628	0.960774
Polg2	118.457	0.437267	0.273191	1.60059	0.109468	0.504628	0.960714
Hook3	1501.62	0.303185	0.189435	1.60048	0.109493	0.504628	0.960613
Zfr	4228.94	0.216418	0.135229	1.60038	0.109513	0.504628	0.960533
Spata5	467.6	0.297279	0.185769	1.60026	0.109541	0.504628	0.960424
Nudt17	79.5299	0.868626	0.543419	1.59845	0.109944	0.505225	0.95883
Mylk3	128.091	1.17928	0.738158	1.5976	0.110132	0.505911	0.958087
Gm572	66.8921	0.755399	0.473056	1.59685	0.110299	0.506321	0.957427
Mef2a	3635.14	0.264545	0.165722	1.59632	0.110418	0.506685	0.956961
Ppp2r2a	3831.72	0.147668	0.0925712	1.59518	0.110672	0.507312	0.955962
Tmem245	226.074	0.556698	0.349071	1.5948	0.110757	0.507522	0.955629
Gcnt1	20.5025	2.13899	1.34152	1.59445	0.110836	0.507605	0.955321
Zfp97	308.062	0.440894	0.27661	1.59392	0.110954	0.507622	0.954858
Olfr558	276.533	0.810193	0.508332	1.59383	0.110975	0.507622	0.954775
Mical1	311.114	0.455576	0.28621	1.59176	0.11144	0.509208	0.95296
Lama2	1452.09	0.368101	0.231308	1.59139	0.111522	0.509225	0.95264
Rac2	154.5	0.668469	0.420526	1.5896	0.111924	0.510521	0.951076
Tirap	872.946	0.407861	0.256619	1.58937	0.111977	0.510584	0.95087
Blm	46.3182	1.03618	0.652228	1.58867	0.112135	0.510949	0.950261
Nek1	207.107	0.512668	0.322849	1.58795	0.112297	0.510949	0.94963
H2-Ab1	4252.63	0.493184	0.310726	1.5872	0.112467	0.510949	0.948976
Ecd	4380.17	0.185769	0.117052	1.58707	0.112497	0.510949	0.948861
App	3711.96	0.284205	0.179087	1.58696	0.112521	0.510949	0.948768
Wfikkn1	13.0972	1.85397	1.16829	1.58692	0.112531	0.510949	0.948728
Sppl3	315.049	0.31798	0.200433	1.58647	0.112634	0.511018	0.948332
Zfp395	355.855	0.368722	0.232435	1.58634	0.112661	0.511018	0.948225
Oxsr1	1431.79	0.19589	0.123656	1.58415	0.113159	0.512312	0.946311
Scx	93.808	0.704132	0.444562	1.58388	0.113222	0.512312	0.94607
Trim14	89.7093	0.764747	0.483048	1.58317	0.113383	0.512312	0.945453
Foxo6	53.4565	0.712824	0.450353	1.58281	0.113465	0.512312	0.94514
Nmrk1	338.966	0.325275	0.205585	1.58219	0.113606	0.512773	0.944598
Wwp2	2095.12	0.197305	0.124758	1.5815	0.113764	0.513001	0.943996
Fcho2	603.421	0.307641	0.19457	1.58113	0.113848	0.51315	0.943673
Lctl	10.0174	2.86088	1.8105	1.58016	0.114071	0.513751	0.942825
Parp9	372.884	0.409087	0.258928	1.57992	0.114124	0.513751	0.942622
Hoxa7	406.293	0.286636	0.181432	1.57985	0.114141	0.513751	0.94256
Shisa3	141.898	0.528099	0.334417	1.57916	0.114299	0.513921	0.941957
Ttc38	532.942	0.305658	0.19362	1.57865	0.114416	0.513921	0.941512
Itgax	16.9384	2.46428	1.56137	1.57828	0.114502	0.513997	0.941187
Rngtt	728.379	0.279103	0.176865	1.57806	0.114552	0.513997	0.940996
Rasgrf2	172.04	0.603098	0.382372	1.57726	0.114737	0.514499	0.940297
Pld3	2008.21	0.20761	0.131637	1.57714	0.114763	0.514499	0.940197
Bcap29	2604.49	0.248166	0.157361	1.57705	0.114783	0.514499	0.940121
Inafm2	657.515	0.311506	0.197603	1.57643	0.114927	0.514669	0.939577
Apold1	177.36	0.623711	0.395679	1.57631	0.114955	0.514669	0.939472
Kcnq3	11.038	2.72766	1.73053	1.5762	0.11498	0.514669	0.939376
Bptf	781.949	0.324941	0.206239	1.57556	0.115128	0.514974	0.938818
Ift74	326.995	0.28283	0.179591	1.57486	0.11529	0.515003	0.93821
Actr8	2852.85	0.169373	0.10755	1.57484	0.115294	0.515003	0.938194
Peli1	1259.01	0.25597	0.162598	1.57425	0.11543	0.515299	0.93768
Pbx2	118.474	0.491553	0.312272	1.57412	0.11546	0.515299	0.937569
Golga4	9469.82	0.259185	0.164696	1.57372	0.115553	0.515449	0.937219
AB124611	29.218	1.30623	0.830552	1.57273	0.115781	0.516061	0.936361
Gnaq	763.343	0.29941	0.190549	1.5713	0.116112	0.516846	0.935123
C3	1851.28	0.385427	0.245358	1.57088	0.116212	0.516846	0.93475
Ankfy1	520.433	0.453609	0.288965	1.56977	0.116469	0.517408	0.933791
Asap1	627.859	0.27955	0.178085	1.56976	0.116472	0.517408	0.93378
Vps37b	413.339	0.402799	0.257025	1.56716	0.117077	0.518886	0.931527
Fn3krp	45.2615	0.787856	0.502736	1.56714	0.117083	0.518886	0.931507
Gpatch8	743.264	0.338904	0.216258	1.56713	0.117085	0.518886	0.931499
Ndufaf5	1811.98	0.243193	0.155235	1.56661	0.117206	0.519192	0.93105
Serpinb9	377.32	0.384869	0.245777	1.56592	0.117366	0.519192	0.930456
Npm1	3342.93	0.166579	0.106392	1.56571	0.117416	0.519192	0.930272
Syt6	1252.27	0.206756	0.132061	1.56561	0.11744	0.519192	0.930183
Tmem176a	698.365	0.285605	0.182509	1.56488	0.11761	0.519192	0.929555
Numa1	1311.12	0.284492	0.181812	1.56476	0.11764	0.519192	0.929446
Sec16a	1225.79	0.35162	0.224722	1.56469	0.117656	0.519192	0.929387
4921536K21Rik	36.3267	1.23151	0.787225	1.56437	0.117732	0.519263	0.929107
Lrba	191.637	0.475325	0.304081	1.56315	0.118016	0.519797	0.928058
Sla	35.8536	1.48472	0.949917	1.563	0.118054	0.519797	0.927921
Eif5a2	54.5856	1.29629	0.82961	1.56253	0.118164	0.519982	0.927514
Atp6v0a4	21.7727	1.44663	0.925904	1.5624	0.118194	0.519982	0.927404
Cdc20	60.8679	1.26021	0.807108	1.56139	0.118432	0.520399	0.926533
Etv1	192.922	0.455874	0.292158	1.56037	0.118673	0.52093	0.925648
Ldlr	892.716	0.395008	0.253253	1.55974	0.118822	0.521232	0.925101
Dync1h1	2155.88	0.300046	0.192398	1.55951	0.118876	0.52129	0.924906
Deup1	11.7377	2.31905	1.48884	1.55762	0.119323	0.522897	0.923275
Ly6c2	23.7911	1.55072	0.995797	1.55727	0.119406	0.522952	0.922972
Tbx15	14641.4	0.134467	0.0863503	1.55723	0.119416	0.522952	0.922936
Adam10	944.461	0.297034	0.190827	1.55656	0.119575	0.522991	0.92236
Pelp1	1207.13	0.365443	0.234818	1.55628	0.11964	0.522991	0.922122
Hnrnpu	1883.95	0.228904	0.147246	1.55457	0.120048	0.523458	0.920644
Morn1	70.3766	0.80783	0.520961	1.55065	0.120985	0.525731	0.917268
Serpina3m	12.9596	2.04788	1.32175	1.54937	0.121293	0.526716	0.916164
Mt3	62.9372	0.834751	0.539106	1.5484	0.121527	0.527354	0.915329
Prrc2c	454.763	0.336642	0.217676	1.54653	0.121978	0.527936	0.913719
Appl2	671.156	0.291066	0.188208	1.54651	0.121982	0.527936	0.913705
Rsph3a	669.673	0.271842	0.175852	1.54585	0.12214	0.528184	0.913141
Rassf7	53.8135	1.06233	0.687233	1.54581	0.122151	0.528184	0.913103
Gbp5	30.4898	1.13372	0.733597	1.54543	0.122243	0.528184	0.912775
Ezr	180.132	0.749065	0.484802	1.54509	0.122324	0.528199	0.91249
Mlh1	620.243	0.30316	0.196259	1.54469	0.122421	0.528423	0.912144
Prpf40a	1371.44	0.227914	0.147663	1.54347	0.122718	0.529293	0.911093
Mbp	4305.5	0.797572	0.516779	1.54335	0.122745	0.529293	0.910995
Wdr20	260.244	0.397302	0.257638	1.54209	0.123051	0.530192	0.909915
Tnfrsf19	1677.34	0.399664	0.259209	1.54186	0.123108	0.530192	0.909715
Strip1	1860.96	0.196026	0.127165	1.54151	0.123192	0.530192	0.909416
Lman1l	10.0748	2.74335	1.77971	1.54146	0.123206	0.530192	0.909369
Rassf5	44.1428	1.37023	0.889023	1.54127	0.12325	0.530192	0.909212
Nrn1l	14.5292	1.57564	1.0224	1.54112	0.123288	0.530192	0.90908
Rasl10b	34.4999	1.6478	1.06926	1.54107	0.1233	0.530192	0.909036
Cltc	3464.5	0.272673	0.177008	1.54045	0.12345	0.530192	0.908507
Ipo13	22182.9	0.251755	0.163432	1.54043	0.123455	0.530192	0.908491
Zbtb32	14.7145	1.68982	1.09728	1.54001	0.123558	0.530192	0.908131
Lamb1	652.953	0.329409	0.213905	1.53998	0.123565	0.530192	0.908104
Pkdrej	60.6202	1.30738	0.849383	1.53921	0.123752	0.530537	0.907446
Vav1	50.1401	1.04977	0.682392	1.53836	0.12396	0.531168	0.90672
Stk38l	923.062	0.304927	0.198283	1.53784	0.124089	0.531546	0.906267
H2-Aa	1510.69	0.43159	0.280709	1.5375	0.124171	0.531672	0.905981
Gja4	403.752	0.462779	0.301293	1.53598	0.124544	0.532481	0.904679
Rint1	471.615	0.243897	0.158836	1.53552	0.124656	0.532481	0.904288
Lrig2	329.414	0.392028	0.255348	1.53527	0.124717	0.532481	0.904075
Mymk	157.678	2.09608	1.36554	1.53498	0.124788	0.532481	0.903829
Fbxo22	962.835	0.197562	0.128725	1.53476	0.124842	0.532481	0.903639
H2-Ob	17.5145	1.68766	1.09986	1.53443	0.124923	0.53265	0.903358
Exoc4	2854.84	0.20776	0.135572	1.53247	0.125406	0.534183	0.901681
Anapc5	29711.2	0.15865	0.103643	1.53074	0.125834	0.535103	0.900203
Rcan3	210.336	0.468899	0.306404	1.53033	0.125935	0.535103	0.899854
Ada	50.0602	1.02289	0.668733	1.52959	0.126119	0.535117	0.899221
Fbxo32	13332.8	0.33922	0.221993	1.52806	0.126497	0.535873	0.897919
Gypc	973.782	0.306859	0.200821	1.52802	0.126507	0.535873	0.897887
Cpne8	206.204	0.391741	0.256464	1.52747	0.126644	0.536119	0.897415
4932438H23Rik	15.3031	1.81028	1.18539	1.52716	0.126721	0.536119	0.897152
Kyat3	808.108	0.197513	0.129346	1.52701	0.126759	0.536119	0.897021
Dnajc2	2141.89	0.252907	0.165674	1.52654	0.126877	0.536387	0.896619
Npr1	448.397	0.316955	0.207665	1.52628	0.12694	0.536479	0.896403
Avpr1a	56.304	1.06896	0.700761	1.52543	0.127153	0.537028	0.895674
Gas7	1202.56	0.366511	0.240447	1.52429	0.127436	0.537365	0.894707
Diras1	16.6009	2.26463	1.48596	1.52402	0.127503	0.537365	0.894479
Chd4	1823.67	0.214251	0.14059	1.52394	0.127523	0.537365	0.894411
Rab42	37.4994	0.914334	0.600082	1.52368	0.127589	0.537462	0.894188
Tut7	1409.31	0.211947	0.139144	1.52322	0.127704	0.537462	0.893795
Sdc1	469.151	0.585099	0.384179	1.52298	0.127763	0.537462	0.893596
Cdh1	34.2658	1.59592	1.04798	1.52285	0.127795	0.537462	0.893485
Bcl6b	125.034	0.686843	0.451248	1.5221	0.127985	0.537911	0.892841
Dbn1	469.172	0.525551	0.345421	1.52148	0.128139	0.53817	0.892317
Fzd7	473.276	0.443679	0.29173	1.52086	0.128296	0.53817	0.891787
Fscn1	520.579	0.554005	0.36439	1.52036	0.12842	0.538181	0.891368
Faxc	12.3333	2.08982	1.37496	1.51991	0.128533	0.538181	0.890987
6330403K07Rik	17.8591	1.82148	1.19855	1.51974	0.128577	0.538181	0.890838
Nfyb	875.04	0.307839	0.202566	1.5197	0.128587	0.538181	0.890804
Actr2	2173.11	0.298173	0.19624	1.51943	0.128654	0.538239	0.890575
Zfp617	483.999	0.271123	0.178463	1.51921	0.128709	0.538239	0.89039
Acer2	200.014	0.801357	0.527509	1.51914	0.128728	0.538239	0.890326
Rgs4	1078.14	0.351429	0.231428	1.51852	0.128883	0.538423	0.889805
Dgat1	938.79	0.284416	0.187333	1.51823	0.128956	0.538494	0.88956
Tmem9	733.523	0.255746	0.168485	1.51792	0.129035	0.538653	0.889291
Bid	65.3807	1.13294	0.747225	1.5162	0.129469	0.539553	0.887833
Ell	948.189	0.309204	0.203941	1.51615	0.129482	0.539553	0.88779
Tjap1	1538.49	0.287406	0.189565	1.51613	0.129487	0.539553	0.887775
Lrch1	141.828	0.785371	0.518177	1.51564	0.12961	0.539553	0.887362
Gpr161	23.7753	1.62845	1.07457	1.51545	0.129659	0.539553	0.887198
Tedc2	107.783	0.760325	0.501728	1.51541	0.129668	0.539553	0.887168
Acss2	4712.57	0.25512	0.168487	1.51418	0.129979	0.540502	0.886126
Pramef8	830.511	0.253789	0.167631	1.51397	0.130033	0.540551	0.885947
Tbck	1650.9	0.305281	0.201716	1.51342	0.130173	0.540849	0.88548
Tubb1	32.5298	1.96652	1.29975	1.513	0.13028	0.540849	0.885121
Nuak1	934.473	0.257307	0.170204	1.51176	0.130595	0.541323	0.884074
Notch2	529.041	0.408433	0.27042	1.51037	0.13095	0.542206	0.882895
Rnf169	231.609	0.466571	0.309291	1.50852	0.131422	0.543013	0.881331
Cfap97	862.178	0.321992	0.213579	1.5076	0.131657	0.543634	0.880558
Klf3	197.733	0.451059	0.299322	1.50694	0.131826	0.544102	0.879998
Gkn3	67.7541	0.984472	0.653339	1.50683	0.131854	0.544102	0.879907
Arntl2	16.6474	2.22104	1.47474	1.50605	0.132053	0.54434	0.879252
Ints6	202.671	0.344319	0.228717	1.50544	0.132212	0.544517	0.878728
Fzd3	18.5449	1.48285	0.985085	1.5053	0.132248	0.544517	0.878612
Lin52	836.052	0.278569	0.185073	1.50518	0.132278	0.544517	0.878512
Eef1a1	10887.6	0.203268	0.135051	1.50513	0.132291	0.544517	0.878469
Cisd2	2977.5	0.158132	0.105088	1.50476	0.132385	0.544517	0.878162
Nat3	9.11577	2.23195	1.48353	1.50449	0.132456	0.544517	0.877928
Tvp23a	13.6693	1.90324	1.26577	1.50362	0.132679	0.544555	0.877198
Hoxc9	615.448	0.239953	0.159636	1.50313	0.132806	0.5446	0.876781
Prr12	322.366	0.371054	0.246905	1.50282	0.132886	0.544713	0.876522
Wdpcp	190.976	0.554367	0.369073	1.50205	0.133084	0.545166	0.875875
Plekha4	185.42	0.745782	0.49672	1.50141	0.133249	0.545166	0.875337
Kmt2d	2019.37	0.26225	0.174722	1.50095	0.133367	0.545223	0.874951
Rbm6	631.757	0.310039	0.206677	1.50011	0.133585	0.545412	0.874243
Plekha5	172.697	0.542498	0.361683	1.49993	0.133633	0.545412	0.874086
Rp1	531.205	1.2274	0.818605	1.49938	0.133776	0.545412	0.873621
Nkain2	10.0043	2.05189	1.36873	1.49913	0.133841	0.545412	0.873412
Mettl7b	10.4991	1.91818	1.27955	1.4991	0.133847	0.545412	0.873391
Capn7	2600.69	0.185673	0.123863	1.49902	0.133868	0.545412	0.873324
Cat	9063.72	0.209897	0.140069	1.49852	0.133997	0.545412	0.872904
Dstn	1868.68	0.254527	0.169856	1.49848	0.134007	0.545412	0.872871
Xrra1	15.675	1.83394	1.22392	1.49842	0.134025	0.545412	0.872814
Mfap1a	481.345	0.243603	0.162628	1.49791	0.134156	0.545774	0.872389
Tnip2	247.12	0.487525	0.325545	1.49757	0.134246	0.545796	0.872098
Neu3	189.088	0.530376	0.354332	1.49683	0.134437	0.546286	0.871481
Ddx42	2070.41	0.209906	0.140293	1.4962	0.134602	0.546483	0.870948
Fcgr1	33.5985	1.05499	0.706071	1.49417	0.135132	0.547505	0.869243
Tubgcp5	512.71	0.294922	0.197414	1.49393	0.135194	0.54755	0.869043
Lzts1	993.959	0.328609	0.219982	1.4938	0.135227	0.54755	0.868936
Abca1	576.305	0.475169	0.318347	1.49261	0.135539	0.548083	0.867936
Tbrg1	3016.42	0.192868	0.129225	1.49249	0.135571	0.548083	0.867834
Ncaph2	7308.2	0.217556	0.145831	1.49184	0.135741	0.548503	0.867287
Itgam	99.4457	0.906702	0.607803	1.49177	0.135759	0.548503	0.86723
Ces5a	82.8299	1.41226	0.947136	1.49109	0.135939	0.548661	0.866655
Tmcc3	1280.07	0.216796	0.145417	1.49086	0.135999	0.548661	0.866465
Sec24b	855.38	0.310091	0.208004	1.49079	0.136017	0.548661	0.866408
Casz1	755.096	0.323984	0.217334	1.49072	0.136036	0.548661	0.866347
Xrcc6	2155.03	0.171635	0.115166	1.49033	0.136138	0.548661	0.866022
Map3k2	164.33	0.49596	0.333064	1.48908	0.136465	0.549694	0.864977
Coro1c	1396.5	0.293021	0.196793	1.48898	0.136493	0.549694	0.864889
C7	603.356	0.531608	0.357192	1.4883	0.136673	0.550133	0.864318
Erc2	19.884	2.04031	1.37181	1.48731	0.136932	0.550624	0.863496
Cdhr3	46.8473	0.791682	0.532376	1.48707	0.136996	0.550624	0.863293
Lama4	749.768	0.227246	0.152819	1.48703	0.137007	0.550624	0.863256
Anapc2	3544.42	0.189372	0.127379	1.48668	0.1371	0.550656	0.862962
Itpripl2	193.893	0.452684	0.304727	1.48554	0.1374	0.551006	0.862012
Sp1	322.861	0.395978	0.266581	1.4854	0.137439	0.551006	0.861891
Ctnnd1	866.551	0.280847	0.189309	1.48354	0.137932	0.551905	0.860336
Golga2	2951.39	0.220455	0.148603	1.48352	0.137936	0.551905	0.860321
Cyp3a13	11.0298	2.3951	1.61524	1.48282	0.138123	0.5522	0.859735
Cfb	795.361	0.337978	0.22793	1.48281	0.138125	0.5522	0.859729
Zfp715	542.071	0.365004	0.246263	1.48217	0.138295	0.552577	0.859192
Mmp14	493.655	0.335988	0.226739	1.48183	0.138387	0.552577	0.858906
Rangap1	1668.02	0.217536	0.146823	1.48162	0.138442	0.552577	0.858731
Rhoh	53.3826	1.25645	0.848415	1.48093	0.138624	0.552577	0.85816
Tnpo1	450.59	0.31905	0.21546	1.48079	0.138663	0.552577	0.858039
Zfp11	241.866	0.563221	0.380364	1.48074	0.138675	0.552577	0.858002
1700029J07Rik	11.9007	1.70047	1.14878	1.48024	0.13881	0.552577	0.857578
Slco2b1	859.868	0.403184	0.272536	1.47938	0.139039	0.553291	0.856865
Syt11	569.852	0.247377	0.167269	1.47892	0.139163	0.553614	0.856477
Ubxn7	124.212	0.583763	0.394791	1.47866	0.13923	0.553713	0.856267
Cd9	2378.36	0.233559	0.158	1.47822	0.139349	0.553815	0.855895
Pgm2l1	307.857	0.35699	0.241547	1.47793	0.139427	0.553815	0.855653
Itga5	811.024	0.482694	0.326813	1.47697	0.139683	0.554285	0.854855
Cxcl12	2911.36	0.317675	0.215087	1.47696	0.139686	0.554285	0.854848
Cd38	596.876	0.281068	0.190318	1.47683	0.139721	0.554285	0.854739
Zfyve21	1538.96	0.242584	0.164276	1.47669	0.139759	0.554285	0.854619
Mllt3	5779.06	0.152112	0.103027	1.47643	0.139829	0.554389	0.854404
Naa50	17052	0.197116	0.133599	1.47543	0.140098	0.554724	0.853567
Slc24a3	56.3157	0.886453	0.600866	1.47529	0.140134	0.554724	0.853457
Gjb5	27.2479	1.0591	0.718044	1.47498	0.140219	0.554724	0.853194
Tuba1c	215.59	0.462836	0.313811	1.47489	0.140243	0.554724	0.85312
Zfp189	177.49	0.457087	0.309924	1.47484	0.140256	0.554724	0.853079
Gltp	1219.72	0.228325	0.154897	1.47404	0.14047	0.555308	0.852416
Mrnip	538.473	0.291237	0.197604	1.47384	0.140524	0.555308	0.852251
Lhx6	35.8427	1.39063	0.943559	1.47381	0.140532	0.555308	0.852224
Arcn1	7811.87	0.153913	0.104535	1.47237	0.140922	0.555955	0.851022
Rela	1529.25	0.235061	0.159671	1.47216	0.140977	0.555955	0.85085
Faf2	642.515	0.329486	0.223812	1.47215	0.140979	0.555955	0.850845
Mfge8	7718.99	0.209564	0.142372	1.47195	0.141036	0.555955	0.850671
Akap11	371.053	0.348285	0.236656	1.47169	0.141104	0.555999	0.850462
Flnb	461.093	0.449865	0.305717	1.47151	0.141154	0.555999	0.850308
Kifap3	1186.42	0.188018	0.127832	1.47082	0.14134	0.556	0.849734
Csrp1	792.663	0.388397	0.264076	1.47078	0.141352	0.556	0.849699
Chrnd	580.003	0.410604	0.279358	1.46981	0.141612	0.556516	0.848899
Grap	395.643	0.338645	0.230725	1.46774	0.142174	0.55783	0.847178
Pglyrp1	28.3036	0.852228	0.580683	1.46763	0.142205	0.55783	0.847086
Xylt2	153.293	0.479594	0.326988	1.4667	0.142457	0.558201	0.846317
Hoxc8	26.0591	1.03989	0.709026	1.46665	0.142472	0.558201	0.846271
Fam76b	80.2341	0.632838	0.431612	1.46622	0.142589	0.558484	0.845915
Dock2	58.5113	1.15829	0.790104	1.466	0.142649	0.558484	0.84573
Cers4	321.978	0.431168	0.294352	1.4648	0.142974	0.558827	0.844741
Ssbp2	1563.44	0.182545	0.124648	1.46448	0.143062	0.558827	0.844475
Amdhd2	639.111	0.27069	0.184884	1.46411	0.143165	0.559055	0.844164
Pold3	410.908	0.338226	0.2311	1.46355	0.143318	0.559388	0.8437
Arhgef10	256.626	0.489598	0.334589	1.46328	0.14339	0.559388	0.843482
Sostdc1	76.6391	0.775509	0.530069	1.46303	0.143458	0.559388	0.843275
Runx2	30.0644	0.972574	0.664825	1.4629	0.143494	0.559388	0.843167
Mapk1ip1	1517.86	0.247431	0.169237	1.46204	0.143731	0.560006	0.84245
Ankrd28	1237.24	0.241774	0.165377	1.46195	0.143754	0.560006	0.842379
Gfra1	324.325	0.451149	0.308792	1.46101	0.144011	0.56067	0.841603
Tm4sf1	1976.11	0.211913	0.145216	1.45929	0.144484	0.561335	0.84018
Mical3	1018.48	0.289536	0.198443	1.45904	0.144555	0.561335	0.839967
Cdh22	290.355	1.04524	0.716451	1.45892	0.144588	0.561335	0.839867
Mrgpre	90.7922	0.868264	0.59522	1.45873	0.14464	0.561335	0.839711
Phf20l1	2307.41	0.332185	0.227768	1.45843	0.144721	0.561335	0.839468
Galnt17	78.3783	0.671905	0.460846	1.45798	0.144846	0.561553	0.839095
Bcas1	114.966	0.82067	0.563529	1.45631	0.145308	0.562505	0.83771
Ncam1	1339.81	0.364772	0.250562	1.45582	0.145443	0.562858	0.837307
Fus	1433.86	0.272626	0.18729	1.45564	0.145493	0.562883	0.837158
Cdc73	404.909	0.341765	0.234899	1.45494	0.145685	0.563143	0.836586
Igf2r	2031.4	0.291507	0.200433	1.45438	0.145841	0.563236	0.836122
Srp68	8886.68	0.19478	0.13394	1.45424	0.145881	0.563236	0.836001
Ptprc	122.051	0.932731	0.641402	1.45421	0.145889	0.563236	0.835978
Plekha8	107.791	0.61528	0.423194	1.4539	0.145975	0.563401	0.835721
Ikzf2	318.997	0.317947	0.218763	1.45339	0.146117	0.563691	0.8353
Pde4dip	53758.8	0.245555	0.16901	1.45291	0.14625	0.563691	0.834904
Rspo3	408.99	0.573175	0.394532	1.4528	0.14628	0.563691	0.834815
Phf20	1889.8	0.163675	0.112683	1.45253	0.146355	0.563691	0.834592
Washc2	1239.41	0.280217	0.193008	1.45184	0.146546	0.564197	0.834027
Taok1	1871.87	0.246949	0.170121	1.45161	0.146611	0.564197	0.833832
Evi5	204.457	0.459498	0.316575	1.45147	0.14665	0.564197	0.833719
Tmem135	1070.7	0.187808	0.12941	1.45126	0.146708	0.564211	0.833546
Myo6	217.048	0.459049	0.316539	1.45022	0.146998	0.564631	0.832688
Zfp24	1842.7	0.207025	0.142774	1.45001	0.147054	0.564631	0.832522
Dhtkd1	25.1501	1.49372	1.03021	1.44991	0.147083	0.564631	0.832437
Fbxo38	1168.94	0.242442	0.167246	1.44961	0.147166	0.564631	0.832192
Gtdc1	428.148	0.323685	0.223555	1.4479	0.147644	0.565802	0.830783
Ncbp1	980.315	0.177049	0.122339	1.4472	0.14784	0.566059	0.830208
Pcdhgb7	61.2989	0.783878	0.541843	1.44669	0.147984	0.566059	0.829786
Tmem53	588.456	0.358135	0.247558	1.44667	0.147988	0.566059	0.829773
Fam102a	169.993	0.539249	0.37285	1.44629	0.148096	0.566059	0.829458
Anxa6	15453	0.1491	0.103109	1.44604	0.148165	0.566059	0.829254
R3hdm1	3491.61	0.196515	0.135914	1.44588	0.148212	0.566059	0.829118
Slc7a1	201.379	0.491713	0.340082	1.44587	0.148215	0.566059	0.829109
Cluap1	606.65	0.281919	0.194988	1.44583	0.148225	0.566059	0.829079
Esyt2	793.208	0.345509	0.238973	1.44581	0.148231	0.566059	0.82906
Zeb1	1404.89	0.26014	0.17993	1.44578	0.148238	0.566059	0.829041
Uevld	314.301	0.357546	0.247495	1.44466	0.148554	0.566764	0.828116
Tapbpl	346.447	0.369518	0.255859	1.44422	0.148676	0.56692	0.827758
Mocos	229.356	0.450275	0.311781	1.4442	0.148682	0.56692	0.827741
Sim1	93.7548	0.983668	0.681355	1.44369	0.148825	0.567132	0.827323
Kit	37.0052	1.52409	1.05587	1.44344	0.148896	0.567235	0.827116
Cad	218.799	0.516866	0.35819	1.44299	0.149022	0.567425	0.82675
Ehmt2	1114.92	0.193196	0.133922	1.4426	0.149134	0.56747	0.826425
Musk	2115.27	0.302761	0.210058	1.44132	0.149495	0.568512	0.825373
Ank3	4332.63	0.23482	0.162966	1.44091	0.149609	0.568718	0.825043
Plscr2	141.458	0.531352	0.368886	1.44042	0.149748	0.568876	0.82464
Gdf15	8.47187	1.79031	1.24322	1.44006	0.14985	0.568876	0.824345
Mcm8	114.016	0.448546	0.311665	1.43919	0.150095	0.56912	0.823633
Dedd2	558.719	0.215502	0.149762	1.43896	0.150161	0.56912	0.823443
Cldn22	36.138	0.823983	0.5731	1.43776	0.150501	0.569382	0.822461
Heatr3	2971.71	0.179167	0.124663	1.43721	0.150659	0.569382	0.822005
Ypel1	19.3628	1.31356	0.914088	1.43701	0.150714	0.569382	0.821845
Klf15	2952.63	0.281018	0.195574	1.43689	0.150749	0.569382	0.821744
Cdc25b	151.076	0.707879	0.492733	1.43664	0.15082	0.569382	0.82154
Tmem131	678.235	0.30044	0.209156	1.43644	0.150877	0.569382	0.821376
Myot	177270	0.215389	0.149955	1.43636	0.1509	0.569382	0.821311
Baiap2l1	88.3474	0.879137	0.6121	1.43626	0.150928	0.569382	0.821231
Sh3bp1	54.6192	1.24051	0.863918	1.43591	0.151027	0.569382	0.820945
Fads2	334.338	0.468993	0.326673	1.43566	0.151098	0.569382	0.820742
Dnajc7	3447.42	0.179882	0.125303	1.43557	0.151124	0.569382	0.820667
Ano6	1978.05	0.320003	0.222946	1.43534	0.151191	0.569427	0.820473
Hhat	53.3462	1.25224	0.872583	1.43509	0.151261	0.569427	0.820274
Cramp1l	182.917	0.407003	0.283617	1.43504	0.151275	0.569427	0.820232
Scn3a	22.6607	1.56585	1.09149	1.4346	0.1514	0.569732	0.819873
Sema3c	2479.83	0.24369	0.170028	1.43323	0.151791	0.57035	0.818753
Lyn	326.661	0.429094	0.299506	1.43267	0.151952	0.57035	0.818294
Gnl1	1523.69	0.170389	0.118933	1.43265	0.151959	0.57035	0.818273
Prkd2	223.133	0.507352	0.354329	1.43187	0.152182	0.571012	0.817638
Hip1	858.177	0.243897	0.170469	1.43075	0.152503	0.571887	0.816721
Upf2	1383.75	0.270601	0.189178	1.4304	0.152602	0.572091	0.81644
Ltn1	1745.4	0.230177	0.161068	1.42906	0.152986	0.573034	0.815348
Sesn1	1130.04	0.339699	0.23787	1.42808	0.153268	0.573507	0.814549
Cxcl9	33.2592	0.826834	0.579025	1.42798	0.153299	0.573507	0.814461
Galnt16	289.366	0.440433	0.30848	1.42775	0.153364	0.573507	0.814277
Usp8	1597.22	0.17887	0.125286	1.4277	0.153378	0.573507	0.814236
Igdcc4	872.915	0.261253	0.18304	1.4273	0.153494	0.573607	0.81391
Usp7	1308.7	0.209178	0.146675	1.42613	0.153831	0.574208	0.812957
Eps15	2076.46	0.190503	0.133648	1.42541	0.154039	0.574651	0.812368
Abca7	411.027	0.466661	0.327492	1.42495	0.154171	0.574824	0.811999
Hook2	280.557	0.447758	0.31423	1.42494	0.154175	0.574824	0.811987
Ubxn8	354.987	0.256949	0.180516	1.42342	0.154616	0.575937	0.810747
Ccnd1	202.22	0.592672	0.416411	1.42328	0.154654	0.575937	0.81064
Tnpo3	2437.97	0.207855	0.146125	1.42244	0.154898	0.576221	0.809954
Slc6a2	87.6111	0.957356	0.673327	1.42183	0.155076	0.576438	0.809456
Gas6	9991.12	0.184511	0.1298	1.4215	0.155171	0.576438	0.809191
Tfdp2	3333.94	0.240257	0.169023	1.42145	0.155186	0.576438	0.809147
Bbs2	140.623	0.432356	0.304706	1.41893	0.15592	0.578664	0.807099
Sfrp4	224.046	0.59696	0.42148	1.41634	0.156675	0.580274	0.805
Kcnk1	77.7867	0.735877	0.519585	1.41628	0.156694	0.580274	0.804948
Atp8a1	2130.49	0.309124	0.218481	1.41488	0.157104	0.581394	0.803811
Ppp1r15b	741.098	0.367613	0.259908	1.4144	0.157246	0.581584	0.803421
Tnfrsf11a	14.2319	1.54282	1.09132	1.41372	0.157444	0.582152	0.802873
Slc16a11	17.3915	1.68848	1.1958	1.41201	0.157947	0.583288	0.80149
Gapvd1	1477.99	0.234364	0.166017	1.41168	0.158044	0.583288	0.801223
Tek	1546.93	0.286643	0.203102	1.41132	0.158149	0.583288	0.800933
Bdp1	276.679	0.431286	0.305795	1.41037	0.158429	0.583636	0.800165
Tent5b	79.2632	0.884434	0.6274	1.40968	0.158634	0.583985	0.799604
Cep290	178.649	0.590635	0.41903	1.40953	0.158678	0.583985	0.799482
Dnttip2	3014.77	0.253521	0.179876	1.40942	0.158711	0.583985	0.799394
Hspa12a	293.91	0.570566	0.405209	1.40808	0.159108	0.584321	0.798309
B4galt5	416.382	0.266084	0.188993	1.4079	0.159159	0.584321	0.798168
Cd274	210.579	0.707292	0.502638	1.40716	0.159379	0.584798	0.797568
Gm6712	262.121	0.431302	0.306615	1.40666	0.15953	0.584999	0.797159
Cep164	134.458	0.494492	0.351774	1.40571	0.159811	0.585719	0.796392
Dusp4	57.598	0.805519	0.573309	1.40504	0.160011	0.586155	0.795851
Cep89	860.723	0.245415	0.174697	1.4048	0.16008	0.586155	0.795663
Eif4b	8343.47	0.190654	0.135742	1.40453	0.160162	0.586155	0.795442
Mapk8ip2	28.7689	1.80574	1.28578	1.40439	0.160202	0.586155	0.795332
Sema6b	33.6286	0.776135	0.552748	1.40414	0.160278	0.586267	0.795126
Rnd2	61.0309	0.855677	0.609507	1.40388	0.160353	0.58632	0.794922
Slc25a20	9533.83	0.213553	0.152219	1.40294	0.160636	0.58632	0.794157
Rbm34	489.951	0.24099	0.171834	1.40246	0.160778	0.586603	0.793774
Foxp1	651.213	0.22034	0.157285	1.4009	0.161245	0.587645	0.792514
Fadd	467.018	0.257162	0.183628	1.40045	0.161377	0.587823	0.792157
Susd2	288.532	0.500306	0.357255	1.40042	0.161389	0.587823	0.792126
Ddi2	144.854	0.770417	0.550287	1.40003	0.161505	0.587823	0.791814
Smoc2	7610.98	0.23485	0.167759	1.39993	0.161535	0.587823	0.791732
Anapc1	1652.21	0.303689	0.217179	1.39834	0.162012	0.587823	0.790453
Ehd3	424.607	0.445144	0.318374	1.39818	0.16206	0.587823	0.790325
Paf1	2258.71	0.134276	0.0960416	1.3981	0.162083	0.587823	0.790263
Utp6	1922.7	0.168607	0.120606	1.398	0.162113	0.587823	0.790183
Jak3	260.538	0.554212	0.396471	1.39786	0.162154	0.587823	0.790072
Fam81b	10.8474	2.1316	1.52491	1.39785	0.162157	0.587823	0.790065
Sept8	512.186	0.437018	0.312662	1.39773	0.162194	0.587823	0.789966
Acoxl	15.0895	2.43139	1.74031	1.3971	0.162382	0.587823	0.789462
Trp53i11	548.205	0.728251	0.521309	1.39697	0.162423	0.587823	0.789352
Cenpq	264.295	0.360809	0.258284	1.39695	0.162429	0.587823	0.789337
Dlg1	1222.9	0.199553	0.142896	1.39649	0.162566	0.587826	0.78897
Myrip	54.8521	0.940094	0.673771	1.39527	0.162934	0.588367	0.787989
Inpp4b	1463.78	0.363635	0.260881	1.39387	0.163356	0.588781	0.786864
Gmpr	12759.7	0.177261	0.127191	1.39366	0.16342	0.588781	0.786695
Spon1	372.666	0.462897	0.3322	1.39343	0.16349	0.588781	0.786509
Mfap2	401.164	0.330352	0.237124	1.39316	0.163572	0.588781	0.786292
Gstm1	28647	0.225262	0.161702	1.39307	0.163598	0.588781	0.786222
Gpatch1	751.116	0.292086	0.209673	1.39305	0.163603	0.588781	0.786208
Gm32856	62.4451	0.738933	0.530614	1.3926	0.163741	0.588855	0.785843
Adgrg6	42.7612	1.08906	0.78208	1.39252	0.163765	0.588855	0.785779
Zfp956	380.39	0.405662	0.291523	1.39153	0.164066	0.589074	0.784981
Zfp354c	155.578	0.480182	0.345093	1.39146	0.164087	0.589074	0.784926
Pcdhgb5	15.6789	1.64398	1.18207	1.39077	0.164296	0.589074	0.784373
Gpr160	47.6329	1.33895	0.96285	1.39061	0.164343	0.589074	0.784248
Srpk2	1838.08	0.207337	0.149101	1.39057	0.164354	0.589074	0.784219
Setdb1	379.241	0.298375	0.214609	1.39032	0.164433	0.589074	0.784011
Caprin1	3738	0.17417	0.12528	1.39025	0.164453	0.589074	0.783957
Batf2	27.0469	1.24614	0.896415	1.39014	0.164486	0.589074	0.78387
Pheta1	306.82	0.503873	0.362477	1.39008	0.164504	0.589074	0.783824
Il6st	9203.19	0.235033	0.169187	1.38919	0.164775	0.589238	0.783109
Wbp1	1324.54	0.235668	0.169645	1.38918	0.164777	0.589238	0.783103
Rimklb	9.93001	2.05048	1.47713	1.38816	0.16509	0.589704	0.78228
Ipo5	10096.9	0.171912	0.123884	1.38769	0.165231	0.58993	0.781909
Rhob	469.171	0.314724	0.226879	1.38719	0.165384	0.58993	0.781507
Atp2b1	1904.59	0.177833	0.128204	1.38711	0.165409	0.58993	0.781441
Cth	139.934	0.704214	0.508035	1.38615	0.165701	0.589936	0.780676
Tcea1	1552.22	0.183774	0.132579	1.38615	0.165702	0.589936	0.780673
Ifit3b	422.363	0.624998	0.451103	1.38549	0.165904	0.590494	0.780144
Rora	4005.07	0.199562	0.1441	1.38489	0.166087	0.590966	0.779665
Sema3b	937.754	0.266334	0.192377	1.38444	0.166224	0.590966	0.779306
Arfgap2	2304.34	0.183485	0.132612	1.38363	0.166473	0.591323	0.778657
Tubgcp2	2621.48	0.202327	0.146313	1.38284	0.166714	0.591914	0.778027
Epop	15.8429	1.17872	0.85264	1.38243	0.166839	0.592072	0.777704
Sept9	669.106	0.349973	0.253173	1.38235	0.166864	0.592072	0.777638
Vps13b	356.139	0.254032	0.183782	1.38225	0.166896	0.592072	0.777554
Gfra4	98.5945	0.690078	0.499346	1.38196	0.166983	0.592113	0.777328
Tnfrsf26	29.2722	1.05164	0.761004	1.38191	0.166999	0.592113	0.777285
Ccdc181	1139.56	0.250476	0.181375	1.38099	0.167283	0.592239	0.776548
Sde2	869.119	0.199779	0.144678	1.38085	0.167324	0.592239	0.776443
Snw1	4425.38	0.160886	0.11654	1.38052	0.167426	0.592239	0.776177
Pcdhga10	13.5285	1.7637	1.27767	1.3804	0.167464	0.592239	0.776078
Ccnd2	1780.2	0.20395	0.147756	1.38032	0.167489	0.592239	0.776014
Bub1b	29.2607	1.78841	1.29566	1.38031	0.167492	0.592239	0.776005
Baiap2	133.722	0.649956	0.471329	1.37899	0.167899	0.593029	0.774952
Cmtm5	53.4163	1.12408	0.815848	1.3778	0.168265	0.593241	0.774007
Ucn	30.549	0.95316	0.691822	1.37775	0.16828	0.593241	0.773969
Mtrex	1881.74	0.179543	0.130413	1.37672	0.168599	0.594205	0.773145
Foxj3	1058.73	0.20539	0.149345	1.37527	0.169048	0.595288	0.77199
Slc43a1	712.158	0.346848	0.252408	1.37416	0.169393	0.595627	0.771104
Zfp317	1441.09	0.21607	0.157266	1.37392	0.169466	0.595627	0.770916
Myom2	23150.5	0.268894	0.195745	1.3737	0.169536	0.595627	0.770738
Ugdh	746.124	0.445763	0.324521	1.3736	0.169566	0.595627	0.770662
Doc2b	14.4258	1.82603	1.32963	1.37334	0.169648	0.595627	0.770452
Creb5	169.207	0.647924	0.471879	1.37307	0.16973	0.595627	0.770242
Zfp654	258.907	0.375972	0.273823	1.37304	0.169739	0.595627	0.770219
Nploc4	2896.07	0.243794	0.177607	1.37266	0.169859	0.595886	0.769912
Pea15a	4079.63	0.168126	0.122518	1.37225	0.169985	0.596005	0.769591
Elp4	527.685	0.268263	0.195597	1.37151	0.170217	0.596125	0.768996
Zzef1	413.233	0.359398	0.262147	1.37098	0.170381	0.596125	0.768579
Ets1	1204.74	0.284683	0.207689	1.37072	0.170462	0.596125	0.768372
Npat	292.315	0.398695	0.290891	1.3706	0.170499	0.596125	0.768277
Isg15	60.9175	0.907144	0.661931	1.37045	0.170546	0.596125	0.768158
Kcnn4	70.5679	0.987452	0.720567	1.37038	0.170568	0.596125	0.768103
Cgnl1	218.209	0.40712	0.297122	1.37021	0.170621	0.596125	0.767966
Snapc3	400.75	0.272464	0.198866	1.37009	0.170659	0.596125	0.76787
1700113H08Rik	79.2741	0.528795	0.386071	1.36968	0.170785	0.596125	0.767549
2210016F16Rik	1590.98	0.220277	0.160832	1.36961	0.170809	0.596125	0.767489
Fam3c	677.663	0.243748	0.178092	1.36866	0.171105	0.596381	0.766737
Zfp747	125.421	0.515179	0.376458	1.36849	0.171159	0.596408	0.7666
Khsrp	212.433	0.316976	0.231672	1.36821	0.171246	0.596551	0.766379
H2-DMa	372.805	0.357279	0.261616	1.36566	0.172046	0.597727	0.764356
Dync1li2	3053.66	0.192293	0.140823	1.3655	0.172096	0.597742	0.764229
Eno2	20.7836	1.32526	0.970822	1.36509	0.172226	0.597858	0.763902
3425401B19Rik	15959.2	0.2365	0.173263	1.36498	0.17226	0.597858	0.763815
Mtss1	320.952	0.31413	0.230191	1.36465	0.172364	0.597858	0.763554
Cbl	64.3309	0.825012	0.60462	1.36451	0.172407	0.597858	0.763446
Mon2	673.363	0.239102	0.175421	1.36302	0.172876	0.598668	0.762265
Vps35l	1961.75	0.205096	0.150482	1.36293	0.172905	0.598668	0.762192
Cd79b	41.3843	1.09146	0.800827	1.36291	0.17291	0.598668	0.76218
Pink1	14229.3	0.281728	0.206714	1.36289	0.172918	0.598668	0.762161
Rock1	433.027	0.349717	0.256642	1.36267	0.172988	0.598713	0.761984
Zfp641	634.497	0.237088	0.174065	1.36207	0.173176	0.598777	0.761512
Rab32	168.338	0.59639	0.437892	1.36196	0.173212	0.598777	0.761422
Cnot1	1651.39	0.236042	0.173317	1.36191	0.173227	0.598777	0.761385
Tmem63a	1829.33	0.187468	0.137733	1.3611	0.173481	0.599337	0.760747
Sox13	158.28	0.511752	0.376136	1.36055	0.173656	0.599781	0.76031
Utp20	249.705	0.335375	0.246527	1.3604	0.173703	0.599784	0.760192
Bean1	13.1955	1.6159	1.18816	1.36	0.173829	0.599898	0.759878
Flt1	2088.84	0.263898	0.194114	1.3595	0.173988	0.599954	0.75948
Samd14	81.3335	0.512667	0.377246	1.35897	0.174155	0.600029	0.759064
Abcg1	544.164	0.390849	0.287639	1.35881	0.174205	0.600029	0.758939
Skap2	312.313	0.352568	0.259513	1.35858	0.174281	0.600029	0.758749
Lmod2	5870.6	0.258126	0.190073	1.35803	0.174454	0.600029	0.758319
Usp48	908.187	0.231253	0.170312	1.35782	0.174521	0.600029	0.758152
Rnf6	3007.56	0.176633	0.130088	1.3578	0.174527	0.600029	0.758137
Lcorl	209.871	0.439397	0.323744	1.35724	0.174706	0.600067	0.757693
Akap9	1976.39	0.235265	0.173389	1.35686	0.174826	0.600085	0.757394
Hcn4	66.7289	0.651289	0.480031	1.35676	0.174857	0.600085	0.757318
Etv6	345.581	0.407246	0.300267	1.35628	0.175009	0.60042	0.756939
Igsf6	52.1533	0.825753	0.608896	1.35615	0.175052	0.60042	0.756833
C4b	986.603	0.59988	0.442384	1.35602	0.175093	0.60042	0.75673
Lck	12.9531	1.98492	1.46425	1.35559	0.175231	0.600422	0.756389
Ap3d1	2273.49	0.20503	0.151339	1.35477	0.175491	0.601146	0.755745
Akr1c14	112.69	0.578195	0.426857	1.35454	0.175564	0.601235	0.755566
Slc6a9	232.753	0.576957	0.426044	1.35422	0.175666	0.601373	0.755312
Scamp5	96.9882	0.975662	0.720594	1.35397	0.175747	0.601373	0.755113
Usp6nl	124.775	0.546602	0.403719	1.35392	0.175763	0.601373	0.755072
Lair1	41.6207	1.46934	1.08545	1.35367	0.175842	0.601393	0.754878
Lnx1	308.465	0.445622	0.329498	1.35243	0.176239	0.60229	0.753898
Kif18a	45.8611	1.11959	0.827881	1.35236	0.176261	0.60229	0.753843
Ampd1	27608	0.168566	0.124654	1.35227	0.17629	0.60229	0.753772
Rarres1	41.7158	0.947919	0.701301	1.35166	0.176485	0.602636	0.753293
Atp6v1g1	12889.1	0.195184	0.144492	1.35083	0.176751	0.602939	0.752639
Nr1d1	9516.51	0.305648	0.226394	1.35007	0.176993	0.602941	0.752043
Atr	144.444	0.583567	0.432411	1.34956	0.177156	0.603045	0.751645
Cks1b	151.404	0.404642	0.299991	1.34885	0.177386	0.603643	0.751081
Champ1	452.21	0.295108	0.218909	1.34809	0.17763	0.604156	0.750484
Plcd3	147.737	0.679345	0.504	1.34791	0.177688	0.604196	0.750341
Ccdc174	454.086	0.231762	0.17201	1.34737	0.17786	0.604265	0.749922
Cass4	12.6726	2.33789	1.73529	1.34726	0.177895	0.604265	0.749836
Nop14	1149.33	0.206927	0.153631	1.34691	0.178011	0.604314	0.749554
S100pbp	99.0771	0.490701	0.364371	1.34671	0.178075	0.604314	0.749396
Chia1	154.661	1.21507	0.902301	1.34664	0.178096	0.604314	0.749345
H3f3b	9358.23	0.220978	0.164157	1.34614	0.178257	0.604702	0.748952
Cdkn2aipnl	2745.87	0.221117	0.164338	1.3455	0.178463	0.605117	0.748452
Syt14	8.27544	2.76269	2.05384	1.34513	0.178582	0.605327	0.748162
Hba-a1	24878.9	0.393904	0.292892	1.34488	0.178665	0.605449	0.747961
Gnai1	153.229	0.743974	0.553478	1.34418	0.17889	0.605896	0.747413
Arhgap8	16.2108	1.20267	0.89498	1.3438	0.179013	0.606154	0.747115
Rbm33	503.72	0.283722	0.211171	1.34357	0.179089	0.606207	0.746931
Sfpq	480.3	0.258625	0.192578	1.34297	0.179283	0.606592	0.746461
Qk	11547.5	0.284448	0.211956	1.34202	0.179591	0.607344	0.745715
Dpep2	57.6308	1.40957	1.0505	1.3418	0.17966	0.607392	0.745548
Zfp398	131.205	0.524488	0.391218	1.34066	0.180032	0.607856	0.74465
Runx1	190.267	0.759421	0.566926	1.33954	0.180395	0.607922	0.743776
Smarcc2	1491.9	0.223385	0.166775	1.33944	0.180428	0.607922	0.743697
Entpd7	47.356	0.557983	0.416791	1.33876	0.180649	0.608351	0.743164
Kri1	132.532	0.354579	0.265007	1.338	0.180898	0.608561	0.742567
Ltbp3	1182.7	0.21513	0.16079	1.33796	0.180909	0.608561	0.742539
Dnajc9	1475.31	0.199202	0.148938	1.33748	0.181065	0.608561	0.742165
6720489N17Rik	23.1814	1.19664	0.89482	1.3373	0.181126	0.608561	0.742019
Trafd1	2691.77	0.205337	0.153576	1.33703	0.181212	0.608561	0.741813
Dhx58	84.3634	0.884988	0.661966	1.33691	0.181252	0.608561	0.741716
Ehd4	3294.85	0.259081	0.193796	1.33688	0.181262	0.608561	0.741693
Bicra	185.551	0.46442	0.347394	1.33687	0.181266	0.608561	0.741683
Trit1	167.55	0.375378	0.280813	1.33675	0.181303	0.608561	0.741595
Ushbp1	750.482	0.396361	0.296561	1.33652	0.181378	0.608561	0.741415
Magi2	11.4363	1.11911	0.837625	1.33606	0.18153	0.608561	0.74105
Srp54a	128.319	0.319295	0.239003	1.33594	0.181568	0.608561	0.74096
Arih2	4053.47	0.139683	0.10457	1.33579	0.181619	0.608561	0.740839
Xpo6	96.4797	0.782381	0.585791	1.3356	0.181681	0.608561	0.740691
Ctse	11.3362	2.09586	1.56946	1.3354	0.181746	0.608561	0.740536
Nsmf	396.049	0.473727	0.354876	1.33491	0.181907	0.608805	0.740151
Gtf2f1	1831.46	0.153301	0.114842	1.33489	0.181912	0.608805	0.740138
Gdnf	35.3915	1.45057	1.08682	1.33468	0.18198	0.608874	0.739976
Top2b	649.421	0.262973	0.197127	1.33402	0.182196	0.60944	0.73946
Anpep	257.509	0.349959	0.262435	1.33351	0.182364	0.609844	0.73906
Foxj2	878.788	0.185304	0.138994	1.33317	0.182475	0.610023	0.738797
Tsku	105.857	0.491347	0.368742	1.3325	0.182697	0.610325	0.738269
Ntng1	35.3511	1.08993	0.818543	1.33154	0.18301	0.610813	0.737525
Bod1l	622.186	0.265821	0.199744	1.33081	0.183253	0.611123	0.73695
Sqstm1	58296.9	0.161739	0.121538	1.33077	0.183266	0.611123	0.736918
Yod1	131.95	0.37263	0.280113	1.33029	0.183424	0.611157	0.736544
Ubxn2a	5130.21	0.204332	0.153614	1.33016	0.183464	0.611157	0.736449
Tnks1bp1	403.279	0.393076	0.295602	1.32975	0.183602	0.611157	0.736123
Sh3bp4	272.161	0.55885	0.420275	1.32972	0.183609	0.611157	0.736106
Phip	735.602	0.28086	0.21123	1.32964	0.183637	0.611157	0.73604
Pdia5	143.276	0.466834	0.351128	1.32953	0.183674	0.611157	0.735952
Vps35	5850.25	0.13027	0.0979914	1.3294	0.183716	0.611157	0.735853
Tnip1	1492.23	0.182277	0.137137	1.32916	0.183796	0.611157	0.735665
Klk14	9.54228	1.97665	1.48795	1.32844	0.184034	0.611791	0.735103
Maf	881.342	0.284837	0.214477	1.32805	0.18416	0.611905	0.734805
Smco3	34.2124	1.50221	1.13148	1.32764	0.184296	0.611905	0.734484
Hnrnpa3	919.835	0.201535	0.151829	1.32738	0.184383	0.611905	0.734279
Tyw1	1087.34	0.201349	0.151694	1.32734	0.184398	0.611905	0.734244
Plekhm3	349.539	0.359009	0.270474	1.32733	0.184399	0.611905	0.734242
Cyba	1391.71	0.237279	0.178787	1.32716	0.184456	0.61194	0.734106
Zfp566	193.902	0.355933	0.268408	1.32609	0.18481	0.612678	0.733275
Dll4	286.389	0.551279	0.415879	1.32557	0.184981	0.612736	0.732874
Nucb2	301.376	0.266731	0.20138	1.32451	0.185332	0.613657	0.732049
Selenon	210.81	0.465271	0.351396	1.32406	0.185482	0.613657	0.731699
Rab40c	143.913	0.471239	0.356009	1.32367	0.185613	0.613889	0.731391
Cx3cr1	45.7995	1.04375	0.788867	1.3231	0.185803	0.614204	0.730947
Kcnb1	647.029	0.260523	0.196965	1.32268	0.18594	0.614416	0.730626
Ddx10	430.831	0.227551	0.172059	1.32252	0.185995	0.614416	0.730499
Plcb1	128.171	0.483546	0.365958	1.32132	0.186396	0.615378	0.729564
Capns1	3319.61	0.222584	0.168521	1.32081	0.186565	0.615621	0.72917
Hk1	652.034	0.326669	0.247353	1.32066	0.186615	0.61563	0.729053
Lvrn	68.1355	0.843036	0.638651	1.32003	0.186826	0.616075	0.728563
Lmna	12459	0.159112	0.120542	1.31997	0.186845	0.616075	0.728518
[truncated: 10,947 more rows]
