# Supplementary material for: Downregulation of mitochondrial metabolism is a driver for fast skeletal muscle loss during mouse aging
Source: Commun Biol. 2023 Dec 8;6:1240. doi: 10.1038/s42003-023-05595-3 (PMC10709625; doi:10.1038/s42003-023-05595-3)
Supplement: Supplementary file 6 — Table S2 [file 42003_2023_5595_MOESM6_ESM.xlsx]

## Sheet: Table S2 - EDL signif. Metabol
Supplemental Table 2 - List of the metabolites significantly altered in aged EDL muscle.
		YE_1	YE_2	YE_3	YE_4	YE_5	YE_6	YE_7	YE_8	OE_1	OE_2	OE_3	OE_4	OE_5	OE_6	OE_7
BIOCHEMICAL	Group HMDB_ID	Young_EDL	Young_EDL	Young_EDL	Young_EDL	Young_EDL	Young_EDL	Young_EDL	Young_EDL	Old_EDL	Old_EDL	Old_EDL	Old_EDL	Old_EDL	Old_EDL	Old_EDL
spermidine	HMDB01257	0.6736	0.4306	1.7076	1.5097	1.4691	1.6553	1.3241	1.6901	0.2883	0.3264	0.2282	0.3511	0.4677	0.437	0.7757
uracil	HMDB00300	3.5948	1.2788	1.026	2.8888	0.7066	1.6796	2.1158	3.0273	0.2902	0.4167	0.2902	0.2902	0.2902	0.5738	0.9382
trans-4-hydroxyproline	HMDB00725	1.6004	1.3759	2.6292	2.3303	2.0245	2.0413	2.0391	2.5804	0.9543	1.3238	0.7287	1.4983	1.0039	0.8793	0.9021
X - 22767		1.4145	1.3096	1.3705	2.2723	2.4484	3.2755	2.4327	2.8417	1.7806	0.83	0.8865	0.9595	1.1307	0.2423	0.5663
carnosine	HMDB00033	3.6728	3.3079	2.9524	4.0923	3.0449	4.1749	3.3875	3.5328	3.5911	3.5268	2.4794	2.9327	3.2095	1.3801	2.9219
cytidine 5'-diphosphocholine	HMDB01413	0.8488	0.8494	0.6571	0.6256	0.3333	0.8346	0.8062	0.7728	0.3333	0.7505	0.3538	0.5357	0.3333	0.5278	0.641
ergothioneine	HMDB03045	0.3567	0.2893	0.4252	0.405	0.2515	0.503	0.4401	0.522	0.2827	0.2833	0.2283	0.2818	0.4025	0.231	0.2593
glutathione, reduced (GSH)	HMDB00125	1.4563	1.1324	1.5838	1.4183	1.4269	1.2892	1.3907	1.5662	0.6966	0.7137	0.8932	1.2859	1.1328	0.9746	0.9616
3-hydroxybutyrylcarnitine (1)	HMDB13127	1.0414	1.1001	0.9479	0.84	0.6253	0.7648	0.9439	0.9586	0.6832	0.7558	0.6211	0.8461	1.3028	0.8833	0.9212
galacto te	HMDB00565	0.9418	0.7547	0.8989	1.4018	1.2843	1.0871	0.9825	1.3219	0.9168	1.1639	0.6639	1.0701	0.8351	1.5732	0.6246
uridine 5'-monophosphate (UMP)	HMDB00288	1.0033	1.0359	1.5498	1.3297	1.2133	1.1967	1.3368	1.3873	0.6526	0.8414	0.7848	0.9413	0.8071	0.6809	0.8275
galactitol (dulcitol)	HMDB00107	0.84	0.9291	0.9795	1.1183	0.8639	1.462	1.0006	1.1667	0.7239	0.6125	0.8352	0.8318	0.8332	0.616	0.9026
glucose	HMDB00122	0.7866	1.1968	1.0571	0.9378	0.9875	0.8206	1.0041	1.3377	0.5179	0.6241	0.492	0.7787	0.9979	1.1794	0.8899
N6,N6,N6-trimethyllysine	HMDB01325	1.1008	0.896	0.7997	0.9459	0.8614	1.2821	0.7862	0.9974	0.8854	0.8603	0.7779	1.031	0.9318	1.0026	1.3886
anserine	HMDB00194	2.2155	2.0881	1.8297	2.123	1.632	2.3338	1.82	1.9097	1.8433	2.3424	2.1377	2.0084	1.925	2.2779	1.5268
lactate	HMDB00190	1.1619	1.2114	1.7048	1.6686	1.5642	1.5874	1.5336	1.7646	0.834	0.9826	0.9978	1.1555	1.2501	1.3979	1.3909
deoxycarnitine	HMDB01161	0.699	0.538	0.5947	0.6367	0.8021	0.5488	0.6956	0.7684	0.5175	0.778	0.6129	0.5387	0.5463	0.6464	0.5925
1-palmitoyl-GPC (16:0)	HMDB10382	0.8673	0.737	0.7735	0.8463	0.9882	0.8285	0.8434	0.9526	0.7466	1.014	0.8753	0.8378	0.9394	0.8964	1.0271
1-palmitoyl-2-palmitoleoyl-GPC (16:0/16:1)*	HMDB07969	1.3109	1.3418	1.3042	1.438	1.4789	1.5248	1.4402	1.4665	1.5825	1.7182	1.6231	1.5576	1.4579	1.2667	1.5977
1-myristoyl-2-arachidonoyl-GPC (14:0/20:4)*	HMDB07883	1.8879	1.5473	1.5235	1.7018	2.6197	1.9907	1.7936	1.5607	1.3617	1.4373	1.67	1.2622	1.4198	1.238	1.3127
aconitate [cis or trans]		0.608	0.5336	0.6356	0.5473	0.5331	0.4878	0.6279	0.4713	0.6342	0.7025	0.6779	0.6339	0.5318	0.798	0.7124
1-stearoyl-2-linoleoyl-GPC (18:0/18:2)*	HMDB08039	0.6939	0.645	0.5196	0.6816	0.829	0.6792	0.76	0.6971	0.7369	0.7339	0.9957	0.7407	0.6732	0.7374	0.8785
1-stearoyl-GPC (18:0)	HMDB10384	0.4827	0.4564	0.5162	0.6417	0.6831	0.6985	0.6365	0.816	0.6702	0.9367	0.6856	0.7786	0.8229	0.8692	0.768
1-palmitoleoyl-GPC (16:1)*	HMDB10383	0.6647	0.665	0.6277	0.627	0.8938	0.7884	0.753	0.836	0.9106	0.8045	0.8988	0.7699	1.0658	0.6517	0.8989
N-acetylleucine	HMDB11756	0.6569	0.9399	0.7718	0.7047	0.6337	0.5748	0.3076	0.9838	1.2224	1.3522	0.8173	2.8419	0.7559	1.8323	1.0826
palmitoyl sphingomyelin (d18:1/16:0)		0.5612	0.5793	0.5609	0.555	0.7991	0.5445	0.6654	0.6979	0.5982	0.6899	0.6015	0.66	0.7142	0.9108	0.6778
1-oleoyl-2-linoleoyl-GPC (18:1/18:2)*		0.7929	0.7245	0.602	0.8283	0.5764	0.7535	0.711	0.7036	0.8816	0.954	0.8447	0.8972	0.8869	0.8738	0.8218
1-linoleoyl-GPC (18:2)	HMDB10386	0.6204	0.5694	0.4813	0.4903	0.7818	0.5758	0.5445	0.6607	0.508	0.528	0.6892	0.6659	0.6413	0.5327	0.6267
sphingomyelin (d18:1/17:0, d17:1/18:0, d19:1/16:0)		1.2479	1.2084	0.6343	1.1573	1.2283	1.1673	1.2134	1.1485	1.1438	1.656	1.5019	1.2647	1.2725	1.5925	1.1315
N6-carboxymethyllysine		0.8549	0.6937	0.4923	0.6102	0.3625	0.832	0.6389	0.814	1.0973	1.3668	1.1283	1.3377	1.249	1.0303	1.526
1-oleoyl-2-docosahexaenoyl-GPC (18:1/22:6)*	HMDB08123	0.7764	0.787	0.4608	0.5939	0.6258	0.6532	0.6959	0.6696	1.106	1.2051	1.1352	0.8777	1.0792	1.1859	0.9608
1-oleoyl-2-docosahexaenoyl-GPE (18:1/22:6)*		1.0225	1.0577	0.7014	0.9091	0.9423	0.854	1.1316	0.9599	1.3169	1.6735	1.5126	1.2415	1.1417	1.3537	1.3394
1,2-dipalmitoyl-GPC (16:0/16:0)	HMDB00564	1.0737	1.1174	0.8895	1.0831	1.0223	0.8777	1.0025	0.8961	0.9578	1.1225	1.2869	1.1058	0.908	1.3613	1.1051
1-myristoyl-2-palmitoyl-GPC (14:0/16:0)	HMDB07869	1.286	1.3066	1.1567	1.3827	1.3741	1.3108	1.2824	1.3074	1.1352	1.3393	1.3427	1.2165	1.1032	1.0922	1.1753
2-aminophenol sulfate	HMDB61116	0.8688	0.4313	0.4151	0.6867	0.3586	0.3658	0.8651	0.5269	1.3768	2.5006	0.6065	2.2305	0.6561		1.0455
X - 09789		0.8251	0.6112	0.2947	0.4358	0.5004	0.2947	0.431	0.6003	0.9707	1.6079	0.7488	1.9707	0.5766	5.4921	1.0746
X - 16060		0.675	0.5571	0.5106	0.5793	0.5928	0.5826	0.4262	0.524	0.7828	0.9075	0.7459	0.9287	0.8929	0.5514	0.7694
ribose 1-phosphate	HMDB01489	0.5897	0.6257	0.4954	0.5554	0.6454	0.5176	0.5739	0.6875	0.841	0.9734	0.6921	0.7629	0.8736	0.7352	0.7682
1-palmitoleoyl-2-linolenoyl-GPC (16:1/18:3)*	HMDB08008	1.5935	1.2218	0.8459	1.3401	1.1793	1.2243	1.2098	1.444	1.3223	1.2231	1.5579	1.0411	1.3061	0.6379	1.3315
3-indoxyl sulfate	HMDB00682	1.2789	0.5677	0.3371	0.3696	0.4817	0.3424	1.2255	0.3952	0.5745	1.2491	0.6978	3.2663	0.572		1.0744
palmitoyl dihydrosphingomyelin (d18:0/16:0)*		0.6151	0.5779	0.4573	0.6478	0.8776	0.5535	0.6963	0.6935	0.617	0.8229	0.7947	0.7933	0.7749	0.9155	0.8217
threo te	HMDB00943	0.4007	0.3898	0.282	0.2681	0.3021	0.3879	0.4284	0.4018	0.5603	0.6655	0.4293	0.4657	0.4686	0.4322	0.4158
sphingomyelin (d18:1/19:0, d19:1/18:0)*		1.4783	1.4498	0.5754	1.0916	1.0722	1.0182	1.1878	1.1869	1.1861	1.6399	1.8974	1.3435	1.3487	1.371	1.5675
diacylglycerol (12:0/18:1, 14:0/16:1, 16:0/14:1) [2]*		1.0387	0.9879	1.0871	1.0844	1.9448	1.0051	0.9949	1.3441	1.251	0.7424	1.5724	0.7782	0.8159	0.4934	1.304
1-stearoyl-2-arachidonoyl-GPS (18:0/20:4)	HMDB12383	0.5074	0.5725	0.4172	0.497	0.8277	0.461	0.5862	0.5455	0.5863	0.8949	0.786	0.7218	0.7118	0.9823	0.6602
diacylglycerol (14:0/18:1, 16:0/16:1) [2]*		1.3621	1.2453	1.3631	1.3187	1.9676	1.1476	1.4579	1.6916	1.6399	1.0517	2.2368	1.1688	1.08	0.5847	2.0445
1-oleoyl-2-arachidonoyl-GPI (18:1/20:4) *	HMDB09844	1.2852	1.3322	0.7973	1.2299	1.3059	1.1714	1.1864	1.1414	1.7423	1.9099	1.6074	1.6444	1.2713	1.1804	1.5796
inosine	HMDB00195	0.7204	0.7062	0.5617	0.6031	0.6295	0.5937	0.5778	0.6818	1.0994	1.0829	0.8269	0.9079	0.989	0.829	0.7506
1-oleoyl-GPC (18:1)	HMDB02815	0.5079	0.4578	0.4233	0.4588	0.5771	0.4703	0.5392	0.3948	0.5583	0.7786	0.7037	0.5738	0.9599	0.6136	0.7814
X - 22776		0.8211	1.0081	0.52	0.6116	0.5577	0.5741	0.5172	0.886	0.9145	0.9919	0.8034	0.8495	0.7526	0.6224	0.8597
1-oleoyl-2-linoleoyl-GPE (18:1/18:2)*	HMDB05349	0.6686	0.5515	0.4853	0.6606	0.9636	0.6327	1.0083	0.726	0.7742	0.7729	1.1048	0.8013	1.0092	0.6273	1.0208
sphingomyelin (d18:2/16:0, d18:1/16:1)*		0.7429	0.7328	0.6847	0.7406	0.8185	0.768	0.9638	0.9035	0.8186	0.9517	0.793	0.9222	1.6147	1.0726	1.029
arachidonoylcarnitine (C20:4)		0.6675	0.4468	0.5077	0.388	0.5857	0.4962	0.5649	0.5083	0.5703	0.6623	0.7725	0.5236	1.5785	0.4604	0.6178
X - 24422		0.7731	0.7691	0.5934	0.8096	0.4931	0.7201	0.6366	0.7075	1.2504	1.2499	0.9218	0.8635	0.9731	0.9934	0.7858
C-glycosyltryptophan		0.5067	0.485	0.6147	0.576	0.8646	0.4534	0.5384	0.6836	0.627	0.6771	0.4963	0.7194	0.7053	1.1158	0.6793
1-stearoyl-2-arachidonoyl-GPI (18:0/20:4)	HMDB09815	1.323	1.2091	0.6483	1.1879	1.3012	1.0616	1.1164	0.9972	1.3526	1.913	1.7291	1.5036	1.137	1.9264	1.411
lignoceroyl sphingomyelin (d18:1/24:0)		0.6928	0.7538	0.444	0.6032	0.846	0.538	0.7295	0.5636	0.601	0.8986	0.916	0.684	0.7249	0.9389	0.8706
X - 12442		0.6845	0.6515	0.7108	0.6753	0.7437	0.6953	0.5945	0.7123	0.6747	0.6911	0.9515	0.5714	0.5775	0.4039	0.6563
alpha-tocopherol	HMDB01893	1.2574	0.9603	0.6414	0.8765	1.1264	1.0695	0.881	0.9918	1.0821	1.8346	1.4817	1.3084	1.0663	2.0225	0.9717
tricosanoyl sphingomyelin (d18:1/23:0)*	HMDB12105	0.5707	0.6007	0.2505	0.4077	0.565	0.3968	0.4699	0.4739	0.4624	0.7534	0.845	0.5716	0.4863	0.8385	0.6037
sphingomyelin (d17:1/16:0, d18:1/15:0, d16:1/17:0)*		0.6589	0.7515	0.4579	0.4897	0.818	0.599	0.5889	0.748	0.6418	0.8073	0.9911	0.7959	0.8451	1.1977	0.7896
adrenoylcarnitine (C22:4)*		1.0022	0.4361	0.6423	0.8391	1.0423	0.7182	0.4156	0.4448	1.4237	1.4727	1.7779	0.7304	0.8459	0.4156	0.4156
maltose	HMDB00163	0.3812	0.2779	0.4725	0.3647	0.3495	0.3204	0.2973	0.4493	0.8207	0.5148	0.6592	1.0748	1.3671	1.4582	1.1576
linole te [alpha or gamma; (18:3n3 or 6)]	HMDB03073	0.5816	0.5616	0.5233	0.6082		0.4904	0.5989	0.6905	0.5282	0.4959	0.6075	0.4847	0.5119	0.4311	0.8579
X - 11580		0.433	0.418	0.1838	0.1858	0.1779	0.3009	0.2466	0.2265	0.6372	0.674	0.5969	0.4171	0.418	0.2308	0.3599
histamine	HMDB00870	0.5749	0.5681	0.4058	0.4515	0.8438	0.5179	0.4096	0.5178	0.7354	0.9892	0.8667	1	0.9055	1	0.7512
myo-inositol	HMDB00211	0.3224	0.3985	0.475	0.3396	0.4794	0.359	0.5334	0.4386	0.3569	0.501	0.3497	0.4996	0.6754	1.4029	0.5174
hexadecadienoate (16:2n6)	HMDB00477	0.5463	0.4788	0.5527	0.5959	1.0636	0.5585	0.6974	0.6889	0.5426	0.5386	0.7755	0.4188	0.5672	0.3699	0.6298
uridine	HMDB00296	0.5755	0.4718	0.4882	0.5539	0.6262	0.5761	0.474	0.6199	0.8691	0.9798	0.7093	0.7789	0.7588	0.5736	0.4948
behenoyl sphingomyelin (d18:1/22:0)*	HMDB12103	0.5224	0.5186	0.2685	0.394	0.555	0.4183	0.5944	0.4775	0.5455	0.9158	0.8056	0.6203	0.5036	0.7963	0.8253
gamma-glutamylleucine	HMDB11171	0.7457	0.6348	0.4672	0.565	0.5004	0.4256	0.4034	0.4886	1.0402	0.8358	0.7501	1.4929	0.6782	0.7826	0.9598
sphingomyelin (d18:1/21:0, d17:1/22:0, d16:1/23:0)*		0.4042	0.5096	0.3117	0.3195	0.3117	0.3275	0.3905	0.3284	0.4468	0.6741	0.7648	0.4663	0.4767	0.7251	0.6641
sphingomyelin (d18:1/20:0, d16:1/22:0)*	HMDB12102	0.7294	0.6547	0.4022	0.7197	0.7074	0.5417	0.8836	0.5937	0.6658	1.0421	1.1652	0.8112	1.1654	1.0951	1.1615
X - 21785		0.2667	0.5274	0.3978	0.1874	0.3853	0.3089	0.4787	0.3607	0.3612	0.931	0.3756	1.0125	0.5457	1.7548	0.3897
1-stearoyl-2-oleoyl-GPC (18:0/18:1)	HMDB08038	0.7336	0.6245	0.4802	0.6842	0.6908	0.5897	0.9909	0.5949	0.7259	1.1159	1.1573	0.8662	1.4371	1.0091	1.1332
1-palmitoyl-2-oleoyl-GPE (16:0/18:1)	HMDB05320	0.9704	0.7391	0.654	0.8465	1.0462	0.6817	1.2395	0.7688	0.9992	1.3717	1.6597	1.1404	2.1463	1.3754	1.6565
sphingomyelin (d18:0/18:0, d19:0/17:0)*	HMDB12087	0.9819	0.7374	0.4847	0.8699	0.8521	0.639	1.0101	0.647	0.7994	1.0717	1.0227	1.1409	1.3056	1.0126	0.9984
sphingomyelin (d18:1/20:1, d18:2/20:0)*		0.3767	0.2994	0.2994	0.3501	0.2994	0.2994	0.2994	0.2994	0.2994	0.5321	0.821	0.3924	1.6731	0.5566	0.8189
guanosine	HMDB00133	0.5142	0.4417	0.3398	0.3949	0.5329	0.3591	0.3801	0.5218	1.0057	0.9868	0.6279	0.7919	0.8934	0.3923	0.4929
palmitoyl-oleoyl-glycerol (16:0/18:1) [2]*	HMDB07102	1.1852	1.16	0.9422	1.3283	1.6593	1.0246	1.2472	1.5846	1.3789	1.5325	2.2218	1.2338	1.0554	1.3033	1.6834
linoleoyl-arachidonoyl-glycerol (18:2/20:4) [2]*	HMDB07257	1.1994	0.8577	0.5196	1.2334	1.4101	0.7094	1.0633	1.1469	1.0789	1.2631	1.5875	0.9795	0.7658	1.1976	1.2581
hypoxanthine	HMDB00157	0.701	0.7263	0.4127	0.4731	0.5585	0.486	0.4829	0.4993	0.9241	0.9191	0.678	0.779	0.7591	0.669	0.6703
diacylglycerol (14:0/18:1, 16:0/16:1) [1]*		1.298	1.2203	0.8983	1.1772	1.4163	0.9326	1.0997	1.2807	1.9164	1.6506	2.2242	0.9866	1	0.7426	1.6905
N-palmitoyl-sphingosine (d18:1/16:0)	HMDB04949	0.4997	0.5964	0.4499	0.6434	0.8991	0.5923	0.6402	0.7294	0.8331	0.9713	0.7922	0.8393	0.4881	0.816	0.7059
sphingomyelin (d18:1/24:1, d18:2/24:0)*	HMDB12107	0.5786	0.605	0.3751	0.5651	0.7122	0.4046	0.7384	0.5299	0.6841	0.9889	0.9589	0.8671	1.1657	1.161	1.0567
1-palmitoyl-2-stearoyl-GPC (16:0/18:0)	HMDB07970	0.6185	0.5821	0.3216	0.5835	0.5507	0.4322	0.5972	0.5161	0.6175	0.9885	1.0115	0.7219	0.7252	0.8226	0.8189
stearoyl-linoleoyl-glycerol (18:0/18:2) [2]*		0.8527	0.7249	0.4611	1.1218	1.0488	0.7048	1.3721	0.8971	0.8345	0.8496	1.2952	1.0421	0.9031	1.3385	1.1849
linoleoyl-docosahexaenoyl-glycerol (18:2/22:6) [2]*	HMDB07266	1.803	1.6224	0.8263	1.857	1.3883	0.9923	1.7256	2.0588	1.2344	2.4517	2.2508	1.3911	1.0528	2.7475	1.8254
sphingomyelin (d18:2/23:0, d18:1/23:1, d17:1/24:1)*		0.3674	0.4875	0.2568	0.2568	0.4579	0.3109	0.3929	0.3196	0.4899	0.634	0.7487	0.5063	0.7901	0.9287	0.6933
oleoyl-oleoyl-glycerol (18:1/18:1) [2]*	HMDB07218	0.8691	0.9157	0.7149	1.0544	1.2121	0.7623	0.9058	1.0581	1.095	1.272	1.8818	0.9657	0.8937	1.1257	1.2302
palmitoyl-linoleoyl-glycerol (16:0/18:2) [2]*	HMDB07103	1.0417	0.8989	0.8409	1.1112	1.5346	0.777	1.2445	1.496	1.0946	1.0094	1.6605	1.01	0.8565	0.8702	1.2406
oleoyl-linoleoyl-glycerol (18:1/18:2) [2]	HMDB07219	0.6688	0.732	0.5812	0.9289	1.1977	0.5509	0.881	1.2574	0.8516	0.9293	1.5315	0.7814	0.6985	0.8016	1.2975
palmitoyl-oleoyl-glycerol (16:0/18:1) [1]*	HMDB07102	1.3181	1.0704	0.667	1.0236	1.1862	0.8567	0.9991	1.4449	1.6478	2.1063	2.3372	1.0357	1.006	1.0203	1.5421
ceramide (d18:2/24:1, d18:1/24:2)*		0.4215	0.544	0.4843	0.5634	1.1477	0.4489	0.6337	0.6412	0.7241	1.0206	0.8664	0.9466	0.645	1.6983	0.9716
glycosyl-N-palmitoyl-sphingosine (d18:1/16:0)		0.4811	0.3474	0.3797	0.4544	1.1068	0.4481	0.618	0.5556	0.5076	0.7985	0.7517	0.7989	1.0773	1.3146	0.7169
sphingomyelin (d18:1/22:1, d18:2/22:0, d16:1/24:1)*	HMDB12104	0.5021	0.4947	0.385	0.4385	0.4815	0.3847	0.7442	0.4238	0.6143	0.8643	1.006	0.6813	1.2443	0.9259	0.9393
diacylglycerol (16:1/18:2 [2], 16:0/18:3 [1])*		0.5972	0.9064	0.5068	0.8269	1.1179	0.4507	0.6325	1.1224	0.9103	0.5957	1.3349	0.4959	0.6252	0.4088	1.1648
palmitoyl-linolenoyl-glycerol (16:0/18:3) [2]*	HMDB07105	2.2372	1.51	1.1499	1.9356	2.0967	0.9801	1.6351	2.2171	2.0493	1.5602	2.336	1.5762	0.8262	1.1286	2.1478
palmitoyl-dihomo-linolenoyl-glycerol (16:0/20:3n3 or 6) [2]*		1.3424	1.363	0.8704	1.7987	1.7319	0.9752	1.3816	1.6195	1.241	1.5252	1.6198	1.0471	1.0484	0.9317	1.2648
X - 10457		0.7275	0.6258	0.4347	0.4787	0.2374	0.557	0.4153	0.5857	1.0296	1.1459	1.447	1.0614	1.3457	2.2672	0.8614
oleoyl-oleoyl-glycerol (18:1/18:1) [1]*	HMDB07218	1.0556	0.7326	0.4372	0.8504	0.9	0.6759	0.6272	0.7456	1.4013	1.8033	2.2162	0.7247	0.9991	1.1348	0.7703
palmitoyl-docosahexaenoyl-glycerol (16:0/22:6) [1]*	HMDB07121	3.3646	3.0793	1.2119	1.5963	2.3936	1.6571	1.4187	1.7842	3.1497	4.836	3.8337	2.6539	1.8385	3.5574	2.3011
eicosenoylcarnitine (C20:1)*		1.0301	0.5418	0.9579	0.979	1.022	1.1168	1.0192	0.782	1.7045	0.7776	2.9138	0.4942	0.7821	0.1891	1.057
linoleoyl-linoleoyl-glycerol (18:2/18:2) [1]*	HMDB07248	0.6007	0.9448	0.4744	0.9181	1.1849	0.5194	0.9042	1.0552	0.9177	0.8064	1.5388	0.6712	0.5309	0.7295	0.8774
linoleoyl-linolenoyl-glycerol (18:2/18:3) [1]*	HMDB07249	0.6859	1	0.2326	0.535	0.9185	0.2679	0.5945	0.8418	1.0851	0.644	1.0443	0.2326	0.4883	0.2326	0.6713
13-HODE + 9-HODE		0.6226	0.8445	0.6547	0.9619	0.4376	0.5984	0.3241	1.0381	0.8336	0.3497	0.7204	0.7083	0.8503	0.9054	0.6723
1-stearoyl-2-oleoyl-GPE (18:0/18:1)	HMDB08993	0.8472	0.6048	0.5296	0.7362	0.943	0.492	1.2815	0.6396	0.7843	1.1876	1.4243	1.057	2.6957	1.4722	1.5429
oleoyl-linoleoyl-glycerol (18:1/18:2) [1]	HMDB07219	0.6514	0.6862	0.3545	0.8112	0.8991	0.3985	0.6583	0.8839	1.001	0.999	1.7002	0.6207	0.5491	0.7478	1.0492
dihomo-linoleoylcarnitine (C20:2)*		1.4929	0.8805	1.2486	1.4727	1.5265	1.3849	0.9822	0.7483	1.5123	0.7926	3.0383	0.4264	0.838	0.2514	1.1212
isobutyrylcarnitine (C4)	HMDB00736	1.1958	0.2443	1.0333	0.8313	0.5143	0.582	0.2443	0.4	0.9667	0.4851	1.28	1.4158	0.7904	0.7861	0.7468
linoleoyl-linoleoyl-glycerol (18:2/18:2) [2]*	HMDB07248	0.2494	0.7024	0.2494	0.8709	1.2305	0.2842	0.8653	1.7754	1.1071	0.9643	1.5995	0.3716	0.3189	0.5447	1
arachidoylcarnitine (C20)*	HMDB06460	0.863	0.6873	0.8188	0.8386	0.7287	1.361	1.0258	0.9734	1.2897	0.7935	2.5288	0.3939	1	0.3115	0.6744
palmitoleoyl-linoleoyl-glycerol (16:1/18:2) [1]*	HMDB07132	0.6025	0.8541	0.3612	0.6506	0.8958	0.3697	0.5853	0.8873	1.0438	0.9562	1.6579	0.5812	0.4815	0.4644	1.1843
adenine	HMDB00034	1.8084	0.7559	0.5539	0.6471	0.4073	0.9734	0.66	0.5005	1.6428	1.8197	1.7157	1.1752	1.2643	1.5814	1.6929
oleoyl-linolenoyl-glycerol (18:1/18:3) [2]*	HMDB07220	0.7551	0.9242	0.347	0.9965	1.1217	0.6713	1.2369	1.2113	2.0325	1.0035	2.2684	0.8686	0.5276	0.8953	1.2152
linoleoyl-docosahexaenoyl-glycerol (18:2/22:6) [1]*		2.0773	2.1517	0.7796	1.4573	1.0316	0.9684	1.522	1.275	2.4098	3.563	2.6515	1.6291	1.4751	2.7467	1.5872
glycosyl ceramide (d18:2/24:1, d18:1/24:2)*		0.8738	0.3052	0.3027	0.6061	0.5411	0.3201	1.6085	0.2502	0.7583	1.2596	1.2814	1.1262	4.8416	2.604	2.295
1-(1-enyl-stearoyl)-2-oleoyl-GPE (P-18:0/18:1)	HMDB11375	1	0.4064	0.3901	0.5933	0.4964	0.2582	1.7625	0.2139	0.628	1.1236	1.1518	1.0977	3.183	1.693	1.6582
