# Supplementary material for: Downregulation of mitochondrial metabolism is a driver for fast skeletal muscle loss during mouse aging
Source: Commun Biol. 2023 Dec 8;6:1240. doi: 10.1038/s42003-023-05595-3 (PMC10709625; doi:10.1038/s42003-023-05595-3)
Supplement: Supplementary file 7 — table S3 [file 42003_2023_5595_MOESM7_ESM.xlsx]

## Sheet: Table S3 - total metabolites
Supplemental Table 3 - List of the total metabolites and their ratio (old/young)
Ration (dEDL/dSol)	PATHWAY_SORTORDER	BIOCHEMICAL	SUPER_PATHWAY	SUB_PATHWAY	COMP_ID	PLATFORM	CHEMICAL_ID	RI	MASS	CAS	PUBCHEM	CHEMSPIDER	KEGG	Group HMDB_ID	Ave_Young_Edl	Ave_Old_Edl		Ration(Old/Young) in EDL
0.120411	3478	uracil	Nucleotide	Pyrimidine Metabolism, Uracil containing	605	LC/MS Pos Early	825	827	113.035	66-22-8	1174	1141	C00106	HMDB00300	2.03971	0.441357		0.216382
0.202291	343	cystathionine	Amino Acid	Methionine, Cysteine, SAM and Taurine Metabolism	15705	LC/MS Pos Early	310	2270	223.075	535-34-2	439258	811	C02291	HMDB00099	0.73905	0.886429		1.19942
0.216293	345	cysteine	Amino Acid	Methionine, Cysteine, SAM and Taurine Metabolism	1868	LC/MS Pos Early	800	1488	122.027	52-90-4;56-89-3	5862	5653	C00097	HMDB00574	1.71336	1.00827		0.588475
0.337023	411	spermidine	Amino Acid	Polyamine Metabolism	485	LC/MS Pos Early	50	3355	146.165	124-20-9	1102	1071	C00315	HMDB01257	1.30751	0.410629		0.314053
0.411378	102	2-aminoadipate	Amino Acid	Lysine Metabolism	6146	LC/MS Pos Early	381	1912	162.076	542-32-5;1118-90-7	469	456	C00956	HMDB00510	1.16412	0.923186		0.79303
0.442795	403	creatine phosphate	Amino Acid	Creatine Metabolism	33951	LC/MS Neg	100000112	603	210.029	922-32-7	587	567	C02305	HMDB01511	2.06901	0.708814		0.342586
0.458655	2774	deoxycholate	Lipid	Secondary Bile Acid Metabolism	1114	LC/MS Neg	302	5294	391.285	83-44-3	222528	389318	C04483	HMDB00626	0.8633	0.844286		0.977975
0.46449	2314	2-palmitoylglycerol (16:0)	Lipid	Monoacylglycerol	33419	LC/MS Neg	100001048	6400	255.233	23470-00-0	123409	110006		HMDB11533	1.35633	0.426943		0.314779
0.46615	1736	choline phosphate	Lipid	Phospholipid Metabolism	34396	LC/MS Pos Early	267	700	184.073	72556-74-2	1014	119298	C00588	HMDB01565	1.04598	1.01383		0.969267
0.479224	388	trans-4-hydroxyproline	Amino Acid	Urea cycle; Arginine and Proline Metabolism	32306	LC/MS Pos Early	1001	1064	132.066	51-35-4	5810	5605	C01157	HMDB00725	2.07764	1.04149		0.501284
0.481773	2289	glycerol 3-phosphate	Lipid	Glycerolipid Metabolism	43847	LC/MS Polar	100000258	3938.7	171.006	29849-82-9	754	734	C00093	HMDB00126	0.402738	0.206871		0.513663
0.487526		X - 22767			48072	LC/MS Neg		1365	572.081						2.17065	0.9137		0.420934
0.492387	994	maltotetraose	Carbohydrate	Glycogen Metabolism	15910	LC/MS Polar	100000275	5000	711.22	34612-38-9	446495	393830	C02052	HMDB01296	0.243962	0.184743		0.757259
0.493306	1326	azelate (C9-DC)	Lipid	Fatty Acid, Dicarboxylate	18362	LC/MS Neg	2029	1276	187.098	123-99-9	2266	2179	C08261	HMDB00784	4.39877	2.25006		0.511519
0.496013	1737	cytidine 5'-diphosphocholine	Lipid	Phospholipid Metabolism	34418	LC/MS Polar	1220	4200	533.106	33818-15-4	13804	21531769	C00307	HMDB01413	0.715975	0.496486		0.69344
0.520981	77	carnosine	Amino Acid	Histidine Metabolism	1768	LC/MS Pos Early	249	2942	227.114	305-84-0	439224	388363	C00386	HMDB00033	3.52069	2.86307		0.813214
0.528876	376	proline	Amino Acid	Urea cycle; Arginine and Proline Metabolism	1898	LC/MS Pos Early	480	1603	116.071	147-85-3	145742	128566	C00148	HMDB00162	1.31268	1.02079		0.777638
0.550888	379	dimethylarginine (SDMA + ADMA)	Amino Acid	Urea cycle; Arginine and Proline Metabolism	36808	LC/MS Pos Early	100001810	2850	203.15	102783-24-4	123831	110375	C03626	HMDB01539	1.11291	0.917643		0.824542
0.558482	1	glycine	Amino Acid	Glycine, Serine and Threonine Metabolism	58	LC/MS Pos Early	340	1375	76.0393	56-40-6	750	730	C00037	HMDB00123	1.37525	1.00401		0.730059
0.575385	4001	ergothioneine	Xenobiotics	Food Component/Plant	37459	LC/MS Pos Early	100002154	850	230.096	58511-63-0	3032311	2297320	C05570	HMDB03045	0.3991	0.281271		0.704764
0.598869	432	glutathione, reduced (GSH)	Amino Acid	Glutathione Metabolism	2127	LC/MS Pos Early	496	2000	308.091	70-18-8	124886	111188	C00051	HMDB00125	1.40797	0.9512		0.67558
0.600455	3557	nicotinamide adenine dinucleotide reduced (NADH)	Cofactors and Vitamins	Nicotinate and Nicotinamide Metabolism	31475	LC/MS Neg	428	1540	664.117	58-68-4;606-68-8	439153	388299	C00004	HMDB01487	0.979413	0.400871		0.409298
0.600737	3471	uridine 5'-diphosphate (UDP)	Nucleotide	Pyrimidine Metabolism, Uracil containing	5345	LC/MS Neg	870	599.5	402.995	21931-53-3	6031	5809	C00015	HMDB00295	0.605725	0.251286		0.414851
0.603041	4140	stachydrine	Xenobiotics	Food Component/Plant	34384	LC/MS Pos Early	100001296	1440	144.102	4136-37-2	115244	103115	C10172	HMDB04827	0.992287	1.26919		1.27905
0.609494	2055	2-palmitoyl-GPC (16:0)*	Lipid	Lysophospholipid	35253	LC/MS Neg	100001562	6215	570.341		15061532	21403165		HMDB61702	1.10718	0.739357		0.667787
0.611073	2084	1-arachidonoyl-GPC (20:4n6)*	Lipid	Lysophospholipid	34061	LC/MS Neg	100001551	6074	618.341			21403155	C05208	HMDB10395	0.997225	0.660329		0.662166
0.614074	2142	1-stearoyl-GPG (18:0)	Lipid	Lysophospholipid	34437	LC/MS Neg	100001462	5816	511.304			21403138			0.7686	0.326543		0.424854
0.629566	936	fructose 1,6-diphosphate/glucose 1,6-diphosphate/myo-inositol diphosphates	Carbohydrate	Glycolysis, Gluconeogenesis, and Pyruvate Metabolism	46896	LC/MS Neg	100002180	551	338.989				C00354		0.762075	0.455614		0.59786
0.648931	1064	galactonate	Carbohydrate	Fructose, Mannose and Galactose Metabolism	27719	LC/MS Polar	100001026	3085	195.051	299-28-5	128869	114198	C00880	HMDB00565	1.08412	0.978229		0.902321
0.652978	2140	1-palmitoyl-GPG (16:0)*	Lipid	Lysophospholipid	45970	LC/MS Neg	100005717	5570	483.273		3300276	2548639			0.742825	0.363057		0.488752
0.671923	400	guanidinoacetate	Amino Acid	Creatine Metabolism	43802	LC/MS Pos Early	344	1937	118.061	352-97-6	763	743	C00581	HMDB00128	1.02935	0.581386		0.564809
0.673159	2110	2-stearoyl-GPE (18:0)*	Lipid	Lysophospholipid	41220	LC/MS Neg	100003901	6350	480.31			24769218		HMDB11129	0.45825	0.381757		0.833076
0.676801	2294	glycerophosphoglycerol	Lipid	Glycerolipid Metabolism	48857	LC/MS Polar	100001619	2430	245.043		439964	388990	C03274		0.717012	0.569114		0.79373
0.682208	713	phenylalanylalanine	Peptide	Dipeptide	41374	LC/MS Neg	100003589	2745	235.109	3918-87-4	5488196	4589716			1.07195	0.956743		0.892526
0.682892	2308	1-dihomo-linolenylglycerol (20:3)	Lipid	Monoacylglycerol	48341	LC/MS Neg	100006121	6400	305.249						1.227	0.464757		0.378775
0.701183	3556	nicotinamide adenine dinucleotide (NAD+)	Cofactors and Vitamins	Nicotinate and Nicotinamide Metabolism	5278	LC/MS Neg	1310	1434	662.102	53-84-9	5893	5681	C00003	HMDB00902	3.21574	1.87019		0.581573
0.701625	2298	1-palmitoylglycerol (16:0)	Lipid	Monoacylglycerol	21127	LC/MS Neg	100000827	6550	255.233	542-44-9	14900	14201		HMDB31074	1.38758	0.780314		0.562358
0.70192	361	taurocyamine	Amino Acid	Methionine, Cysteine, SAM and Taurine Metabolism	35117	LC/MS Pos Early	100001418	710	168.044	543-18-0	68340	61635	C01959	HMDB03584	0.721075	0.9817		1.36144
0.702486	1438	3-hydroxybutyrylcarnitine (1)	Lipid	Fatty Acid Metabolism(Acyl Carnitine)	43264	LC/MS Pos Early	100003926	2400	248.149		53481617			HMDB13127	0.90275	0.859071		0.951616
0.703132	4165	methyl glucopyranoside (alpha + beta)	Xenobiotics	Food Component/Plant	46144	LC/MS Pos Early	100005864	832	212.113						1.03974	1.06433		1.02365
0.707689	369	ornithine	Amino Acid	Urea cycle; Arginine and Proline Metabolism	1493	LC/MS Pos Early	444	2800	133.097	3184-13-2	6262	6026	C00077	HMDB03374	1.17683	1.01859		0.865537
0.722869	952	6-phosphogluconate	Carbohydrate	Pentose Phosphate Pathway	15442	LC/MS Neg	100000341	583.9	275.017	921-62-0;53411-70-4	91493	82615	C00345	HMDB01316	0.87765	0.6872		0.783
0.723965	3387	xanthine	Nucleotide	Purine Metabolism, (Hypo)Xanthine/Inosine containing	3147	LC/MS Pos Early	1004	1032	153.041	69-89-6	1188	1151	C00385	HMDB00292	0.820512	0.635971		0.77509
0.724157	1690	linoleoyl ethanolamide	Lipid	Endocannabinoid	52608	LC/MS Neg	100006726	6150	322.275	68171-52-8	5283446	4446566		HMDB12252	1.26081	0.7951		0.630625
0.724743	1742	cytidine-5'-diphosphoethanolamine	Lipid	Phospholipid Metabolism	34410	LC/MS Polar	100001407	4210	445.053	72842-05-8	123727	287	C00570	HMDB01564	0.326025	0.234471		0.719182
0.729967	3472	uridine 5'-monophosphate (UMP)	Nucleotide	Pyrimidine Metabolism, Uracil containing	2856	LC/MS Polar	869	4150	323.029	3387-36-8	6030	1399139	C00105	HMDB00288	1.2566	0.7908		0.629317
0.73165		X - 12104			52597	LC/MS Neg		1763	269.077						0.4017	0.764857		1.90405
0.732635	2317	2-oleoylglycerol (18:1)	Lipid	Monoacylglycerol	21232	LC/MS Neg	100000943	6500	281.249	3443-84-3	5319879	4478086		HMDB11537	1.2674	0.597643		0.47155
0.741513		X - 14056			46632	LC/MS Pos Early		810	192.033						1.00655	1.6108		1.60032
0.744313	3581	phosphopantetheine	Cofactors and Vitamins	Pantothenate and CoA Metabolism	15504	LC/MS Neg	100000328	1597	357.089	NA	987	103123	C01134	HMDB01416	0.87905	0.681814		0.775626
0.744526	1131	succinate	Energy	TCA Cycle	1437	LC/MS Polar	252	3149	117.019	110-15-6	1110	1078	C00042	HMDB00254	1.34947	0.461957		0.342324
0.746227	16	threonine	Amino Acid	Glycine, Serine and Threonine Metabolism	1284	LC/MS Pos Early	564	1514	120.066	72-19-5	6288	6051	C00188	HMDB00167	1.06759	1.04934		0.98291
0.748533	1055	galactitol (dulcitol)	Carbohydrate	Fructose, Mannose and Galactose Metabolism	1117	LC/MS Polar	1003	2360	181.072	608-66-2	11850	11357	C01697	HMDB00107	1.04501	0.765029		0.732076
0.754088	9	serine	Amino Acid	Glycine, Serine and Threonine Metabolism	1648	LC/MS Pos Early	503	1239	106.05	56-45-1	5951	5736	C00065	HMDB00187	1.06678	0.863343		0.809302
0.755578	38	asparagine	Amino Acid	Alanine and Aspartate Metabolism	512	LC/MS Pos Early	917	1225	133.061	70-47-3	6267	6031	C00152	HMDB00168	1.02385	0.8621		0.842018
0.757835	2309	1-arachidonylglycerol (20:4)	Lipid	Monoacylglycerol	34397	LC/MS Neg	100001433	6250	303.233	35474-99-8	5282281	4445452	C13857	HMDB11549	0.9739	0.961829		0.987605
0.759455	1080	UDP-N-acetylglucosamine/galactosamine	Carbohydrate	Nucleotide Sugar	46148	LC/MS Polar	100002957	3665	606.074						0.718562	0.428529		0.596369
0.762533	959	ribulose/xylulose 5-phosphate	Carbohydrate	Pentose Phosphate Pathway	37288	LC/MS Polar	100002179	3888	229.012				C00199		0.9558	0.628257		0.65731
0.764092		X - 22806			48111	LC/MS Neg		5695	212.203						1.25655	1.09859		0.874287
0.77023	2319	2-arachidonoylglycerol (20:4)	Lipid	Monoacylglycerol	19266	LC/MS Neg	100000584	6170	303.233	53847-30-6	5282280	4445451	C13856	HMDB04666	1.2778	1.10284		0.863079
0.775925	80	anserine	Amino Acid	Histidine Metabolism	15747	LC/MS Pos Early	100000044	2924	241.13	10030-52-1	112072	100482	C01262	HMDB00194	1.99397	2.00879		1.00743
0.776708	3503	cytidine 5'-monophosphate (5'-CMP)	Nucleotide	Pyrimidine Metabolism, Cytidine containing	2372	LC/MS Pos Early	282	835	324.059	63-37-6	6131	5414497	C00055	HMDB00095	1.19267	1.03251		0.865713
0.781637	279	3-methylglutaconate	Amino Acid	Leucine, Isoleucine and Valine Metabolism	57747	LC/MS Polar	100002458	2700	99.0452	5746-90-7	1551553	1267861		HMDB00522	0.5058	0.680657		1.3457
0.782778	98	N6,N6,N6-trimethyllysine	Amino Acid	Lysine Metabolism	1498	LC/MS Pos Early	189	2825	189.16	23284-33-5	440120	140379	C03793	HMDB01325	0.958687	0.982514		1.02485
0.786441		X - 24243			52286	LC/MS Pos Early		1003	132.065						0.771763	0.683657		0.885839
0.788107	2146	1-linoleoyl-GPG (18:2)*	Lipid	Lysophospholipid	54885	LC/MS Neg	100009227	5516	507.273						0.65095	0.520671		0.799864
0.790943	929	glucose	Carbohydrate	Glycolysis, Gluconeogenesis, and Pyruvate Metabolism	20488	LC/MS Polar	572	2342	179.056	50-99-7	79025	71358	C00031	HMDB00122	1.01602	0.782843		0.770496
0.791451	3517	2'-deoxycytidine	Nucleotide	Pyrimidine Metabolism, Cytidine containing	15949	LC/MS Neg	100000125	1492.2	226.083	951-77-9	13711	13117	C00881	HMDB00014	0.930962	0.6446		0.692402
0.792282		X - 22770			48075	LC/MS Neg		1800	360.072						0.585625	0.425443		0.726477
0.794314	357	hypotaurine	Amino Acid	Methionine, Cysteine, SAM and Taurine Metabolism	590	LC/MS Polar	358	2763.4	108.012	300-84-5	107812	96959	C00519	HMDB00965	0.98485	0.464471		0.471616
0.797737	946	lactate	Carbohydrate	Glycolysis, Gluconeogenesis, and Pyruvate Metabolism	527	LC/MS Neg	482	681.6	89.0244	79-33-4	612	592	C00186	HMDB00190	1.52456	1.14411		0.750454
0.807538		X - 13007			47203	LC/MS Neg		4597	329.234						1.22084	0.658486		0.539372
0.808573	314	valine	Amino Acid	Leucine, Isoleucine and Valine Metabolism	1649	LC/MS Pos Early	566	2479	118.086	72-18-4	6287	6050	C00183	HMDB00883	1.12929	0.968786		0.857873
0.810979	2144	1-oleoyl-GPG (18:1)*	Lipid	Lysophospholipid	45968	LC/MS Neg	100005716	5610	509.288			34999689			0.696363	0.527914		0.758103
0.814015	110	pipecolate	Amino Acid	Lysine Metabolism	1444	LC/MS Pos Early	1025	2200	130.086	4043-87-2	849	826	C00408	HMDB00070	0.890738	1.82737		2.05153
0.814418	72	trans-urocanate	Amino Acid	Histidine Metabolism	607	LC/MS Pos Early	537	2285	139.05	104-98-3	736715	643824	C00785	HMDB00301	0.88015	0.701543		0.797072
0.818484	2252	1-(1-enyl-palmitoyl)-2-palmitoleoyl-GPC (P-16:0/16:1)*	Lipid	Plasmalogen	52713	LC/MS Pos Late	100009160	2218	716.559			24767482		HMDB11207	1.09941	1.50714		1.37086
0.820758	2124	1-arachidonoyl-GPE (20:4n6)*	Lipid	Lysophospholipid	35186	LC/MS Neg	100001571	5874	500.278		42607465	21403171		HMDB11517	0.459588	0.364971		0.794128
0.821414	3444	guanine	Nucleotide	Purine Metabolism, Guanine containing	32352	LC/MS Pos Early	172	2032	152.057	73-40-5	764	744	C00242	HMDB00132	0.482525	0.531514		1.10153
0.82169	1039	fructose	Carbohydrate	Fructose, Mannose and Galactose Metabolism	577	LC/MS Polar	878	2065	179.056	57-48-7	5984	5764	C00095	HMDB00660	0.909488	0.638857		0.702436
0.823117	949	glycerate	Carbohydrate	Glycolysis, Gluconeogenesis, and Pyruvate Metabolism	1572	LC/MS Polar	1052	2070.4	105.019	600-19-1	752	732	C00258	HMDB00139	0.74785	0.520943		0.696587
0.826623	1501	3-hydroxybutyrate (BHBA)	Lipid	Ketone Bodies	542	LC/MS Polar	254	1444	103.04	625-72-9	441	428	C01089	HMDB00357	0.943425	0.873814		0.926215
0.827223	5	dimethylglycine	Amino Acid	Glycine, Serine and Threonine Metabolism	5086	LC/MS Pos Early	806	1104	104.071	1118-68-9	673	653	C01026	HMDB00092	0.705612	1.02453		1.45197
0.838001	1685	N-stearoyltaurine	Lipid	Endocannabinoid	39730	LC/MS Neg	100003240	5782	390.268	63155-80-6	168274	147194			0.640412	0.7277		1.1363
0.838591	1402	butyrylcarnitine (C4)	Lipid	Fatty Acid Metabolism (also BCAA Metabolism)	32412	LC/MS Pos Early	100001054	2860	232.154	25576-40-3	439829	184820	C02862	HMDB02013	1.03987	0.800829		0.77012
0.842047	3435	N6-succinyladenosine	Nucleotide	Purine Metabolism, Adenine containing	48130	LC/MS Pos Early	100001664	1930	384.115	4542-23-8	165243			HMDB00912	0.297388	0.3097		1.0414
0.842346	1495	deoxycarnitine	Lipid	Carnitine Metabolism	36747	LC/MS Pos Early	100001662	2052	146.118	6249-56-5	134	705	C01181	HMDB01161	0.660412	0.604614		0.91551
0.85455	402	creatinine	Amino Acid	Creatine Metabolism	513	LC/MS Pos Early	275	2055	114.066	60-27-5	588	568	C00791	HMDB00562	1.54465	1.00589		0.651206
0.855239	2154	1-linoleoyl-GPI (18:2)*	Lipid	Lysophospholipid	36594	LC/MS Neg	100001778	5494	595.289						0.234462	0.176471		0.752664
0.860138	50	glutamate, gamma-methyl ester	Amino Acid	Glutamate Metabolism	33487	LC/MS Pos Early	100001103	2170	162.076	1499-55-4;1499-55-4	68662	66546		HMDB61715	0.623025	0.608429		0.976572
0.865146	3573	adenosine 5'-diphosphoribose (ADP-ribose)	Cofactors and Vitamins	Nicotinate and Nicotinamide Metabolism	558	LC/MS Neg	215	920	558.064	68414-18-6	192	3674071	C00301	HMDB01178	1.10796	0.728371		0.657397
0.865603	1234	docosapentaenoate (n6 DPA; 22:5n6)	Lipid	Polyunsaturated Fatty Acid (n3 and n6)	37478	LC/MS Neg	100001580	5624.5	329.249	25182-74-5	6441454	4945614	C16513	HMDB01976	0.748075	0.542714		0.725481
0.865616	1483	docosahexaenoylcarnitine (C22:6)*	Lipid	Fatty Acid Metabolism(Acyl Carnitine)	57523	LC/MS Pos Late	100015845	1349	472.342						0.547562	0.7049		1.28734
0.867568	3582	3'-dephosphocoenzyme A	Cofactors and Vitamins	Pantothenate and CoA Metabolism	18289	LC/MS Neg	100000138	2013	686.142	3633-59-8	444485	392407	C00882	HMDB01373	0.753713	0.456429		0.605574
0.867738	900	phenylacetylglycine	Peptide	Acetylated Peptides	33945	LC/MS Neg	100001275	2375	192.067	500-98-1	68144	61452	C05598	HMDB00821	0.583138	2.55781		4.3863
0.868044	257	leucine	Amino Acid	Leucine, Isoleucine and Valine Metabolism	60	LC/MS Pos Early	397	2864	132.102	61-90-5	6106	5880	D00030	HMDB00687	0.992325	0.960614		0.968044
0.870166	3479	pseudouridine	Nucleotide	Pyrimidine Metabolism, Uracil containing	33442	LC/MS Pos Early	821	800	245.077	1445-07-4	15047	21403010	C02067	HMDB00767	0.98975	3.90759		3.94805
0.870365	444	2-hydroxybutyrate/2-hydroxyisobutyrate	Amino Acid	Glutathione Metabolism	52281	LC/MS Polar	100008928	1258	103.04						0.935225	0.9232		0.987142
0.870851		X - 15220			46658	LC/MS Neg		2662	274.112						1.50581	1.36151		0.904173
0.871154	1408	methylmalonate (MMA)	Lipid	Fatty Acid Metabolism (also BCAA Metabolism)	1496	LC/MS Polar	418	3078.4	117.019	516-05-2	487	473	C02170	HMDB00202	1.03986	1.01217		0.97337
0.871642	944	phosphoenolpyruvate (PEP)	Carbohydrate	Glycolysis, Gluconeogenesis, and Pyruvate Metabolism	597	LC/MS Neg	463	587.3	166.975	10526-80-4	1005	980	C00074	HMDB00263	0.104263	0.0886857		0.8506
0.871808	3586	pantetheine	Cofactors and Vitamins	Pantothenate and CoA Metabolism	57555	LC/MS Neg	100001495	2765	277.123	496-65-1	439322	388453	C00831		0.699287	0.781257		1.11722
0.875179		X - 11615			32932	LC/MS Neg		1536	228.051						0.213762	0.142914		0.668566
0.875643	42	glutamine	Amino Acid	Glutamate Metabolism	53	LC/MS Pos Early	563	1291	147.076	56-85-9	5961	5746	C00064	HMDB00641	0.875413	0.888529		1.01498
0.875861	132	tyrosine	Amino Acid	Tyrosine Metabolism	1299	LC/MS Pos Early	815	2430	182.081	60-18-4	6057	5833	C00082	HMDB00158	1.03447	0.922414		0.891674
0.876195	150	phenol glucuronide	Amino Acid	Tyrosine Metabolism	52747	LC/MS Neg	100006679	1800	269.067	17685-05-1	87235	78692		HMDB60014	0.489438	2.21227		4.52003
0.877652	990	ribulonate/xylulonate*	Carbohydrate	Pentose Metabolism	61858	LC/MS Polar	100019968	2350	165.04						0.8225	0.834886		1.01506
0.881021	3768	3-(3-hydroxyphenyl)propionate sulfate	Xenobiotics	Benzoate Metabolism	45415	LC/MS Neg	100005391	1294	245.013	86321-32-6	187488	162993			0.458	1.06731		2.33038
0.88112	1180	palmitate (16:0)	Lipid	Long Chain Fatty Acid	1336	LC/MS Neg	424	5618	255.233	57-10-3	985	960	C00249	HMDB00220	1.17226	0.937657		0.79987
0.882778	1792	1-palmitoyl-2-dihomo-linolenoyl-GPC (16:0/20:3n3 or 6)*	Lipid	Phosphatidylcholine (PC)	52454	LC/MS Pos Late	100008985	2199	784.585						2.6282	1.9252		0.732517
0.883356	91	lysine	Amino Acid	Lysine Metabolism	1301	LC/MS Pos Early	407	2850	147.113	56-87-1	5962	5747	C00047	HMDB00182	0.960525	0.8439		0.878582
0.884559	986	arabitol/xylitol	Carbohydrate	Pentose Metabolism	48885	LC/MS Polar	100006430	1932.4	151.061		6912		C01904		0.560362	1.48493		2.64994
0.890966	297	alpha-hydroxyisovalerate	Amino Acid	Leucine, Isoleucine and Valine Metabolism	46537	LC/MS Polar	100001300	1052	117.056	600-37-3	99823	90190		HMDB00407	1.0978	1.33743		1.21828
0.898339	324	2,3-dihydroxy-2-methylbutyrate	Amino Acid	Leucine, Isoleucine and Valine Metabolism	57547	LC/MS Polar	100010869	1318	133.051	14868-24-7	301941	266858		HMDB29576	0.90505	0.8299		0.916966
0.903513	365	arginine	Amino Acid	Urea cycle; Arginine and Proline Metabolism	1638	LC/MS Pos Early	231	2825	175.119	1119-34-2	232	227	C00062	HMDB00517	0.859275	0.785014		0.913577
0.905366	375	homocitrulline	Amino Acid	Urea cycle; Arginine and Proline Metabolism	22138	LC/MS Pos Early	100000963	1908	190.119	1190-49-4	65072	58582	C02427	HMDB00679	0.663463	1.72191		2.59535
0.905657	65	histidine	Amino Acid	Histidine Metabolism	59	LC/MS Neg	355	755.9	154.062	5934-29-2	6274	752	C00135	HMDB00177	0.93385	0.919343		0.984465
0.908594	3493	2'-deoxyuridine	Nucleotide	Pyrimidine Metabolism, Uracil containing	52602	LC/MS Neg	536	1586	227.067	951-78-0	13712	13118	C00526	HMDB00012	1.00556	0.833229		0.828619
0.913293	292	isoleucine	Amino Acid	Leucine, Isoleucine and Valine Metabolism	1125	LC/MS Pos Early	376	2800	132.102	73-32-5	6306	769	C00407	HMDB00172	1.0706	1.02223		0.954818
0.914214	28	alanine	Amino Acid	Alanine and Aspartate Metabolism	1126	LC/MS Pos Early	811	1700	90.055	56-41-7	5950	5735	C00041	HMDB00161	1.02917	0.863		0.838536
0.91512	10	N-acetylserine	Amino Acid	Glycine, Serine and Threonine Metabolism	37076	LC/MS Polar	100001851	2000	146.046	97-14-3	65249	58744		HMDB02931	1.51318	1.58897		1.05009
0.916643	3656	thiamin monophosphate	Cofactors and Vitamins	Thiamine Metabolism	15798	LC/MS Neg	523	1448	343.064	532-40-1	3382778	2627905	C01081	HMDB02666	0.2945	0.307543		1.04429
0.916647	67	3-methylhistidine	Amino Acid	Histidine Metabolism	15677	LC/MS Pos Early	100000042	2670	170.092	368-16-1	64969	58494	C01152	HMDB00479	0.534412	1.29644		2.42592
0.918914	383	N-delta-acetylornithine	Amino Acid	Urea cycle; Arginine and Proline Metabolism	43249	LC/MS Pos Early	100004523	1877	175.108		9920500	8096135			0.974487	1.17791		1.20875
0.91903	1739	glycerophosphorylcholine (GPC)	Lipid	Phospholipid Metabolism	15990	LC/MS Pos Early	100000269	672	258.11	28319-77-9	71920	571409	C00670	HMDB00086	0.782462	0.7604		0.971804
0.920266	3524	thymidine 5'-monophosphate	Nucleotide	Pyrimidine Metabolism, Thymine containing	12023	LC/MS Neg	1248	883	321.049	33430-62-5	9700	10239189	C00364	HMDB01227	0.9207	0.619786		0.673168
0.921223	945	pyruvate	Carbohydrate	Glycolysis, Gluconeogenesis, and Pyruvate Metabolism	48990	LC/MS Polar	823	1083	87.0088	127-17-3	1060	96901	C00022	HMDB00243	0.970588	0.9296		0.95777
0.921958	17	N-acetylthreonine	Amino Acid	Glycine, Serine and Threonine Metabolism	33939	LC/MS Neg	100001274	821.6	160.062	17093-74-2	152204	3841173			1.24585	1.15604		0.927915
0.922611	3569	trigonelline (N'-methylnicotinate)	Cofactors and Vitamins	Nicotinate and Nicotinamide Metabolism	32401	LC/MS Pos Early	100001092	1388	138.055	535-83-1	5570	5369	C01004	HMDB00875	0.7621	1.77641		2.33095
0.922645	1232	arachidonate (20:4n6)	Lipid	Polyunsaturated Fatty Acid (n3 and n6)	1110	LC/MS Neg	229	5535	303.233	506-32-1	444899	392692	C00219	HMDB01043	0.671125	0.522886		0.779118
0.922707	76	imidazole lactate	Amino Acid	Histidine Metabolism	15716	LC/MS Neg	100000263	739.4	155.046	14403-45-3	440129	389128	C05568	HMDB02320	0.7504	1.06686		1.42172
0.923312	3438	guanosine 5'- monophosphate (5'-GMP)	Nucleotide	Purine Metabolism, Guanine containing	2849	LC/MS Pos Early	347	800	364.065	5550-12-09	6804	741	C00144	HMDB01397	0.865013	0.879014		1.01619
0.923715	1903	1-palmitoyl-2-arachidonoyl-GPE (16:0/20:4)*	Lipid	Phosphatidylethanolamine (PE)	52464	LC/MS Pos Late	100008990	2198	740.522		9546800	7825750		HMDB05323	1.21164	1.1989		0.989487
0.924625	1517	4-hydroxybutyrate (GHB)	Lipid	Fatty Acid, Monohydroxy	34585	LC/MS Polar	100001507	1765	103.04	502-85-2	10413	9984	C00989	HMDB00710	1.11646	0.854029		0.764942
0.928331	3571	N1-Methyl-2-pyridone-5-carboxamide	Cofactors and Vitamins	Nicotinate and Nicotinamide Metabolism	40469	LC/MS Pos Early	100001468	1250	153.066	701-44-0	69698	62899	C05842	HMDB04193	0.831913	1.89336		2.27591
0.932048	241	indolepropionate	Amino Acid	Tryptophan Metabolism	32405	LC/MS Neg	100001083	2795	188.072	830-96-6	3744	3613		HMDB02302	0.492875	0.6305		1.27923
0.933939		X - 12206			46612	LC/MS Neg		622	254.982						0.619475	4.04387		6.5279
0.933952	323	3-hydroxyisobutyrate	Amino Acid	Leucine, Isoleucine and Valine Metabolism	1549	LC/MS Polar	111	1619	103.04	2068-83-9	87	10140307	C06001	HMDB00336	0.857887	0.903114		1.05272
0.935474	2297	1-pentadecanoylglycerol (15:0)	Lipid	Monoacylglycerol	47898	LC/MS Neg	100001431	6200	241.217	104140-07-0	190750	165667			0.992412	0.779386		0.785345
0.93664	2318	2-linoleoylglycerol (18:2)	Lipid	Monoacylglycerol	32506	LC/MS Neg	100000987	6250	279.233	3443-82-1	5365676	4517636		HMDB11538	1.11754	0.720857		0.645041
0.938882	3591	dehydroascorbate	Cofactors and Vitamins	Ascorbate and Aldarate Metabolism	34302	LC/MS Neg	301	739.6	173.009	490-83-5	835	812	C05422	HMDB01264	0.857412	0.700529		0.817026
0.93937	6	betaine	Amino Acid	Glycine, Serine and Threonine Metabolism	3141	LC/MS Pos Early	799	1064	118.086	107-43-7	247	24219951173	C00719	HMDB00043	0.910575	0.718914		0.789517
0.941623	116	phenylalanine	Amino Acid	Phenylalanine Metabolism	64	LC/MS Pos Early	460	2878	166.086	63-91-2	6140	5910	C00079	HMDB00159	0.922925	0.9396		1.01807
0.945616	2517	sphingomyelin (d18:1/18:1, d18:2/18:0)	Lipid	Sphingomyelins	37529	LC/MS Pos Late	100002106	2167	729.591	108392-10-5	6443882	4947837		HMDB12101	1.1915	1.19024		0.998945
0.947795	332	methionine sulfoxide	Amino Acid	Methionine, Cysteine, SAM and Taurine Metabolism	18374	LC/MS Pos Early	100000039	1272	166.053	3226-65-1	158980	139840	C02989	HMDB02005	1.12856	1.38884		1.23063
0.947883	82	1-methylhistamine	Amino Acid	Histidine Metabolism	43831	LC/MS Pos Early	100001204	3040	126.103	501-75-7	3614	3488	C05127	HMDB00898	0.71105	0.925957		1.30224
0.948428	1392	N-acetyl-2-aminooctanoate*	Lipid	Fatty Acid, Amino	62059	LC/MS Neg	100020204	3943	200.129		95555	86248		HMDB59745	0.5138	0.9609		1.87018
0.950068		X - 22772			48077	LC/MS Neg		2465	188.039						0.87085	1.06819		1.2266
0.952609	1044	mannitol/sorbitol	Carbohydrate	Fructose, Mannose and Galactose Metabolism	46142	LC/MS Polar	100001740	2320	181.072		5780	440	C00794	HMDB00247	0.794675	0.836414		1.05252
0.953011	3406	adenosine 3',5'-cyclic monophosphate (cAMP)	Nucleotide	Purine Metabolism, Adenine containing	2831	LC/MS Neg	207	1952.2	328.045	60-92-4	6076	268	C00575	HMDB00058	1.19588	0.792343		0.662563
0.95414	1436	acetylcarnitine (C2)	Lipid	Fatty Acid Metabolism(Acyl Carnitine)	32198	LC/MS Pos Early	100000802	2282	204.123	5080-50-2	1	5406074	C02571	HMDB00201	0.7219	0.743943		1.03053
0.954867	1796	1-palmitoyl-2-arachidonoyl-GPC (16:0/20:4n6)	Lipid	Phosphatidylcholine (PC)	52462	LC/MS Pos Late	100008914	2091	782.569	35418-58-7	10747814	8923140		HMDB07982	1.51414	1.34427		0.887813
0.956189	1786	1-palmitoyl-2-linoleoyl-GPC (16:0/18:2)	Lipid	Phosphatidylcholine (PC)	42446	LC/MS Pos Late	1537	2160	758.569	40811-94-7	5287971	4450224		HMDB07973	1.26026	1.03704		0.822878
0.95729	930	glucose 6-phosphate	Carbohydrate	Glycolysis, Gluconeogenesis, and Pyruvate Metabolism	31260	LC/MS Polar	291	4537	259.022	103192-55-8	5958	19952394	C00668	HMDB01401	0.0298375	0.0191857		0.643007
0.957454	327	methionine	Amino Acid	Methionine, Cysteine, SAM and Taurine Metabolism	1302	LC/MS Pos Early	415	2526	150.058	63-68-3	6137	5907	C00073	HMDB00696	0.951588	1.01864		1.07047
0.959897	401	creatine	Amino Acid	Creatine Metabolism	27718	LC/MS Pos Early	1221	1947	132.077	57-00-1	586	566	C00300	HMDB00064	1.09141	1.05211		0.963993
0.960942	717	phenylalanylglycine	Peptide	Dipeptide	41370	LC/MS Neg	100003588	2462	221.093	721-90-4	98207	88678		HMDB28995	0.818225	0.764014		0.933746
0.961858	3552	nicotinamide	Cofactors and Vitamins	Nicotinate and Nicotinamide Metabolism	594	LC/MS Pos Early	432	1942	123.055	98-92-0	936	911	C00153	HMDB01406	0.960975	0.904071		0.940786
0.970667		X - 24813			54841	LC/MS Neg		1286	202.048						0.974575	0.954757		0.979665
0.971226	41	glutamate	Amino Acid	Glutamate Metabolism	57	LC/MS Pos Early	561	1500	148.06	56-86-0	611	591	C00025	HMDB00148	0.54915	0.5454		0.993171
0.972597		X - 23189			48884	LC/MS Neg		5756	331.266						0.475975	0.387		0.813068
0.976084		X - 15136			47619	LC/MS Pos Early		3074	243.087						0.3701	0.387157		1.04609
0.976274	1133	malate	Energy	TCA Cycle	1303	LC/MS Neg	409	615.6	133.014	6915-15-7	525	510	C00149	HMDB00156	0.712413	0.637357		0.894646
0.97698	1443	3-hydroxyhexanoylcarnitine (1)	Lipid	Fatty Acid Metabolism(Acyl Carnitine)	62557	LC/MS Pos Early	100020825	2918	276.181						0.35535	0.3037		0.85465
0.978387	122	phenyllactate (PLA)	Amino Acid	Phenylalanine Metabolism	22130	LC/MS Polar	100000774	908	165.056	828-01-3	3848	3715	C05607	HMDB00779	0.572825	2.15987		3.77056
0.979992	3467	orotidine	Nucleotide	Pyrimidine Metabolism, Orotate containing	35172	LC/MS Polar	100001416	2250	287.052	314-50-1	92751	83729		HMDB00788	0.39135	0.552829		1.41262
0.981024	1707	chiro-inositol	Lipid	Inositol Metabolism	37112	LC/MS Polar	100001859	3191.2	225.062	643-12-9		10254647	C19891	HMDB34220	0.921663	2.03156		2.20423
0.983472		X - 15161			47620	LC/MS Pos Early		1809	206.048						1.34084	2.07476		1.54736
0.98482	358	taurine	Amino Acid	Methionine, Cysteine, SAM and Taurine Metabolism	2125	LC/MS Pos Early	512	660	126.022	107-35-7	1123	1091	C00245	HMDB00251	0.9723	1.02591		1.05514
0.985189	2158	1-arachidonoyl-GPI (20:4)*	Lipid	Lysophospholipid	34214	LC/MS Neg	100001654	5482	619.289					HMDB61690	0.63195	0.596114		0.943293
0.986065	429	4-guanidinobutanoate	Amino Acid	Guanidino and Acetamido Metabolism	15681	LC/MS Pos Early	100000096	2320	146.092	463-003;463-00-3	500	486	C01035	HMDB03464	0.784663	1.09021		1.38941
0.986795	1147	phosphate	Energy	Oxidative Phosphorylation	42109	LC/MS Neg	461	608	96.9696	7664-38-2	1061	1032	C00009	HMDB01429	1.13526	1.11699		0.983901
0.989161	224	N-formylanthranilic acid	Amino Acid	Tryptophan Metabolism	43549	LC/MS Polar	100004561	900	164.035	3342-77-6	101399	91624	C05653	HMDB04089	0.60955	1.09799		1.80131
0.989353	3528	thymidine	Nucleotide	Pyrimidine Metabolism, Thymine containing	2183	LC/MS Neg	872	1963.7	241.083	50-89-5	5789	5585	C00214	HMDB00273	0.959413	0.7616		0.793819
0.989996	1439	3-hydroxybutyrylcarnitine (2)	Lipid	Fatty Acid Metabolism(Acyl Carnitine)	52984	LC/MS Pos Early	100009271	2340	248.149					HMDB13127	1.11382	0.953171		0.855764
0.993661	2303	1-linoleoylglycerol (18:2)	Lipid	Monoacylglycerol	27447	LC/MS Neg	100001040	6477	279.233	2277-28-3	5283469	4446589			0.913	0.587671		0.643671
0.996632	3579	pantothenate	Cofactors and Vitamins	Pantothenate and CoA Metabolism	1508	LC/MS Neg	1024	1498.7	218.103	137-08-6	6613	6361	C00864	HMDB00210	0.70095	0.836229		1.19299
0.998567	1220	eicosapentaenoate (EPA; 20:5n3)	Lipid	Polyunsaturated Fatty Acid (n3 and n6)	18467	LC/MS Neg	2050	5450	301.217	10-2005-9;10417-94-4	446284	393682	C06428	HMDB01999	0.440725	0.36		0.816836
1.00153	338	S-adenosylmethionine (SAM)	Amino Acid	Methionine, Cysteine, SAM and Taurine Metabolism	15915	LC/MS Pos Early	1263	3002	399.145	24346-00-7;86867-01-8;86867-0108	34756		C00019	HMDB01185	0.96535	0.749186		0.776077
1.00179	3683	pyridoxate	Cofactors and Vitamins	Vitamin B6 Metabolism	31555	LC/MS Neg	100001121	2185	182.046	82-82-6	6723	6467	C00847	HMDB00017	0.804825	1.88219		2.33863
1.00365	207	tryptophan	Amino Acid	Tryptophan Metabolism	54	LC/MS Pos Early	565	2986	205.097	73-22-3	6305	6066	C00078	HMDB00929	0.90765	1.00334		1.10543
1.00383	2503	stearoyl sphingomyelin (d18:1/18:0)	Lipid	Sphingomyelins	19503	LC/MS Pos Late	1538	2400	731.606	85187-10-6;85187-10-6	6453725	4956085	C00550	HMDB01348	1.6626	1.68743		1.01493
1.00854	1746	trimethylamine N-oxide	Lipid	Phospholipid Metabolism	40406	LC/MS Pos Early	100003397	2100	76.0757	1184-78-7	1145	1113	C01104	HMDB00925	0.807	4.28809		5.31361
1.01224	2147	1-palmitoyl-GPI (16:0)	Lipid	Lysophospholipid	35305	LC/MS Neg	100001655	5564	571.289					HMDB61695	0.761787	0.642714		0.843692
1.01418	1132	fumarate	Energy	TCA Cycle	1643	LC/MS Polar	330	3084	115.004	100-17-8	444972	10197150	C00122	HMDB00134	0.748287	0.692443		0.92537
1.01485	339	S-adenosylhomocysteine (SAH)	Amino Acid	Methionine, Cysteine, SAM and Taurine Metabolism	42382	LC/MS Neg	197	1832.4	383.114	979-92-0	439155	16788012	C00021	HMDB00939	0.956125	1.01071		1.05709
1.01536	1235	docosadienoate (22:2n6)	Lipid	Polyunsaturated Fatty Acid (n3 and n6)	32415	LC/MS Neg	100001182	6034	335.296	7370-49-2	5282807	4445934	C16533	HMDB61714	0.722325	0.555114		0.76851
1.01647	1496	carnitine	Lipid	Carnitine Metabolism	15500	LC/MS Pos Early	100000007	1978	162.112	461-05-2	10917	10455	C00318	HMDB00062	0.61545	0.523571		0.850713
1.01659	1046	mannose-6-phosphate	Carbohydrate	Fructose, Mannose and Galactose Metabolism	1469	LC/MS Polar	294	4510	259.022	70442-25-0;104872-94-8	439198	19969422	C00275	HMDB01078	0.228537	0.171814		0.751799
1.01841	374	homoarginine	Amino Acid	Urea cycle; Arginine and Proline Metabolism	22137	LC/MS Pos Early	100000961	2882	189.135	156-86-5	9085	8732	C01924	HMDB00670	0.5088	0.330486		0.64954
1.01933	373	citrulline	Amino Acid	Urea cycle; Arginine and Proline Metabolism	2132	LC/MS Pos Early	391	1520	176.103	372-75-8	9750	810	C00327	HMDB00904	0.93895	1.31177		1.39706
1.02	1207	erucate (22:1n9)	Lipid	Long Chain Fatty Acid	1552	LC/MS Neg	1087	6355.6	337.311	112-86-7	5281116	7924	C08316	HMDB02068	0.873162	0.664757		0.761321
1.02003	1420	hexanoylglycine	Lipid	Fatty Acid Metabolism(Acyl Glycine)	35436	LC/MS Neg	100001527	2900	172.098	24003-67-6	99463	89859		HMDB00701	0.790538	0.709457		0.897436
1.02118	1103	N-acetylneuraminate	Carbohydrate	Aminosugar Metabolism	32377	LC/MS Polar	1162	3072.6	308.099	131-48-6	439197	10292217	C00270	HMDB00230	0.964375	0.7436		0.771069
1.02404	45	N-acetylglutamine	Amino Acid	Glutamate Metabolism	33943	LC/MS Polar	100001253	2140	187.072	2490-97-3	182230	158492	C02716	HMDB06029	0.659512	1.34003		2.03185
1.02706	1227	linoleate (18:2n6)	Lipid	Polyunsaturated Fatty Acid (n3 and n6)	1105	LC/MS Neg	180	5535	279.233	60-33-3	5280450	4444105	C01595	HMDB00673	0.5915	0.403314		0.68185
1.02901	942	2-phosphoglycerate	Carbohydrate	Glycolysis, Gluconeogenesis, and Pyruvate Metabolism	35629	LC/MS Polar	100000093	4346	184.986	70195-25-4	59	13766841	C00631	HMDB03391	0.101013	0.0935571		0.926194
1.03829	1935	1-linoleoyl-2-arachidonoyl-GPE (18:2/20:4)*	Lipid	Phosphatidylethanolamine (PE)	53189	LC/MS Pos Late	100009222	2030	764.522			24768565		HMDB09102	1.10899	1.16097		1.04688
1.03854		X - 15469			46640	LC/MS Pos Late		785	304.212						0.799025	0.548871		0.686926
1.03934		X - 17299			40097	LC/MS Pos Early		2344	229.154						0.379287	0.398057		1.04949
1.04054	3393	2'-deoxyinosine	Nucleotide	Purine Metabolism, (Hypo)Xanthine/Inosine containing	15076	LC/MS Neg	100000135	1688	251.079	890-38-0	65058	58569	C05512	HMDB00071	0.4403	0.4403		1
1.04329	367	urea	Amino Acid	Urea cycle; Arginine and Proline Metabolism	1670	LC/MS Pos Early	533	700	121.072	57-13-6	1176	1143	C00086	HMDB00294	0.895037	1.95721		2.18674
1.04356	1829	1-stearoyl-2-arachidonoyl-GPC (18:0/20:4)	Lipid	Phosphatidylcholine (PC)	42450	LC/MS Pos Late	100001869	2300	810.601	35418-59-8	16219824	17347139		HMDB08048	0.770562	0.853186		1.10722
1.04397	3496	3-ureidopropionate	Nucleotide	Pyrimidine Metabolism, Uracil containing	3155	LC/MS Pos Early	1053	875	133.061	462-88-4	111	109	C02642	HMDB00026	1.00252	0.869786		0.867595
1.04404	115	N,N,N-trimethyl-5-aminovalerate	Amino Acid	Lysine Metabolism	57687	LC/MS Pos Early	100015962	2186	160.133			34236878			0.7534	0.708286		0.940119
1.04614	956	5-phosphoribosyl diphosphate (PRPP)	Carbohydrate	Pentose Phosphate Pathway	36840	LC/MS Neg	166	570	308.978	108321-05-7	7339	1012	C00119	HMDB00280	1.12138	1.49771		1.33561
1.04952	1924	1-stearoyl-2-docosahexaenoyl-GPE (18:0/22:6)*	Lipid	Phosphatidylethanolamine (PE)	52466	LC/MS Pos Late	100008992	2317	792.554		9546798	7825748		HMDB05334	0.8128	0.825571		1.01571
1.05033	3403	adenosine 5'-monophosphate (AMP)	Nucleotide	Purine Metabolism, Adenine containing	32342	LC/MS Pos Early	209	1013	348.07	149022-20-8	6083	10239183	C00020	HMDB00045	0.792175	0.933843		1.17883
1.05085		X - 14900 - retired for leu-lys*			47254	LC/MS Neg		2140	258.182						0.756788	0.702357		0.928077
1.05184	2756	taurocholate	Lipid	Primary Bile Acid Metabolism	18497	LC/MS Neg	1648	5150	514.284	145-42-6	6675		C05122	HMDB00036	3.6875	1.35567		0.36764
1.05287	35	N-acetylaspartate (NAA)	Amino Acid	Alanine and Aspartate Metabolism	22185	LC/MS Polar	100000787	3143	174.041	997-55-7;997-55-7	65065	58576	C01042	HMDB00812	1.02402	1.48687		1.45199
1.05412	3533	methylphosphate	Nucleotide	Purine and Pyrimidine Metabolism	37070	LC/MS Polar	100001805	3760.1	110.985	7023-27-0	13130	12578		HMDB61711	0.549738	0.579771		1.05463
1.05452	3397	allantoin	Nucleotide	Purine Metabolism, (Hypo)Xanthine/Inosine containing	1107	LC/MS Polar	1002	1672	157.037	97-59-6	204	199	C02350	HMDB00462	0.77035	1.96069		2.54519
1.05566	1233	adrenate (22:4n6)	Lipid	Polyunsaturated Fatty Acid (n3 and n6)	32980	LC/MS Neg	100001193	5678	331.264	2091-25-0	5497181	4445971	C16527	HMDB02226	0.495762	0.368971		0.74425
1.05912	1853	1,2-dilinoleoyl-GPC (18:2/18:2)	Lipid	Phosphatidylcholine (PC)	52603	LC/MS Pos Late	100008903	2006	782.569	998-06-1	5288075	4450312		HMDB08138	0.941412	0.785186		0.834051
1.06209	1122	citrate	Energy	TCA Cycle	1564	LC/MS Neg	1124	582	191.02	77-92-9	311	305	C00158	HMDB00094	0.601912	0.676343		1.12366
1.06232	319	2-hydroxy-3-methylvalerate	Amino Acid	Leucine, Isoleucine and Valine Metabolism	36746	LC/MS Neg	100001541	1800	131.071	488-15-3	164623	144317		HMDB00317	0.5112	2.08966		4.08775
1.06848	419	5-methylthioadenosine (MTA)	Amino Acid	Polyamine Metabolism	1419	LC/MS Pos Early	212	2752	298.097	2457-80-9	439176	388321	C00170	HMDB01173	0.972375	0.792143		0.814647
1.07016	1222	docosahexaenoate (DHA; 22:6n3)	Lipid	Polyunsaturated Fatty Acid (n3 and n6)	44675	LC/MS Neg	100000665	5525	327.233	6217-54-5	445580	393183	C06429	HMDB02183	0.659837	0.604943		0.916806
1.07034	2	N-acetylglycine	Amino Acid	Glycine, Serine and Threonine Metabolism	27710	LC/MS Pos Early	100001006	826	118.05	543-24-8	10972	10507		HMDB00532	0.845062	1.08219		1.2806
1.07048	1984	1-palmitoyl-2-oleoyl-GPG (16:0/18:1)	Lipid	Phosphatidylglycerol (PG)	52448	LC/MS Pos Late	100000641	3206	766.559		5283509	4446626			0.939125	0.915343		0.974676
1.07342	1143	2-methylcitrate/homocitrate	Energy	TCA Cycle	52282	LC/MS Neg	100008929	575	205.035						0.421025	0.5911		1.40395
1.07508		X - 14904			47204	LC/MS Neg		4543	329.234						0.724313	0.615114		0.849239
1.07726		X - 24699			53127	LC/MS Pos Early		2402	241.154						0.200962	0.203771		1.01398
1.07832	449	4-hydroxy-nonenal-glutathione	Amino Acid	Glutathione Metabolism	48504	LC/MS Neg	100006240	3387.5	462.192	99927-70-5					1.08025	0.9013		0.834344
1.08107		X - 14264 - retired for ile-lys*			47255	LC/MS Neg		2091	258.182						0.5332	0.549657		1.03086
1.08167	231	serotonin	Amino Acid	Tryptophan Metabolism	2342	LC/MS Pos Early	504	2550	177.102	153-98-0	5202	5013	C00780	HMDB00259	0.363425	0.370629		1.01982
1.08403	34	aspartate	Amino Acid	Alanine and Aspartate Metabolism	443	LC/MS Pos Early	234	1165	134.045	56-84-8	5960	5745	C00049	HMDB00191	0.469662	0.459714		0.978818
1.08997	329	N-formylmethionine	Amino Acid	Methionine, Cysteine, SAM and Taurine Metabolism	2829	LC/MS Neg	194	1543.8	176.039	4289-98-9	439750	388809	C03145	HMDB01015	0.882487	0.905329		1.02588
1.09091	2340	palmitoyl-myristoyl-glycerol (16:0/14:0) [2]	Lipid	Diacylglycerol	57364	LC/MS Pos Late	100015610	3180	558.509					HMDB07095	2.31894	1.76777		0.76232
1.0949	1854	1-linoleoyl-2-linolenoyl-GPC (18:2/18:3)*	Lipid	Phosphatidylcholine (PC)	53176	LC/MS Pos Late	100009343	1939	780.554			24766802		HMDB08141	1.28349	0.985114		0.767529
1.09597	1045	mannose	Carbohydrate	Fructose, Mannose and Galactose Metabolism	584	LC/MS Polar	803	2200	179.056	3458-28-4	18950	141983	C00159	HMDB00169	0.878475	0.775457		0.882731
1.09646	2261	1-(1-enyl-palmitoyl)-2-arachidonoyl-GPC (P-16:0/20:4)*	Lipid	Plasmalogen	52689	LC/MS Pos Late	100009014	2154	766.575			24767495		HMDB11220	0.544038	0.798371		1.46749
1.09756	56	N-methyl-GABA	Amino Acid	Glutamate Metabolism	39577	LC/MS Pos Early	100003152	2109	118.086	1119-48-8	70703	63869	C15987		0.471812	0.851843		1.80547
1.09866	2057	2-palmitoleoyl-GPC (16:1)*	Lipid	Lysophospholipid	35819	LC/MS Pos Late	100001561	1425	494.324			21403164		HMDB10383	0.901025	0.878371		0.974858
1.0998	145	3-(4-hydroxyphenyl)lactate	Amino Acid	Tyrosine Metabolism	32197	LC/MS Neg	240	1379	181.051	6482-98-0	9378	9010	C03672	HMDB00755	0.768912	1.064		1.38377
1.09987	3572	N1-Methyl-4-pyridone-3-carboxamide	Cofactors and Vitamins	Nicotinate and Nicotinamide Metabolism	57584	LC/MS Pos Early	100001469	1260	153.066	769-49-3	440810	389671	C05843	HMDB04194	0.837413	2.03813		2.43384
1.10567	1735	choline	Lipid	Phospholipid Metabolism	15506	LC/MS Pos Early	1256	1961	104.107	67-48-1	305	149278	C00114	HMDB00097	0.779425	0.801143		1.02786
1.10822	359	N-acetyltaurine	Amino Acid	Methionine, Cysteine, SAM and Taurine Metabolism	48187	LC/MS Neg	100005466	800	166.018		159864	140553			0.6719	0.817471		1.21666
1.11165	2344	palmitoyl-palmitoyl-glycerol (16:0/16:0) [2]*	Lipid	Diacylglycerol	54990	LC/MS Pos Late	100010948	3734	586.541					HMDB07098	2.32691	1.83456		0.788408
1.1132	1929	1-oleoyl-2-arachidonoyl-GPE (18:1/20:4)*	Lipid	Phosphatidylethanolamine (PE)	55041	LC/MS Pos Late	100009219	2200	766.538			24768534		HMDB09069	1.17716	1.42656		1.21186
1.11358	1857	1-linoleoyl-2-arachidonoyl-GPC (18:2/20:4n6)*	Lipid	Phosphatidylcholine (PC)	52710	LC/MS Pos Late	100009131	1969	806.569			24766809		HMDB08147	1.32989	1.31509		0.98887
1.11592	2255	1-(1-enyl-palmitoyl)-2-oleoyl-GPC (P-16:0/18:1)*	Lipid	Plasmalogen	52478	LC/MS Pos Late	100009007	2443	744.59						0.9637	1.45267		1.50739
1.11799	296	3-methyl-2-oxovalerate	Amino Acid	Leucine, Isoleucine and Valine Metabolism	15676	LC/MS Neg	100000036	2064.2	129.056	1460-34-0;51829-07-3	47	46	C00671	HMDB03736	0.973788	1.03087		1.05862
1.11984	238	indolelactate	Amino Acid	Tryptophan Metabolism	18349	LC/MS Neg	100000463	2286	204.067	832-97-3	92904	83867	C02043	HMDB00671	0.70335	1.59036		2.26112
1.12	441	5-oxoproline	Amino Acid	Glutathione Metabolism	1494	LC/MS Neg	1021	738.5	128.035	98-79-3	7405	7127	C01879	HMDB00267	0.750638	0.709443		0.94512
1.12037	3384	inosine 5'-monophosphate (IMP)	Nucleotide	Purine Metabolism, (Hypo)Xanthine/Inosine containing	2133	LC/MS Neg	362	650	347.04	4691-65-0	8582	5482599	C00130	HMDB00175	1.20456	1.25837		1.04467
1.12062	988	arabonate/xylonate	Carbohydrate	Pentose Metabolism	48255	LC/MS Polar	100006115	2700	165.04						0.49885	1.94074		3.89043
1.12074	2069	1-linolenoyl-GPC (18:3)*	Lipid	Lysophospholipid	45951	LC/MS Pos Late	100005350	1410	518.324					HMDB10388	0.978925	0.696814		0.711816
1.12275	1405	propionylcarnitine (C3)	Lipid	Fatty Acid Metabolism (also BCAA Metabolism)	32452	LC/MS Pos Early	100001162	2590	218.139	17298-37-2	107738	96904	C03017	HMDB00824	0.7414	0.708929		0.956203
1.12276	1802	1-palmitoyl-2-docosahexaenoyl-GPC (16:0/22:6)	Lipid	Phosphatidylcholine (PC)	52610	LC/MS Pos Late	100008915	2023	806.569	59403-54-2	6441886	4946007		HMDB07991	1.16675	1.3362		1.14523
1.12512	2763	tauro-beta-muricholate	Lipid	Primary Bile Acid Metabolism	33983	LC/MS Neg	100001250	4774	514.284	25696-60-0	168408	147312		HMDB00932	5.54132	1.40896		0.254264
1.1262	1307	glutarate (C5-DC)	Lipid	Fatty Acid, Dicarboxylate	396	LC/MS Polar	339	2900	131.035	110-94-1	743	3618533	C00489	HMDB00661	0.8703	0.989		1.13639
1.12714	926	1,5-anhydroglucitol (1,5-AG)	Carbohydrate	Glycolysis, Gluconeogenesis, and Pyruvate Metabolism	20675	LC/MS Neg	100000580	802	163.061	154-58-5	64960		C07326	HMDB02712	1.0122	1.02816		1.01576
1.1275	1780	1-palmitoyl-2-palmitoleoyl-GPC (16:0/16:1)*	Lipid	Phosphatidylcholine (PC)	52470	LC/MS Pos Late	100008984	2160	732.554					HMDB07969	1.41316	1.54339		1.09215
1.12996	2262	1-(1-enyl-palmitoyl)-2-linoleoyl-GPC (P-16:0/18:2)*	Lipid	Plasmalogen	52682	LC/MS Pos Late	100009009	2226	742.575			24767486		HMDB11211	0.76835	0.949529		1.2358
1.13018	30	N-acetylalanine	Amino Acid	Alanine and Aspartate Metabolism	1585	LC/MS Polar	1110	1564.8	130.051	97-69-8	88064	79449	C02847	HMDB00766	0.755888	0.877143		1.16041
1.13022	1985	1-palmitoyl-2-linoleoyl-GPG (16:0/18:2)	Lipid	Phosphatidylglycerol (PG)	52628	LC/MS Pos Late	1543	2730	764.544	322647-44-9		21403027		HMDB10575	0.9961	0.727386		0.730234
1.13074	1236	dihomo-linoleate (20:2n6)	Lipid	Polyunsaturated Fatty Acid (n3 and n6)	17805	LC/MS Neg	1231	5730	307.264	2091-39-6	6439848	4944228	C16525	HMDB05060	0.77505	0.5735		0.739952
1.13116	2054	1-palmitoyl-GPC (16:0)	Lipid	Lysophospholipid	33955	LC/MS Pos Late	100001263	1525	496.34	17364-16-8	86554	78064		HMDB10382	0.8546	0.905229		1.05924
1.13154	2006	1-stearoyl-2-linoleoyl-GPI (18:0/18:2)	Lipid	Phosphatidylinositol (PI)	52468	LC/MS Pos Late	100008994	3185	880.591			24767694		HMDB09809	0.560238	0.661386		1.18055
1.13195	3563	nicotinamide N-oxide	Cofactors and Vitamins	Nicotinate and Nicotinamide Metabolism	39582	LC/MS Pos Early	100002763	877	139.05	1986-81-8	72661	65522		HMDB02730	0.692087	1.64966		2.3836
1.13303	2288	glycerol	Lipid	Glycerolipid Metabolism	15122	LC/MS Neg	1254	758	91.0401	56-81-5	753	733	C00116	HMDB00131	0.983213	0.830057		0.84423
1.13333		X - 12906			47955	LC/MS Neg		793	158.046						0.611012	1.3643		2.23285
1.13679	1145	acetylphosphate	Energy	Oxidative Phosphorylation	15488	LC/MS Polar	1211	4013.9	138.98	94249-01-1	186	181	C00227	HMDB01494	0.801887	0.6975		0.869823
1.13727	3402	adenosine 5'-diphosphate (ADP)	Nucleotide	Purine Metabolism, Adenine containing	3108	LC/MS Neg	208	680	426.022	20398-34-9	6022	5800	C00008	HMDB01341	0.66745	0.793829		1.18935
1.141	1905	1-palmitoyl-2-docosahexaenoyl-GPE (16:0/22:6)*	Lipid	Phosphatidylethanolamine (PE)	52465	LC/MS Pos Late	100008991	2119	764.522		9546799	7825749		HMDB05324	1.18544	1.3241		1.11697
1.14191	1149	malonylcarnitine	Lipid	Fatty Acid Synthesis	37059	LC/MS Pos Early	100001526	2086	248.113	853728-01-5	22833583	21403153		HMDB02095	0.499763	0.486643		0.973748
1.14247	261	4-methyl-2-oxopentanoate	Amino Acid	Leucine, Isoleucine and Valine Metabolism	22116	LC/MS Neg	100000551	2170	129.056	816-66-0	70	69	C00233	HMDB00695	1.21916	1.10654		0.907625
1.143	1768	1-myristoyl-2-arachidonoyl-GPC (14:0/20:4)*	Lipid	Phosphatidylcholine (PC)	53195	LC/MS Pos Late	100009139	1914	754.538			24766559		HMDB07883	1.82815	1.38596		0.75812
1.14309		X - 21796			46972	LC/MS Neg		1625	138.057						0.333825	0.376843		1.12886
1.14845	1188	oleate/vaccenate (18:1)	Lipid	Long Chain Fatty Acid	52285	LC/MS Neg	100008930	5655	281.249						0.811725	0.660743		0.813998
1.14937	1124	aconitate [cis or trans]	Energy	TCA Cycle	46173	LC/MS Neg	100001359	580	173.009						0.555575	0.6701		1.20614
1.1498		X - 24870			54977	LC/MS Pos Late		2128	719.569						0.6071	0.408957		0.673624
1.15092	1980	1,2-dipalmitoyl-GPG (16:0/16:0)	Lipid	Phosphatidylglycerol (PG)	52625	LC/MS Pos Late	100000652	3157	740.544	200880-41-7	11846227	10020701		HMDB10570	1.69385	0.851086		0.502456
1.1514	269	isovalerylcarnitine (C5)	Amino Acid	Leucine, Isoleucine and Valine Metabolism	34407	LC/MS Pos Early	100001393	3085	246.17	31023-24-2	6426851	4932271		HMDB00688	0.617038	0.728543		1.18071
1.15157	1229	linolenate [alpha or gamma; (18:3n3 or 6)]	Lipid	Polyunsaturated Fatty Acid (n3 and n6)	34035	LC/MS Neg	100001337	5450	277.217		5280934	4444437	C06426	HMDB03073	0.778012	0.5596		0.719269
1.15545	1476	dihomo-linolenoylcarnitine (C20:3n3 or 6)*	Lipid	Fatty Acid Metabolism(Acyl Carnitine)	57521	LC/MS Pos Late	100015840	1392	450.358						0.85715	0.966714		1.12782
1.15849	3577	flavin adenine dinucleotide (FAD)	Cofactors and Vitamins	Riboflavin Metabolism	2134	LC/MS Neg	327	2425	784.15	146-14-5;84366-81-4	643975	559059	C00016	HMDB01248	0.47945	0.566543		1.18165
1.15867	2453	ceramide (d18:1/20:0, d16:1/22:0, d20:1/18:0)*	Lipid	Ceramides	57440	LC/MS Pos Late	100015755	3920	594.582						0.913213	1.09477		1.19881
1.15934	3968	cinnamoylglycine	Xenobiotics	Food Component/Plant	38637	LC/MS Neg	100002253	3127	204.067	16534-24-0	709625	618829		HMDB11621	0.650988	1.00739		1.54747
1.16501		X - 21353			46398	LC/MS Neg		5196	239.166						0.6813	0.533914		0.78367
1.16664	1493	3-hydroxypalmitoylcarnitine	Lipid	Fatty Acid Metabolism(Acyl Carnitine)	61839	LC/MS Pos Late	100019800	1380	416.337						0.903825	0.6837		0.756452
1.16747	118	1-carboxyethylphenylalanine	Amino Acid	Phenylalanine Metabolism	62566	LC/MS Neg	100020419	2844	236.093			19276386			1.08841	0.973271		0.894212
1.1697	1920	1-stearoyl-2-arachidonoyl-GPE (18:0/20:4)	Lipid	Phosphatidylethanolamine (PE)	52447	LC/MS Pos Late	100008977	2424	768.554		5289133	4451158		HMDB09003	0.6993	0.794614		1.1363
1.16989	2251	1-(1-enyl-palmitoyl)-2-palmitoyl-GPC (P-16:0/16:0)*	Lipid	Plasmalogen	52716	LC/MS Pos Late	100009162	2454	718.575		11146967	9322076		HMDB11206	0.873087	1.01863		1.1667
1.17412	3395	urate	Nucleotide	Purine Metabolism, (Hypo)Xanthine/Inosine containing	1604	LC/MS Neg	1134	757.1	167.021	69-93-2;120K5305	1175		C00366	HMDB00289	0.8554	0.875171		1.02311
1.17423	433	glutathione, oxidized (GSSG)	Amino Acid	Glutathione Metabolism	27727	LC/MS Pos Early	448	2667	613.159	103239-24-3	65359	58835	C00127	HMDB03337	0.560837	0.736043		1.3124
1.1755	2152	1-oleoyl-GPI (18:1)*	Lipid	Lysophospholipid	36602	LC/MS Neg	100001777	5599	597.305						0.6672	0.829629		1.24345
1.17779	4884	thioproline	Xenobiotics	Chemical	53231	LC/MS Polar	100009232	1380	132.012	34592-47-4	93176	84120			1.0108	1.30366		1.28973
1.17796	1128	alpha-ketoglutarate	Energy	TCA Cycle	528	LC/MS Polar	93	2700	145.014	305-72-6;328-50-7;22202-68-2	51	50	C00026	HMDB00208	1.12644	1.17521		1.0433
1.18037	1130	succinylcarnitine (C4-DC)	Energy	TCA Cycle	37058	LC/MS Pos Early	100001948	2291	262.129	256928-74-2	71464481	28639166		HMDB61717	0.3167	0.280029		0.884208
1.18043	1444	octanoylcarnitine (C8)	Lipid	Fatty Acid Metabolism(Acyl Carnitine)	33936	LC/MS Pos Late	100001247	950	288.217	3671-77-0	123701	110274	C02838	HMDB00791	0.867525	0.656629		0.756899
1.18077	366	argininosuccinate	Amino Acid	Urea cycle; Arginine and Proline Metabolism	15497	LC/MS Neg	232	638.1	289.115	156637-58-0	828	805	C03406	HMDB00052	0.245762	0.298143		1.21313
1.18308	3596	gulonate*	Cofactors and Vitamins	Ascorbate and Aldarate Metabolism	46957	LC/MS Polar	100001586	2750	195.051	20246-53-1	9794176	7969943	C00257	HMDB03290	0.5012	1.02481		2.04472
1.18392	268	isovalerylglycine	Amino Acid	Leucine, Isoleucine and Valine Metabolism	35107	LC/MS Neg	100001452	1950	158.082	16284-60-9	546304	475516		HMDB00678	0.5258	1.08084		2.05562
1.1859	2339	palmitoyl-myristoyl-glycerol (16:0/14:0) [1]*	Lipid	Diacylglycerol	61709	LC/MS Pos Late	100015682	3054	558.509						1.47088	1.3747		0.934614
1.18703	1456	linoleoylcarnitine (C18:2)*	Lipid	Fatty Acid Metabolism(Acyl Carnitine)	46223	LC/MS Pos Late	100003151	1430	424.342	36816-10-1	6450015	4952667		HMDB06469	1.00238	0.724171		0.722456
1.19012	2546	3-hydroxy-3-methylglutarate	Lipid	Mevalonate Metabolism	531	LC/MS Polar	112	2850	161.046	503-49-1	1662	4573695	C03761	HMDB00355	0.72135	1.26694		1.75635
1.19065	1783	1-palmitoyl-2-oleoyl-GPC (16:0/18:1)	Lipid	Phosphatidylcholine (PC)	52461	LC/MS Pos Late	1539	2358	760.585	26853-31-6;26853-31-6	6436017	4940699		HMDB07972	1.15396	1.47191		1.27553
1.19155	2321	2-docosahexaenoylglycerol (22:6)*	Lipid	Monoacylglycerol	48675	LC/MS Neg	100006352	6050	309.222			24765781		HMDB11557	1.60009	1.35693		0.848034
1.19158	1181	palmitoleate (16:1n7)	Lipid	Long Chain Fatty Acid	33447	LC/MS Neg	452	5475	253.217	373-49-9	445638	393216	C08362	HMDB03229	0.794763	0.6817		0.857741
1.19378	1441	hexanoylcarnitine (C6)	Lipid	Fatty Acid Metabolism(Acyl Carnitine)	32328	LC/MS Pos Early	100000781	3358	260.186	6920-35-0	6426853	4932273		HMDB00705	0.885638	0.7633		0.861865
1.19418	1216	hexadecatrienoate (16:3n3)	Lipid	Polyunsaturated Fatty Acid (n3 and n6)	57651	LC/MS Neg	100009393	5330	249.186	7561-64-0	5312428	4471853			0.798788	0.596543		0.74681
1.19458	1821	1-stearoyl-2-linoleoyl-GPC (18:0/18:2)*	Lipid	Phosphatidylcholine (PC)	52452	LC/MS Pos Late	100008980	2380	786.601					HMDB08039	0.688175	0.785186		1.14097
1.19709	3465	orotate	Nucleotide	Pyrimidine Metabolism, Orotate containing	1505	LC/MS Polar	445	1638.1	155.01	50887-69-9	967	942	C00295	HMDB00226	0.5202	1.13329		2.17856
1.19752	1536	3-hydroxydecanoate	Lipid	Fatty Acid, Monohydroxy	22053	LC/MS Neg	100000997	4634.7	187.134	5561-87-5	26612	24790		HMDB02203	0.35755	0.336086		0.939968
1.19764	1688	N-linoleoyltaurine*	Lipid	Endocannabinoid	61826	LC/MS Neg	100005814	5505	386.237						0.381525	0.4352		1.14069
1.19766	134	1-carboxyethyltyrosine	Amino Acid	Tyrosine Metabolism	62564	LC/MS Neg	100020421	1846	252.088						1.14611	0.7982		0.696441
1.19773	2109	1-stearoyl-GPE (18:0)	Lipid	Lysophospholipid	42398	LC/MS Pos Late	100001461	1626	482.324	69747-55-3	9547068	7826018		HMDB11130	0.5202	0.580657		1.11622
1.19835	3578	flavin mononucleotide (FMN)	Cofactors and Vitamins	Riboflavin Metabolism	15797	LC/MS Neg	100000251	2390	455.097	130-40-5	710	690	C00061	HMDB01520	0.677187	0.7455		1.10088
1.19915	1684	N-oleoyltaurine	Lipid	Endocannabinoid	39732	LC/MS Neg	100003119	5610	388.253	52514-04-2	6437033	4941625			0.5532	0.726557		1.31337
1.19985	299	2-methylbutyrylcarnitine (C5)	Amino Acid	Leucine, Isoleucine and Valine Metabolism	45095	LC/MS Pos Early	100001509	3050	246.17	31023-25-3	6426901	4932320		HMDB00378	0.864012	0.937529		1.08509
1.20189	3408	adenosine 3',5'-diphosphate	Nucleotide	Purine Metabolism, Adenine containing	15691	LC/MS Neg	1214	575	426.022	75431-54-8	159296	19951095	C00054	HMDB00061	0.46515	0.657714		1.41398
1.204	331	methionine sulfone	Amino Acid	Methionine, Cysteine, SAM and Taurine Metabolism	44878	LC/MS Pos Early	100004635	1250	182.048	820-10-0	69961	63154			0.437775	1.29903		2.96734
1.20522	2062	1-stearoyl-GPC (18:0)	Lipid	Lysophospholipid	33961	LC/MS Pos Late	100001271	1606	524.371	19420-57-6	497299	435389		HMDB10384	0.616387	0.790171		1.28194
1.20777	2302	1-oleoylglycerol (18:1)	Lipid	Monoacylglycerol	21184	LC/MS Neg	100000924	6650	281.249	111-03-5	5283468	4446588		HMDB11567	0.9946	0.692771		0.696533
1.20868	4000	equol sulfate	Xenobiotics	Food Component/Plant	40478	LC/MS Neg	100003429	3630	321.044			23936050			0.678625	1.1042		1.62711
1.214	2102	1-palmitoyl-GPE (16:0)	Lipid	Lysophospholipid	35631	LC/MS Pos Late	100001567	1544	454.293	53862-35-4	9547069	7826019		HMDB11503	0.65975	0.811057		1.22934
1.21441	2561	cholesterol	Lipid	Sterol	63	LC/MS Pos Late	266	2707	369.352	57-88-5	11025495	4937803	C00187	HMDB00067	0.891087	1.15444		1.29554
1.21576	2525	sphingomyelin (d18:1/22:2, d18:2/22:1, d16:1/24:2)*	Lipid	Sphingomyelins	57477	LC/MS Pos Late	100006296	2209	783.637						0.485775	0.681014		1.40191
1.21679	1842	1-oleoyl-2-linoleoyl-GPC (18:1/18:2)*	Lipid	Phosphatidylcholine (PC)	52453	LC/MS Pos Late	100008981	2165	784.585						0.711525	0.88		1.23678
1.21721	1056	galactose 1-phosphate	Carbohydrate	Fructose, Mannose and Galactose Metabolism	15706	LC/MS Polar	100000300	4552	259.022	19046-60-7	123912		C00446	HMDB00645	0.47395	0.4082		0.861272
1.21959	2134	1-stearoyl-GPS (18:0)*	Lipid	Lysophospholipid	45966	LC/MS Neg	100004327	5800	524.299		9547101	7826051			0.724137	1.23887		1.71082
1.22078	1686	N-palmitoyltaurine	Lipid	Endocannabinoid	39835	LC/MS Neg	100003239	5560	362.237	83982-06-3		14435932			0.794588	0.915329		1.15195
1.22237	258	N-acetylleucine	Amino Acid	Leucine, Isoleucine and Valine Metabolism	1587	LC/MS Neg	1082	2400	172.098	1188-21-2	70912	64075	C02710	HMDB11756	0.69665	1.41494		2.03107
1.22417	3685	hippurate	Xenobiotics	Benzoate Metabolism	15753	LC/MS Neg	100000014	2106.9	178.051	495-69-2	464	451	C01586	HMDB00714	0.677187	2.01409		2.97419
1.22597	4063	N-glycolylneuraminate	Xenobiotics	Food Component/Plant	37123	LC/MS Polar	100001491	3327.5	324.094	1113-83-3	123802	3794850	C03410	HMDB00833	1.03794	0.874343		0.842385
1.22654	1835	1-stearoyl-2-docosahexaenoyl-GPC (18:0/22:6)	Lipid	Phosphatidylcholine (PC)	52611	LC/MS Pos Late	100008916	2197	834.601	59403-52-0				HMDB08057	0.4884	0.662114		1.35568
1.22724	2056	1-palmitoleoyl-GPC (16:1)*	Lipid	Lysophospholipid	33230	LC/MS Pos Late	100001511	1450	494.324		24779461	21403152		HMDB10383	0.73195	0.857171		1.17108
1.22848	2380	stearoyl-arachidonoyl-glycerol (18:0/20:4) [2]*	Lipid	Diacylglycerol	57449	LC/MS Pos Late	100010950	3522	662.572						1.24578	1.59523		1.28051
1.2299	1184	10-heptadecenoate (17:1n7)	Lipid	Long Chain Fatty Acid	33971	LC/MS Neg	100001278	5555	267.233	29743-97-3	5312435	4471860		HMDB60038	0.849412	0.8147		0.959134
1.23009	1311	2-hydroxyglutarate	Lipid	Fatty Acid, Dicarboxylate	37253	LC/MS Polar	100002070	3352.8	147.03	40951-21-1	43	42	C02630	HMDB00606	0.495662	0.519829		1.04876
1.23299	2502	palmitoyl sphingomyelin (d18:1/16:0)	Lipid	Sphingomyelins	37506	LC/MS Pos Late	100002107	2168	703.575	6254-89-3	9939941	8115562			0.620413	0.6932		1.11732
1.23352	307	ethylmalonate	Amino Acid	Leucine, Isoleucine and Valine Metabolism	15765	LC/MS Polar	2054	2785	131.035	601-75-2	11756	11263		HMDB00622	0.619588	0.951029		1.53494
1.23401	2516	sphingomyelin (d18:1/17:0, d17:1/18:0, d19:1/16:0)	Lipid	Sphingomyelins	52615	LC/MS Pos Late	100008920	2312	717.591	121999-64-2					1.12567	1.36613		1.21361
1.23427	2067	1-linoleoyl-GPC (18:2)	Lipid	Lysophospholipid	34419	LC/MS Pos Late	100001395	1465	520.34		11988421	10160888	C04100	HMDB10386	0.590525	0.598829		1.01406
1.23553	2411	sphinganine	Lipid	Sphingolipid Synthesis	17769	LC/MS Pos Late	313	1413	302.305	3102-56-5	3126	3014	C00836	HMDB00269	0.495138	0.665557		1.34419
1.23646	1231	dihomo-linolenate (20:3n3 or n6)	Lipid	Polyunsaturated Fatty Acid (n3 and n6)	35718	LC/MS Neg	100001739	5596	305.249	17046-59-2	5280581	4471954	C03242	HMDB02925	0.797887	0.524029		0.65677
1.23809	1118	N6-carboxymethyllysine	Carbohydrate	Advanced Glycation End-product	36713	LC/MS Pos Early	100001768	2500	205.118	5746-04-03	123800	11217184			0.662312	1.24791		1.88418
1.23842	2253	1-(1-enyl-palmitoyl)-2-arachidonoyl-GPE (P-16:0/20:4)*	Lipid	Plasmalogen	52673	LC/MS Pos Late	100009002	2270	724.528			24769238		HMDB11352	0.785913	0.8056		1.02505
1.24051	2585	4-cholesten-3-one	Lipid	Sterol	38125	LC/MS Pos Late	100002227	2520	385.346	601-57-0	91477	427	C00599	HMDB00921	0.698863	0.818357		1.17098
1.24133	3681	pyridoxal phosphate	Cofactors and Vitamins	Vitamin B6 Metabolism	5331	LC/MS Neg	492	943	246.017	41468-25-1	1051	1022	C00018	HMDB01491	0.722612	0.9209		1.2744
1.2442	1852	1-oleoyl-2-docosahexaenoyl-GPC (18:1/22:6)*	Lipid	Phosphatidylcholine (PC)	52697	LC/MS Pos Late	100009130	2011	832.585			24766785		HMDB08123	0.657825	1.07856		1.63958
1.24607	2386	stearoyl-docosahexaenoyl-glycerol (18:0/22:6) [2]*	Lipid	Diacylglycerol	57368	LC/MS Pos Late	100015617	3256	686.572						1.47115	1.86449		1.26737
1.24686	957	sedoheptulose-7-phosphate	Carbohydrate	Pentose Phosphate Pathway	35649	LC/MS Neg	100001628	599.6	289.033	2646-35-7	616	596	C05382	HMDB01068	0.172	0.172		1
1.24725	1991	1-stearoyl-2-oleoyl-GPG (18:0/18:1)	Lipid	Phosphatidylglycerol (PG)	52623	LC/MS Polar	100001866	717	775.549	322647-48-3					0.90935	1.1079		1.21834
1.24798		X - 23171			48851	LC/MS Pos Early		940	198.089						0.832763	1.03593		1.24397
1.25262	1900	1-palmitoyl-2-linoleoyl-GPE (16:0/18:2)	Lipid	Phosphatidylethanolamine (PE)	42449	LC/MS Pos Late	100001870	2275	716.522		9546747	7825697		HMDB05322	0.982013	0.9744		0.992248
1.25478	1932	1-oleoyl-2-docosahexaenoyl-GPE (18:1/22:6)*	Lipid	Phosphatidylethanolamine (PE)	53209	LC/MS Pos Late	100009220	2119	790.538			24768542			0.947313	1.36847		1.44458
1.26066	2451	ceramide (d18:1/17:0, d17:1/18:0)*	Lipid	Ceramides	57434	LC/MS Pos Late	100015737	3055	552.535						1.89321	2.18384		1.15351
1.26175	1196	10-nonadecenoate (19:1n9)	Lipid	Long Chain Fatty Acid	33972	LC/MS Neg	100001277	5780	295.264	73033-09-7	5312513	4471938		HMDB13622	0.900613	0.853		0.947133
1.26349	996	maltotriose	Carbohydrate	Glycogen Metabolism	44688	LC/MS Polar	100000276	4286.4	549.167	1109-28-0	439586	388669	C01835	HMDB01262	0.413238	0.871429		2.10878
1.26514	2357	palmitoyl-arachidonoyl-glycerol (16:0/20:4) [2]*	Lipid	Diacylglycerol	54958	LC/MS Pos Late	100010925	3015	634.541					HMDB07112	1.42416	1.6056		1.1274
1.26541	117	N-acetylphenylalanine	Amino Acid	Phenylalanine Metabolism	33950	LC/MS Neg	100001256	2597	206.082	2018-61-3	74839	67404	C03519	HMDB00512	0.770338	2.09306		2.71707
1.26592	1743	glycerophosphoethanolamine	Lipid	Phospholipid Metabolism	37455	LC/MS Polar	100001620	3075	214.049	33049-08-0	123874	110410	C01233	HMDB00114	0.632887	0.919086		1.45221
1.26971	2113	1-linoleoyl-GPE (18:2)*	Lipid	Lysophospholipid	36600	LC/MS Pos Late	100001570	1482	478.293		52925130	21403170		HMDB11507	0.554462	0.562329		1.01419
1.27052	954	ribose 5-phosphate	Carbohydrate	Pentose Phosphate Pathway	561	LC/MS Polar	19	4193	229.012	18265-46-8;108321-05-7		394672	C00117	HMDB01548	0.1434	0.1434		1
1.27205	259	1-carboxyethylleucine	Amino Acid	Leucine, Isoleucine and Valine Metabolism	62559	LC/MS Neg	100020425	2663	202.108						1.16146	1.01681		0.87546
1.27363	3680	pyridoxamine phosphate	Cofactors and Vitamins	Vitamin B6 Metabolism	3138	LC/MS Pos Early	493	1932	249.063	529-96-4	1053	1024	C00647	HMDB01555	0.53455	0.673257		1.25948
1.27982	1202	eicosenoate (20:1)	Lipid	Long Chain Fatty Acid	33587	LC/MS Neg	100001335	5950	309.28		5282768	4445895	C16526	HMDB02231	0.635587	0.615686		0.968688
1.28236	1764	1-myristoyl-2-palmitoyl-GPC (14:0/16:0)	Lipid	Phosphatidylcholine (PC)	19258	LC/MS Pos Late	100000672	2147	706.538	69525-80-0	129657	114798		HMDB07869	1.30084	1.20063		0.922966
1.28355	2329	diacylglycerol (12:0/18:1, 14:0/16:1, 16:0/14:1) [2]*	Lipid	Diacylglycerol	55001	LC/MS Pos Late	100010959	2716	556.494						1.18587	0.9939		0.838115
1.28613	1448	5-dodecenoylcarnitine (C12:1)	Lipid	Fatty Acid Metabolism(Acyl Carnitine)	61769	LC/MS Pos Late	100016069	1135	342.264						0.887075	0.690857		0.778804
1.29192	3590	ascorbate (Vitamin C)	Cofactors and Vitamins	Ascorbate and Aldarate Metabolism	32354	LC/MS Pos Early	233	770	177.039	134-03-2		10189562	C00072	HMDB00044	1.03795	2.1603		2.08131
1.29248	964	ribitol	Carbohydrate	Pentose Metabolism	15772	LC/MS Polar	100000406	1789.6	151.061	488-81-3	6912	10254628	C00474	HMDB00508	0.954938	1.05741		1.10731
1.29382	2376	linoleoyl-linolenoyl-glycerol (18:2/18:3) [2]*	Lipid	Diacylglycerol	54964	LC/MS Pos Late	100010927	2478	632.525					HMDB07250	0.8047	0.577214		0.717304
1.29384	3646	biliverdin	Cofactors and Vitamins	Hemoglobin and Porphyrin Metabolism	2137	LC/MS Pos Late	250	1016	583.255	55482-27-4;55482-27-4	5353439	10628548	C00500	HMDB01008	0.5286	0.5286		1
1.29732	1074	UDP-glucuronate	Carbohydrate	Nucleotide Sugar	2763	LC/MS Neg	1097	588	579.027	28053-08-9;63700-19-6	17473	16522	C00167	HMDB00935	0.8872	0.7883		0.888526
1.29834	2498	palmitoyl dihydrosphingomyelin (d18:0/16:0)*	Lipid	Dihydrosphingomyelins	52434	LC/MS Pos Late	100008954	2290	705.591		9939965	8115586			0.639875	0.791429		1.23685
1.29886	1779	1,2-dipalmitoyl-GPC (16:0/16:0)	Lipid	Phosphatidylcholine (PC)	19130	LC/MS Pos Late	100000657	2365	734.569	63-89-8	452110	398235		HMDB00564	0.995287	1.12106		1.12637
1.29937	251	3-indoxyl sulfate	Amino Acid	Tryptophan Metabolism	27672	LC/MS Neg	100000467	2222.2	212.002	2642-37-7	10258	9840		HMDB00682	0.624762	4.01921		6.43319
1.2999	2312	1-docosahexaenoylglycerol (22:6)	Lipid	Monoacylglycerol	35153	LC/MS Neg	100001481	6150	309.222			10477810		HMDB11587	1.14407	1.23631		1.08062
1.30093	1933	1,2-dilinoleoyl-GPE (18:2/18:2)*	Lipid	Phosphatidylethanolamine (PE)	53174	LC/MS Pos Late	100009217	2083	740.522		9546812	7825762		HMDB09093	0.765962	0.763443		0.99671
1.30379	1974	1-stearoyl-2-arachidonoyl-GPS (18:0/20:4)	Lipid	Phosphatidylserine (PS)	52235	LC/MS Pos Late	100001872	2565	812.544					HMDB12383	0.551812	0.763329		1.38331
1.3038	955	ribose 1-phosphate	Carbohydrate	Pentose Phosphate Pathway	1763	LC/MS Polar	219	4025	229.012	50-99-7;58459-37-3	439236	388373	C00620	HMDB01489	0.586325	0.806629		1.37574
1.30461	1915	1-stearoyl-2-linoleoyl-GPE (18:0/18:2)*	Lipid	Phosphatidylethanolamine (PE)	52446	LC/MS Pos Late	100008976	2522	744.554		9546749	7825699		HMDB08994	0.766937	0.8297		1.08184
1.30462	2315	2-palmitoleoylglycerol (16:1)*	Lipid	Monoacylglycerol	52432	LC/MS Neg	100008953	6016	253.217					HMDB11565	1.1495	0.913286		0.794507
1.30467	2150	1-stearoyl-GPI (18:0)	Lipid	Lysophospholipid	19324	LC/MS Neg	100000656	5794	599.32	796963-93-4		21403067		HMDB61696	0.7905	1.0218		1.2926
1.30886	302	tiglylcarnitine (C5:1-DC)	Amino Acid	Leucine, Isoleucine and Valine Metabolism	35428	LC/MS Pos Early	100001597	2962	244.154	64191-86-2	22833596	17216200		HMDB02366	0.60135	0.779		1.29542
1.30917	965	ribonate	Carbohydrate	Pentose Metabolism	27731	LC/MS Polar	100001007	2425	165.04	5336-08-03	5460677	4574162	C01685	HMDB00867	1.01024	1.79063		1.77248
1.3119	3409	adenylosuccinate	Nucleotide	Purine Metabolism, Adenine containing	57838	LC/MS Neg	1303	560	462.067	19046-78-7	195	190	C03794	HMDB00536	0.873362	0.866186		0.991783
1.31353	1450	laurylcarnitine (C12)	Lipid	Fatty Acid Metabolism(Acyl Carnitine)	34534	LC/MS Pos Late	100001392	1235	344.28	25518-54-1	10427569	8602997		HMDB02250	0.933937	0.729643		0.781254
1.31513	2417	N-palmitoyl-sphinganine (d18:0/16:0)	Lipid	Dihydroceramides	52604	LC/MS Pos Late	100009028	3090	540.535	5966-29-0	5283572	4446685		HMDB11760	0.412375	0.522043		1.26594
1.31542	52	N-acetyl-aspartyl-glutamate (NAAG)	Amino Acid	Glutamate Metabolism	35665	LC/MS Pos Early	100001612	1035	305.098	3106-85-2	5255	5065	C12270	HMDB01067	0.6351	1.12196		1.76658
1.31795	2518	sphingomyelin (d18:1/19:0, d19:1/18:0)*	Lipid	Sphingomyelins	57475	LC/MS Pos Late	100015787	2330	745.622						1.13253	1.47916		1.30607
1.31875		X - 16060			47539	LC/MS Neg		4008	241.073						0.55595	0.796943		1.43348
1.32221		X - 25035			61599	LC/MS Neg		1978.7	220.065						1.2566	1.0025		0.797788
1.32578	1238	mead acid (20:3n9)	Lipid	Polyunsaturated Fatty Acid (n3 and n6)	35174	LC/MS Neg	100001472	5650	305.249	20590-32-3	5312531	4471956		HMDB10378	0.61785	0.628914		1.01791
1.33029	1330	dodecadienoate (12:2)*	Lipid	Fatty Acid, Dicarboxylate	62276	LC/MS Neg	100020478	5146	195.139						0.8307	0.900743		1.08432
1.33398	44	N-acetylglutamate	Amino Acid	Glutamate Metabolism	15720	LC/MS Polar	100000282	3106	188.056	5817-08-03	70914	1266066	C00624	HMDB01138	0.779275	1.44099		1.84914
1.33556		X - 22776			48081	LC/MS Neg		3615	252.044						0.686975	0.827714		1.20487
1.33566		X - 24865			54972	LC/MS Pos Late		2814	840.574						0.767362	0.864343		1.12638
1.33586	2250	1-(1-enyl-palmitoyl)-2-linoleoyl-GPE (P-16:0/18:2)*	Lipid	Plasmalogen	52677	LC/MS Pos Late	100009069	2351	700.528			24769229		HMDB11343	0.870938	0.992114		1.13913
1.3392	3592	threonate	Cofactors and Vitamins	Ascorbate and Aldarate Metabolism	27738	LC/MS Polar	100001022	2384	135.03	70753-61-6	151152	133224	C01620	HMDB00943	0.3576	0.491057		1.3732
1.34516	4196	daidzein sulfate (2)	Xenobiotics	Food Component/Plant	48728	LC/MS Neg	100006363	3330	333.008						0.50265	1.07559		2.13983
1.35048	2501	sphingomyelin (d18:0/20:0, d16:0/22:0)*	Lipid	Dihydrosphingomyelins	57476	LC/MS Pos Late	100015786	2600	761.653						0.5466	0.7092		1.29748
1.35055	4766	2-aminophenol sulfate	Xenobiotics	Chemical	43266	LC/MS Neg	100004322	1677	188.002		181670	158022		HMDB61116	0.564787	3.16884		5.61068
1.35145	1808	1-palmitoleoyl-2-linolenoyl-GPC (16:1/18:3)*	Lipid	Phosphatidylcholine (PC)	53180	LC/MS Pos Late	100009345	1850	754.538			24766677		HMDB08008	1.25734	1.20284		0.956659
1.35356	294	N-acetylisoleucine	Amino Acid	Leucine, Isoleucine and Valine Metabolism	33967	LC/MS Neg	100001276	2325	172.098	3077-46-1	2802421	2081100		HMDB61684	0.656825	1.1726		1.78525
1.35666	1115	erythronate*	Carbohydrate	Aminosugar Metabolism	42420	LC/MS Polar	100001320	2186	135.03	88759-55-1	2781043	2061231		HMDB00613	0.499912	1.60271		3.20599
1.35778		X - 09789			46355	LC/MS Neg		2580.5	153.02						0.49915	1.77734		3.56074
1.36599	2022	1-oleoyl-2-arachidonoyl-GPI (18:1/20:4) *	Lipid	Phosphatidylinositol (PI)	54994	LC/MS Pos Late	100010951	2568	902.575					HMDB09844	1.18121	1.56219		1.32253
1.37304	1453	palmitoylcarnitine (C16)	Lipid	Fatty Acid Metabolism(Acyl Carnitine)	44681	LC/MS Pos Late	100000776	1425	400.342	6865-14-1	461	448	C02990	HMDB00222	1.07126	0.905843		0.845584
1.3802	3507	cytidine	Nucleotide	Pyrimidine Metabolism, Cytidine containing	514	LC/MS Pos Early	827	2124	244.093	65-46-3	6175	5940	C00475	HMDB00089	0.530863	0.780971		1.47114
1.38034	1926	1-oleoyl-2-linoleoyl-GPE (18:1/18:2)*	Lipid	Phosphatidylethanolamine (PE)	52687	LC/MS Pos Late	100009078	2270	742.538		9546753	7825703		HMDB05349	0.712075	0.872929		1.22589
1.38403	1221	docosapentaenoate (n3 DPA; 22:5n3)	Lipid	Polyunsaturated Fatty Acid (n3 and n6)	32504	LC/MS Neg	100001181	5571	329.249	2234-74-4	6441454		C16513	HMDB06528	0.54015	0.521814		0.966054
1.39038	2285	1-(1-enyl-stearoyl)-GPE (P-18:0)*	Lipid	Lysoplasmalogen	39271	LC/MS Pos Late	100003001	1649	466.329						0.734675	1.56051		2.12409
1.39171		X - 22768 - retired for CoA-glutathione*			48073	LC/MS Neg		1320	535.086						0.3824	0.3824		1
1.39592	2266	1-(1-enyl-stearoyl)-2-arachidonoyl-GPE (P-18:0/20:4)*	Lipid	Plasmalogen	52475	LC/MS Pos Late	100008999	2511	752.559		9547058	7826008		HMDB05779	0.759838	0.858357		1.12966
1.39884	1741	phosphoethanolamine	Lipid	Phospholipid Metabolism	1600	LC/MS Neg	1026	638	140.012	1071-23-4	1015	990	C00346	HMDB00224	0.555625	0.549657		0.989259
1.39979	2331	diacylglycerol (14:0/18:1, 16:0/16:1) [2]*	Lipid	Diacylglycerol	54954	LC/MS Pos Late	100010935	3183	584.525						1.44424	1.40091		0.970003
1.40331	1454	palmitoleoylcarnitine (C16:1)*	Lipid	Fatty Acid Metabolism(Acyl Carnitine)	53223	LC/MS Pos Late	100009406	1357	398.326		71464547	28639183			0.950438	0.855857		0.900488
1.40629	2506	lignoceroyl sphingomyelin (d18:1/24:0)	Lipid	Sphingomyelins	57330	LC/MS Pos Late	100006298	3437	815.7	60037-60-7		24846875			0.646363	0.804857		1.24521
1.4085	2281	1-(1-enyl-palmitoyl)-GPE (P-16:0)*	Lipid	Lysoplasmalogen	39270	LC/MS Pos Late	100003000	1558	438.298			10471193			0.579537	0.871514		1.50381
1.40877	2064	1-oleoyl-GPC (18:1)	Lipid	Lysophospholipid	48258	LC/MS Pos Late	100001272	1540	522.355	19420-56-5	16081932	17240641		HMDB02815	0.47865	0.7099		1.48313
1.40904	2413	sphingadienine	Lipid	Sphingolipid Synthesis	57426	LC/MS Pos Late	100015643	1350	298.274	25696-03-1	6449795	4952479			0.5166	0.644429		1.24744
1.4109	2135	1-oleoyl-GPS (18:1)	Lipid	Lysophospholipid	19260	LC/MS Neg	100000630	5607	522.284	326589-90-6	9547099	7826049		HMDB61694	0.555512	3.52724		6.34953
1.41098	1490	pentadecanoylcarnitine (C15)*	Lipid	Fatty Acid Metabolism(Acyl Carnitine)	57522	LC/MS Pos Late	100015842	1362	386.326						0.880162	0.840771		0.955246
1.41282	1088	glucosamine-6-phosphate	Carbohydrate	Aminosugar Metabolism	580	LC/MS Polar	290	4521.5	258.038	3616-42-0	439217	8013767	C00352	HMDB01254	0.0914	0.0914		1
1.41749	3385	inosine	Nucleotide	Purine Metabolism, (Hypo)Xanthine/Inosine containing	1123	LC/MS Neg	361	1602.1	267.073	58-63-9	6021	21241953	C00294	HMDB00195	0.634275	0.926529		1.46077
1.41848		X - 12442			46618	LC/MS Neg		5315	223.171						0.683487	0.646629		0.946072
1.42182	2428	N-stearoyl-sphingosine (d18:1/18:0)*	Lipid	Ceramides	54979	LC/MS Pos Late	1547	3392	566.551	104404-17-3	5283565	4446678		HMDB04950	2.01141	2.2312		1.10927
1.4277	1895	1,2-dipalmitoyl-GPE (16:0/16:0)*	Lipid	Phosphatidylethanolamine (PE)	57341	LC/MS Pos Late	100009204	2498	692.522		445468	393103		HMDB08923	0.795112	0.840786		1.05744
1.42805	2017	1-stearoyl-2-arachidonoyl-GPI (18:0/20:4)	Lipid	Phosphatidylinositol (PI)	52449	LC/MS Pos Late	100000616	3000	904.591	383907-33-3		21403055		HMDB09815	1.10559	1.56753		1.41782
1.43482	295	1-carboxyethylisoleucine	Amino Acid	Leucine, Isoleucine and Valine Metabolism	62558	LC/MS Neg	100020427	2628	202.108						1.0462	1.02651		0.981184
1.43587	3717	catechol sulfate	Xenobiotics	Benzoate Metabolism	35320	LC/MS Neg	100001605	1906	188.986	4918-96-1	3083879	2341024		HMDB59724	0.581962	2.98813		5.13457
1.43635	316	1-carboxyethylvaline	Amino Acid	Leucine, Isoleucine and Valine Metabolism	62562	LC/MS Neg	100020423	2008	188.093						1.17089	1.13749		0.971473
1.43949		X - 24422			52636	LC/MS Pos Early		1194	271.092						0.687812	1.00541		1.46176
1.44248	2505	tricosanoyl sphingomyelin (d18:1/23:0)*	Lipid	Sphingomyelins	52436	LC/MS Pos Late	100008955	3200	801.684					HMDB12105	0.4669	0.651557		1.3955
1.4434		X - 21788			46964	LC/MS Neg		1165	180.034						0.20825	0.413114		1.98374
1.44633	2040	1-palmitoyl-GPA (16:0)	Lipid	Lysophospholipid	34428	LC/MS Neg	100001445	5600	409.236	17618-08-5	6419701	4925335	C04036	HMDB00327	0.957513	0.861071		0.89928
1.44928	1072	UDP-glucose/UDP-galactose	Carbohydrate	Nucleotide Sugar	38670	LC/MS Neg	100002997	645	565.05				C00029	HMDB00286	1.14617	1.06819		0.931957
1.45219	2356	palmitoyl-arachidonoyl-glycerol (16:0/20:4) [1]*	Lipid	Diacylglycerol	54957	LC/MS Pos Late	100010924	2916	634.541					HMDB07112	1.44969	2.05324		1.41633
1.45232	3598	alpha-tocopherol	Cofactors and Vitamins	Tocopherol Metabolism	1561	LC/MS Pos Late	1105	2522	430.378	59-02-9;10191-41-0	14985	14265	C02477	HMDB01893	0.975537	1.39533		1.43032
1.45715		X - 11580			47479	LC/MS Neg		1406	662.159						0.271562	0.476271		1.75382
1.45863	308	methylsuccinate	Amino Acid	Leucine, Isoleucine and Valine Metabolism	15745	LC/MS Polar	2051	2800	131.035	498-21-5	10349	9922		HMDB01844	0.459162	0.6931		1.50949
1.45955	2382	oleoyl-arachidonoyl-glycerol (18:1/20:4) [2]*	Lipid	Diacylglycerol	54961	LC/MS Pos Late	100010937	2990	660.556					HMDB07228	1.36751	1.65104		1.20733
1.46126	1215	hexadecadienoate (16:2n6)	Lipid	Polyunsaturated Fatty Acid (n3 and n6)	57652	LC/MS Neg	100009394	5398	251.202	28290-73-5		13628094		HMDB00477	0.647763	0.548914		0.847401
1.47544	1461	myristoleoylcarnitine (C14:1)*	Lipid	Fatty Acid Metabolism(Acyl Carnitine)	48182	LC/MS Pos Late	100006051	1316	370.295	889848-55-9	90659872	34999520			0.872437	0.889529		1.01959
1.47799	2515	sphingomyelin (d18:2/16:0, d18:1/16:1)*	Lipid	Sphingomyelins	42459	LC/MS Pos Late	100004329	2002	701.559						0.79435	1.02883		1.29518
1.47935	81	histamine	Amino Acid	Histidine Metabolism	1574	LC/MS Pos Early	354	3035	112.087	51-45-6	774	753	C00388	HMDB00870	0.536175	0.892571		1.6647
1.48214	1226	nisinate (24:6n3)	Lipid	Polyunsaturated Fatty Acid (n3 and n6)	57810	LC/MS Neg	100015785	5657	355.264	68378-49-4	11792612	9967286		HMDB02007	0.59575	0.462643		0.776572
1.48681	214	C-glycosyltryptophan	Amino Acid	Tryptophan Metabolism	48782	LC/MS Neg	100006379	1777	365.135	180509-18-6	10981970	9157171			0.5903	0.717171		1.21493
1.48886	2513	sphingomyelin (d17:1/16:0, d18:1/15:0, d16:1/17:0)*	Lipid	Sphingomyelins	52433	LC/MS Pos Late	100006314	2082	689.559	121999-58-4		28532779			0.638988	0.866929		1.35672
1.4981	2385	stearoyl-docosahexaenoyl-glycerol (18:0/22:6) [1]*	Lipid	Diacylglycerol	57387	LC/MS Pos Late	100015616	3156	686.572						1.46152	2.57954		1.76497
1.50039	1745	glycerophosphoinositol*	Lipid	Phospholipid Metabolism	47155	LC/MS Polar	100001621	3850	333.059	16824-65-0	167572				0.368013	0.774529		2.10463
1.50282	2519	sphingomyelin (d18:1/20:0, d16:1/22:0)*	Lipid	Sphingomyelins	48490	LC/MS Pos Late	100006290	2685	759.638			23113477		HMDB12102	0.65405	1.01519		1.55215
1.5139	2299	1-palmitoleoylglycerol (16:1)*	Lipid	Monoacylglycerol	52431	LC/MS Neg	100008952	6094	253.217					HMDB11565	1.01396	1.0205		1.00645
1.51444	2504	behenoyl sphingomyelin (d18:1/22:0)*	Lipid	Sphingomyelins	48492	LC/MS Pos Late	100006294	3083	787.669			24846873		HMDB12103	0.468588	0.716057		1.52812
1.51522	1473	adrenoylcarnitine (C22:4)*	Lipid	Fatty Acid Metabolism(Acyl Carnitine)	57528	LC/MS Pos Late	100015850	1415	476.373						0.692575	1.01169		1.46076
1.51525	999	maltose	Carbohydrate	Glycogen Metabolism	15586	LC/MS Polar	913	3329.4	387.114	6363-53-7	10991489	388469	C00208	HMDB00163	0.3641	1.00749		2.76706
1.51635	1455	stearoylcarnitine (C18)	Lipid	Fatty Acid Metabolism(Acyl Carnitine)	34409	LC/MS Pos Late	100001391	1485	428.373	18822-91-8	6426855	21233653		HMDB00848	0.971937	0.924271		0.950958
1.52667	1995	1,2-dipalmitoyl-GPI (16:0/16:0)*	Lipid	Phosphatidylinositol (PI)	57375	LC/MS Pos Late	100009169	3122	828.56			24767663		HMDB09778	0.968713	1.19657		1.23522
1.52747	2500	sphingomyelin (d18:0/18:0, d19:0/17:0)*	Lipid	Dihydrosphingomyelins	57473	LC/MS Pos Late	100009027	2362	733.622			24846878		HMDB12087	0.777763	1.05019		1.35027
1.52791	1451	myristoylcarnitine (C14)	Lipid	Fatty Acid Metabolism(Acyl Carnitine)	33952	LC/MS Pos Late	100001270	1350	372.311	18822-89-4	6426854	4932274		HMDB05066	1.06679	0.912543		0.855412
1.53186	1818	1-stearoyl-2-oleoyl-GPC (18:0/18:1)	Lipid	Phosphatidylcholine (PC)	52438	LC/MS Pos Late	100008904	2644	788.616	56421-10-4		24766704		HMDB08038	0.6736	1.06353		1.57887
1.53268	1446	decanoylcarnitine (C10)	Lipid	Fatty Acid Metabolism(Acyl Carnitine)	33941	LC/MS Pos Late	100001251	1130	316.248	1492-27-9	10245190	8420677		HMDB00651	0.838325	0.703686		0.839395
1.54413	2511	sphingomyelin (d18:1/14:0, d16:1/16:0)*	Lipid	Sphingomyelins	42463	LC/MS Pos Late	100004328	1998	675.544		11433862	9608732		HMDB12097	0.731925	1.04554		1.42848
1.54767	2509	sphingomyelin (d18:2/24:2)*	Lipid	Sphingomyelins	57479	LC/MS Pos Late	100015789	2215	809.653						0.380675	0.494357		1.29863
1.55464	1472	arachidonoylcarnitine (C20:4)	Lipid	Fatty Acid Metabolism(Acyl Carnitine)	57518	LC/MS Pos Late	100015837	1353	448.342						0.520638	0.740771		1.42282
1.55526	328	N-acetylmethionine	Amino Acid	Methionine, Cysteine, SAM and Taurine Metabolism	1589	LC/MS Neg	1083	1787	190.054	65-82-7	448580	395338	C02712	HMDB11745	0.787513	0.958957		1.2177
1.55639	2460	glycosyl-N-stearoyl-sphingosine (d18:1/18:0)	Lipid	Hexosylceramides (HCER)	52234	LC/MS Pos Late	100001882	3053	728.604						0.7924	1.96664		2.48188
1.56236	1899	1-palmitoyl-2-oleoyl-GPE (16:0/18:1)	Lipid	Phosphatidylethanolamine (PE)	19263	LC/MS Pos Late	1526	2509	718.538	26662-94-2	5283496	4446615		HMDB05320	0.868275	1.47846		1.70275
1.56759	3410	adenosine	Nucleotide	Purine Metabolism, Adenine containing	555	LC/MS Pos Early	798	2169	268.104	58-61-7	60961	54923	C00212	HMDB00050	0.474275	1.23117		2.5959
1.56869	3584	coenzyme A	Cofactors and Vitamins	Pantothenate and CoA Metabolism	46322	LC/MS Neg	270	1448	382.55	85-61-0;18439-24-2	317	311	C00010	HMDB01423	0.257213	0.2442		0.94941
1.57708	1457	linolenoylcarnitine (C18:3)*	Lipid	Fatty Acid Metabolism(Acyl Carnitine)	57511	LC/MS Pos Late	100015831	1310	422.326						0.956987	0.898529		0.938914
1.5809	943	3-phosphoglycerate	Carbohydrate	Glycolysis, Gluconeogenesis, and Pyruvate Metabolism	1414	LC/MS Neg	132	583	184.986	80731-10-8	724	10669764	C00597	HMDB00807	0.19905	0.3053		1.53379
1.58993		X - 22771			48076	LC/MS Neg		2180	160.044						0.83545	1.24789		1.49367
1.59243	3477	uridine	Nucleotide	Pyrimidine Metabolism, Uracil containing	606	LC/MS Neg	535	1457.6	243.062	58-96-8	6029	5807	C00299	HMDB00296	0.5482	0.737757		1.34578
1.59485	2522	sphingomyelin (d18:1/21:0, d17:1/22:0, d16:1/23:0)*	Lipid	Sphingomyelins	52495	LC/MS Pos Late	100009025	2793	773.653						0.362888	0.602557		1.66045
1.59546	1459	oleoylcarnitine (C18:1)	Lipid	Fatty Acid Metabolism(Acyl Carnitine)	35160	LC/MS Pos Late	100001501	1423	426.358	38677-66-6	6441392	21403150		HMDB05065	0.925088	0.8907		0.962828
1.60946	460	gamma-glutamylleucine	Peptide	Gamma-glutamyl Amino Acid	18369	LC/MS Neg	1268	1685	259.13	2566-39-4	151023	133115		HMDB11171	0.528838	0.934229		1.76657
1.62132	3480	5,6-dihydrouridine	Nucleotide	Pyrimidine Metabolism, Uracil containing	61833	LC/MS Neg	100001425	1119	245.078	5627-05-04	94312	85115			0.45195	2.46639		5.45721
1.62263	149	phenol sulfate	Amino Acid	Tyrosine Metabolism	32553	LC/MS Neg	100001510	2156	172.991	937-34-8	74426	67018	C02180	HMDB60015	0.841562	5.70349		6.77726
1.62295	3999	equol glucuronide	Xenobiotics	Food Component/Plant	41948	LC/MS Neg	100003895	3215	417.119						0.47245	6.52796		13.8172
1.62538	1971	1-stearoyl-2-oleoyl-GPS (18:0/18:1)	Lipid	Phosphatidylserine (PS)	19265	LC/MS Pos Late	100000639	3000	790.559		9547087	7826037		HMDB10163	0.662312	1.35949		2.05263
1.64036	2327	1-dihomo-linoleoylglycerol (20:2)	Lipid	Monoacylglycerol	35103	LC/MS Neg	100001483	6800	307.264			21403143			1.33935	0.785557		0.586521
1.64671	2527	sphingomyelin (d18:1/24:1, d18:2/24:0)*	Lipid	Sphingomyelins	47153	LC/MS Pos Late	100005986	3033	813.684	94359-13-4		24846874		HMDB12107	0.563613	0.9832		1.74446
1.65203	1219	stearidonate (18:4n3)	Lipid	Polyunsaturated Fatty Acid (n3 and n6)	33969	LC/MS Neg	100001229	5395	275.202	111174-40-4	5312508	4471933	C16300	HMDB06547	0.416212	0.365943		0.879221
1.65363	1315	2-hydroxyadipate	Lipid	Fatty Acid, Dicarboxylate	31934	LC/MS Polar	100001153	3000	161.046	18294-85-4	193530	167943	C02360	HMDB00321	0.42655	0.746957		1.75116
1.65536	2384	linoleoyl-arachidonoyl-glycerol (18:2/20:4) [2]*	Lipid	Diacylglycerol	54956	LC/MS Pos Late	100010923	2650	658.541					HMDB07257	1.01748	1.1615		1.14155
1.66358	2528	sphingomyelin (d18:2/24:1, d18:1/24:2)*	Lipid	Sphingomyelins	52437	LC/MS Pos Late	100008957	2635	811.669						0.558775	0.9096		1.62785
1.68481	456	gamma-glutamylglutamine	Peptide	Gamma-glutamyl Amino Acid	2730	LC/MS Pos Early	1140	1430	276.119	10148-81-9	150914	133013	C05283	HMDB11738	0.627975	1.33046		2.11865
1.68565	2249	1-(1-enyl-palmitoyl)-2-oleoyl-GPE (P-16:0/18:1)*	Lipid	Plasmalogen	52477	LC/MS Pos Late	100009005	2600	702.543			24769228		HMDB11342	0.871363	1.43981		1.65237
1.69584	3386	hypoxanthine	Nucleotide	Purine Metabolism, (Hypo)Xanthine/Inosine containing	3127	LC/MS Neg	171	1291.2	135.031	68-94-0	790	768	C00262	HMDB00157	0.542475	0.771229		1.42169
1.69966		X - 21785			46961	LC/MS Neg		765	189.041						0.364113	0.767214		2.10708
1.71031	1781	1-palmitoyl-2-stearoyl-GPC (16:0/18:0)	Lipid	Phosphatidylcholine (PC)	52616	LC/MS Pos Late	100008921	2653	762.601	59403-51-9		24766643		HMDB07970	0.525238	0.815157		1.55198
1.71409	2360	palmitoyl-docosahexaenoyl-glycerol (16:0/22:6) [2]*	Lipid	Diacylglycerol	57374	LC/MS Pos Late	100015619	2830	658.541					HMDB07121	2.03277	2.92557		1.4392
1.7171	2348	palmitoyl-oleoyl-glycerol (16:0/18:1) [2]*	Lipid	Diacylglycerol	54942	LC/MS Pos Late	100010917	3695	612.556				C13861	HMDB07102	1.26642	1.48701		1.17418
1.72235	2526	sphingomyelin (d18:2/23:0, d18:1/23:1, d17:1/24:1)*	Lipid	Sphingomyelins	52435	LC/MS Pos Late	100008956	2845	799.669						0.356225	0.684429		1.92134
1.72556	2363	stearoyl-linoleoyl-glycerol (18:0/18:2) [2]*	Lipid	Diacylglycerol	54947	LC/MS Pos Late	100010921	3762	638.572						0.897912	1.06399		1.18495
1.72815	2459	glycosyl-N-palmitoyl-sphingosine (d18:1/16:0)	Lipid	Hexosylceramides (HCER)	53013	LC/MS Pos Late	100009272	2623	700.572						0.548887	0.852214		1.55262
1.72902	1706	myo-inositol	Lipid	Inositol Metabolism	1124	LC/MS Polar	363	3506.3	225.062	87-89-8	892	10239179	C00137	HMDB00211	0.418237	0.6147		1.46974
1.73367	2332	diacylglycerol (16:1/18:2 [2], 16:0/18:3 [1])*	Lipid	Diacylglycerol	54966	LC/MS Pos Late	100010940	2733	608.525						0.7701	0.7908		1.02688
1.74608	1486	margaroylcarnitine (C17)*	Lipid	Fatty Acid Metabolism(Acyl Carnitine)	57512	LC/MS Pos Late	100004054	1424	414.358	106182-29-0		35015987		HMDB06210	0.782687	0.786086		1.00434
1.74642	2524	sphingomyelin (d18:1/22:1, d18:2/22:0, d16:1/24:1)*	Lipid	Sphingomyelins	48493	LC/MS Pos Late	100006295	2666	785.653			29368329		HMDB12104	0.481812	0.896486		1.86065
1.75854	2350	palmitoyl-linoleoyl-glycerol (16:0/18:2) [2]*	Lipid	Diacylglycerol	52634	LC/MS Pos Late	100009055	3197	610.541					HMDB07103	1.1181	1.10597		0.989153
1.76472	2425	N-palmitoyl-sphingosine (d18:1/16:0)	Lipid	Ceramides	44877	LC/MS Pos Late	1518	2893	538.519	24696-26-2	5283564	4446677		HMDB04949	0.6313	0.777986		1.23236
1.76892	2330	diacylglycerol (14:0/18:1, 16:0/16:1) [1]*	Lipid	Diacylglycerol	54953	LC/MS Pos Late	100010934	3057	584.525						1.16539	1.4587		1.25169
1.77511	3443	guanosine	Nucleotide	Purine Metabolism, Guanine containing	1573	LC/MS Neg	1099	1662	282.084	118-00-3	6802	6544	C00387	HMDB00133	0.435563	0.741557		1.70253
1.78355	2369	oleoyl-linoleoyl-glycerol (18:1/18:2) [2]	Lipid	Diacylglycerol	46799	LC/MS Pos Late	100002990	3223	636.556	104346-53-4		29788004		HMDB07219	0.849738	0.984486		1.15858
1.78857	2283	1-(1-enyl-oleoyl)-GPE (P-18:1)*	Lipid	Lysoplasmalogen	44621	LC/MS Pos Late	100005372	1566	464.314						0.602187	2.21014		3.67019
1.79822	2455	ceramide (d18:2/24:1, d18:1/24:2)*	Lipid	Ceramides	57443	LC/MS Pos Late	100015744	3858	646.613						0.610588	0.9818		1.60796
1.82404	2095	1-lignoceroyl-GPC (24:0)	Lipid	Lysophospholipid	49617	LC/MS Pos Late	100002873	1907	608.465	325171-59-3		24766539		HMDB10405	0.4253	1.1857		2.78791
1.82451	2484	glycosyl ceramide (d18:2/24:1, d18:1/24:2)*	Lipid	Hexosylceramides (HCER)	57453	LC/MS Pos Late	100015745	3380	808.666						0.600963	2.02373		3.36748
1.8265	2366	oleoyl-oleoyl-glycerol (18:1/18:1) [2]*	Lipid	Diacylglycerol	54946	LC/MS Pos Late	100010919	3695	638.572					HMDB07218	0.93655	1.20916		1.29108
1.82727	2383	linoleoyl-arachidonoyl-glycerol (18:2/20:4) [1]*	Lipid	Diacylglycerol	54955	LC/MS Pos Late	100010922	2590	658.541					HMDB07257	1.18865	1.49031		1.25379
1.83473		X - 10457			47581	LC/MS Pos Early		2370	261.144						0.507763	1.30831		2.57663
1.91634	2347	palmitoyl-oleoyl-glycerol (16:0/18:1) [1]*	Lipid	Diacylglycerol	54943	LC/MS Pos Late	100010916	3562	612.556				C13861	HMDB07102	1.07075	1.52791		1.42696
1.91639	2359	palmitoyl-docosahexaenoyl-glycerol (16:0/22:6) [1]*	Lipid	Diacylglycerol	57373	LC/MS Pos Late	100015618	2749	658.541					HMDB07121	2.06321	3.16719		1.53507
1.91958	2111	1-oleoyl-GPE (18:1)	Lipid	Lysophospholipid	35628	LC/MS Pos Late	100001569	1554	480.308	89576-29-4	9547071	7826021		HMDB11506	0.458387	1.19544		2.60793
1.94786	2388	linoleoyl-docosahexaenoyl-glycerol (18:2/22:6) [2]*	Lipid	Diacylglycerol	54950	LC/MS Pos Late	100010929	2500	682.541					HMDB07266	1.53421	1.85053		1.20617
1.95724	2349	palmitoyl-linoleoyl-glycerol (16:0/18:2) [1]*	Lipid	Diacylglycerol	52633	LC/MS Pos Late	100009052	3080	610.541		9543695	7822645		HMDB07103	0.902775	0.9886		1.09507
1.96471	2520	sphingomyelin (d18:1/20:1, d18:2/20:0)*	Lipid	Sphingomyelins	48491	LC/MS Pos Late	100006292	2383	757.622	222403-67-0					0.3154	0.727643		2.30705
1.96932	2351	palmitoyl-linolenoyl-glycerol (16:0/18:3) [2]*	Lipid	Diacylglycerol	54965	LC/MS Pos Late	100010939	2834	608.525					HMDB07105	1.72021	1.66061		0.965354
1.97265	2355	palmitoyl-dihomo-linolenoyl-glycerol (16:0/20:3n3 or 6) [2]*	Lipid	Diacylglycerol	54941	LC/MS Pos Late	100010915	3265	636.556						1.38534	1.23971		0.894883
1.98126	1477	dihomo-linoleoylcarnitine (C20:2)*	Lipid	Fatty Acid Metabolism(Acyl Carnitine)	57520	LC/MS Pos Late	100015839	1436	452.373						1.21708	1.14003		0.936695
1.99371	1557	13-HODE + 9-HODE	Lipid	Fatty Acid, Monohydroxy	37752	LC/MS Neg	100002196	5275	295.228		43013				0.685237	0.72		1.05073
2.01884	1481	docosatrienoylcarnitine (C22:3)*	Lipid	Fatty Acid Metabolism(Acyl Carnitine)	57527	LC/MS Pos Late	100015849	1460	478.389						0.642063	1.02356		1.59417
2.02197	2373	linoleoyl-linoleoyl-glycerol (18:2/18:2) [1]*	Lipid	Diacylglycerol	54968	LC/MS Pos Late	100010941	2720	634.541					HMDB07248	0.825213	0.867414		1.05114
2.02451	1912	1-stearoyl-2-oleoyl-GPE (18:0/18:1)	Lipid	Phosphatidylethanolamine (PE)	42448	LC/MS Pos Late	100001856	2858	746.569					HMDB08993	0.759237	1.452		1.91245
2.03231	2480	glycosyl ceramide (d18:1/20:0, d16:1/22:0)*	Lipid	Hexosylceramides (HCER)	57595	LC/MS Pos Late	100015882	3414	756.635						0.679225	2.16526		3.18783
2.06559	1478	eicosenoylcarnitine (C20:1)*	Lipid	Fatty Acid Metabolism(Acyl Carnitine)	57519	LC/MS Pos Late	100015838	1484	454.389						0.9311	1.13119		1.21489
2.07382	3411	adenine	Nucleotide	Purine Metabolism, Adenine containing	554	LC/MS Pos Early	880	2221	136.062	73-24-5	190	185	C00147	HMDB00034	0.788312	1.556		1.97384
2.08132	321	isobutyrylcarnitine (C4)	Amino Acid	Leucine, Isoleucine and Valine Metabolism	33441	LC/MS Pos Early	100001055	2810	232.154	25518-49-4	168379			HMDB00736	0.630663	0.924414		1.46578
2.08367	2286	1-(1-enyl-oleoyl)-2-oleoyl-GPE (P-18:1/18:1)*	Lipid	Lysoplasmalogen	54691	LC/MS Pos Late	100010839	2534	728.559			24769325		HMDB11441	0.723875	1.63681		2.26118
2.13112	1480	docosadienoylcarnitine (C22:2)*	Lipid	Fatty Acid Metabolism(Acyl Carnitine)	57526	LC/MS Pos Late	100015848	1493	480.405						0.46515	0.7153		1.53778
2.16404	142	4-hydroxyphenylpyruvate	Amino Acid	Tyrosine Metabolism	1669	LC/MS Neg	1141	1690	179.035	156-39-8	979	954	C01179	HMDB00707	1.20745	1.13009		0.935928
2.18333	2375	linoleoyl-linolenoyl-glycerol (18:2/18:3) [1]*	Lipid	Diacylglycerol	54963	LC/MS Pos Late	100010926	2426	632.525					HMDB07249	0.634525	0.628314		0.990212
2.19614	2368	oleoyl-linoleoyl-glycerol (18:1/18:2) [1]	Lipid	Diacylglycerol	46798	LC/MS Pos Late	100002989	3115	636.556	106292-55-1		23975985		HMDB07219	0.667887	0.952429		1.42603
2.21104	4115	quinate	Xenobiotics	Food Component/Plant	18335	LC/MS Polar	100000442	2432.9	191.056	77-95-2	6508	10246715	C00296	HMDB03072	0.759225	2.0116		2.64954
2.21936	2257	1-(1-enyl-stearoyl)-2-oleoyl-GPE (P-18:0/18:1)	Lipid	Plasmalogen	52614	LC/MS Pos Late	100008919	2950	730.575	144371-68-6		24769260		HMDB11375	0.6401	1.50504		2.35126
2.24099	2365	oleoyl-oleoyl-glycerol (18:1/18:1) [1]*	Lipid	Diacylglycerol	54945	LC/MS Pos Late	100010918	3571	638.572					HMDB07218	0.753062	1.29281		1.71674
2.24718	2354	palmitoleoyl-linoleoyl-glycerol (16:1/18:2) [1]*	Lipid	Diacylglycerol	54967	LC/MS Pos Late	100010930	2664	608.525					HMDB07132	0.650812	0.9099		1.3981
2.25869	1471	arachidoylcarnitine (C20)*	Lipid	Fatty Acid Metabolism(Acyl Carnitine)	57513	LC/MS Pos Late	100015833	1512	456.405			28639199		HMDB06460	0.912075	0.998829		1.09512
2.38875	2374	linoleoyl-linoleoyl-glycerol (18:2/18:2) [2]*	Lipid	Diacylglycerol	54969	LC/MS Pos Late	100010942	2790	634.541					HMDB07248	0.778438	0.843729		1.08387
2.48622	2465	glycosyl-N-nervonoyl-sphingosine (d18:1/24:1)*	Lipid	Hexosylceramides (HCER)	57369	LC/MS Pos Late	100001878	3990	810.682						0.602025	1.92611		3.19939
2.55147	1479	erucoylcarnitine (C22:1)*	Lipid	Fatty Acid Metabolism(Acyl Carnitine)	57525	LC/MS Pos Late	100015841	1535	482.42						0.38865	0.642786		1.65389
2.76619	2371	oleoyl-linolenoyl-glycerol (18:1/18:3) [2]*	Lipid	Diacylglycerol	54970	LC/MS Pos Late	100010944	2819	634.541					HMDB07220	0.908	1.25873		1.38626
3.06071	2387	linoleoyl-docosahexaenoyl-glycerol (18:2/22:6) [1]*	Lipid	Diacylglycerol	54949	LC/MS Pos Late	100010928	2450	682.541						1.40786	2.29463		1.62987
3.81431	2466	glycosyl-N-(2-hydroxynervonoyl)-sphingosine (d18:1/24:1(2OH))*	Lipid	Hexosylceramides (HCER)	57444	LC/MS Pos Late	100015752	3839	826.677						0.670275	1.72907		2.57964
13.9189	4669	salicylate	Xenobiotics	Drug - Topical Agents	1515	LC/MS Polar	501	802	137.024	69-72-7	338	331	C00805	HMDB01895	1.19079	2.26493		1.90204
33.1734	3757	p-cresol sulfate	Xenobiotics	Benzoate Metabolism	36103	LC/MS Neg	100001315	2890	187.007	3233-57-7	4615423	3806480		HMDB11635	0.492037	3.58553		7.2871
