# Supplementary material for: Downregulation of mitochondrial metabolism is a driver for fast skeletal muscle loss during mouse aging
Source: Commun Biol. 2023 Dec 8;6:1240. doi: 10.1038/s42003-023-05595-3 (PMC10709625; doi:10.1038/s42003-023-05595-3)
Supplement: Supplementary file 8 — Table S4 [file 42003_2023_5595_MOESM8_ESM.xlsx]

## Sheet: Table S4 - GSEA
Supplemental Table 4 - List of functions enriched by at least one signature
Term	Aging: EDL muscle			Aging: Brain			Aging: Liver			Aging: Human			Aging: Rat			Aging: Mouse			Interventions: Median lifespan			Interventions: Max lifespan			Interventions: CR			Interventions: GH deficiency			Interventions: Rapamycin			Interventions: Common liver			Interventions: Common muscle			Interventions: Common WAT
	NES	P.Value	P.Adjusted	NES	P.Value	P.Adjusted	NES	P.Value	P.Adjusted	NES	P.Value	P.Adjusted	NES	P.Value	P.Adjusted	NES	P.Value	P.Adjusted	NES	P.Value	P.Adjusted	NES	P.Value	P.Adjusted	NES	P.Value	P.Adjusted	NES	P.Value	P.Adjusted	NES	P.Value	P.Adjusted	NES	P.Value	P.Adjusted	NES	P.Value	P.Adjusted	NES	P.Value	P.Adjusted
REACTOME FORMATION OF ATP BY CHEMIOSMOTIC COUPLING	-2.07953	0.000203087	0.0141005	NA	NA	NA	NA	NA	NA	NA	NA	NA	NA	NA	NA	NA	NA	NA	1.79311	0.00160314	0.0798132	1.86965	0.000841184	0.0651178	1.99828	0.000193686	0.0147524	1.67895	0.0164866	0.532146	1.44165	0.0694701	0.502297	1.72141	0.0148437	0.410606	NA	NA	NA	NA	NA	NA
GOBP ATP SYNTHESIS COUPLED ELECTRON TRANSPORT	-2.62763	0.000207125	0.0141005	-1.81736	0.00334324	0.0385746	-2.07513	0.000164312	0.00616794	-2.32107	0.000196734	0.0206955	-2.09513	0.000174764	0.00593185	-2.32197	0.000124177	0.00748136	2.21502	0.000160102	0.018161	2.14699	0.000146028	0.0266627	2.28212	0.000190078	0.0147524	2.11222	0.000182548	0.0371211	2.09844	0.000150602	0.0151765	2.23599	0.0236985	0.410606	1.81634	0.00432554	0.0671701	1.7214	0.0517493	0.33464
GOBP DENDRITIC CELL CYTOKINE PRODUCTION	NA	NA	NA	NA	NA	NA	NA	NA	NA	NA	NA	NA	NA	NA	NA	2.20827	0.000298775	0.00748136	-1.54616	0.0385321	0.473646	-1.42592	0.0896156	0.578352	-1.5493	0.0453128	0.33648	NA	NA	NA	-1.48114	0.0722209	0.509815	-0.808354	0.714782	0.943165	NA	NA	NA	NA	NA	NA
GOBP OXIDATIVE PHOSPHORYLATION	-2.61697	0.000211864	0.0141005	-1.55282	0.0115693	0.0831824	-1.99349	0.000157431	0.00616794	-2.38148	0.000193274	0.0206955	-2.15435	0.000171438	0.00593185	-2.24002	0.000118652	0.00748136	2.14777	0.00015586	0.018161	2.16967	0.000139256	0.0266627	2.19298	0.000191314	0.0147524	2.10923	0.000180083	0.0371211	2.06057	0.000143802	0.0151765	2.03342	0.0362208	0.421849	1.35576	0.0929122	0.341408	1.81362	0.031338	0.293686
REACTOME THE CITRIC ACID TCA CYCLE AND RESPIRATORY ELECTRON TRANSPORT	-2.61467	0.000213904	0.0141005	-1.48038	0.0140502	0.0937842	-2.0815	0.000153139	0.00616794	-2.46474	0.000194401	0.0206955	-2.25763	0.000167954	0.00593185	-2.40369	0.000112943	0.00748136	2.16105	0.000149993	0.018161	2.07842	0.000134156	0.0266627	2.49709	0.000187091	0.0147524	2.16887	0.000176803	0.0371211	1.95559	0.000138045	0.0151765	2.04087	0.0250998	0.410606	1.79191	0.00133829	0.0343297	2.15062	0.00101044	0.0706089
REACTOME RESPIRATORY ELECTRON TRANSPORT ATP SYNTHESIS BY CHEMIOSMOTIC COUPLING AND HEAT PRODUCTION BY UNCOUPLING PROTEINS	-2.80102	0.000211775	0.0141005	-1.7825	0.00168319	0.0252751	-2.14413	0.000156421	0.00616794	-2.42118	0.000194818	0.0206955	-2.32866	0.000171292	0.00593185	-2.40456	0.000118652	0.00748136	2.22401	0.00015569	0.018161	2.15646	0.000138908	0.0266627	2.43723	0.000191498	0.0147524	2.0792	0.000180865	0.0371211	2.07452	0.00014374	0.0151765	1.99736	0.0389411	0.429752	1.90872	0.000922367	0.0278931	2.19633	0.00158284	0.088013
GOBP NEGATIVE REGULATION OF CATALYTIC ACTIVITY	NA	NA	NA	NA	NA	NA	1.68555	0.00040016	0.00626215	NA	NA	NA	1.73992	0.000287109	0.00593185	NA	NA	NA	NA	NA	NA	NA	NA	NA	NA	NA	NA	NA	NA	NA	NA	NA	NA	NA	NA	NA	-1.37191	0.00609756	0.0803178	0.931963	0.57373	0.760906
GOBP REGULATION OF CELL ADHESION	NA	NA	NA	NA	NA	NA	2.14859	0.000401445	0.00626215	NA	NA	NA	1.98351	0.000286862	0.00593185	NA	NA	NA	NA	NA	NA	NA	NA	NA	NA	NA	NA	NA	NA	NA	NA	NA	NA	NA	NA	NA	-2.00599	0.000509165	0.0220817	-1.55071	0.000758725	0.063298
GOBP MAPK CASCADE	NA	NA	NA	NA	NA	NA	1.75784	0.00040016	0.00626215	NA	NA	NA	1.72493	0.000290023	0.00593185	NA	NA	NA	NA	NA	NA	NA	NA	NA	NA	NA	NA	NA	NA	NA	NA	NA	NA	NA	NA	NA	-1.13504	0.12826	0.397847	0.962494	0.515785	0.730936
GOBP CELL CELL ADHESION	NA	NA	NA	NA	NA	NA	2.04523	0.000399202	0.00626215	NA	NA	NA	1.91535	0.000290867	0.00593185	NA	NA	NA	NA	NA	NA	NA	NA	NA	NA	NA	NA	NA	NA	NA	NA	NA	NA	NA	NA	NA	-1.65537	0.000560852	0.0220817	-1.82809	0.000404204	0.0565138
GOBP POSITIVE REGULATION OF IMMUNE SYSTEM PROCESS	NA	NA	NA	NA	NA	NA	2.4479	0.000406009	0.00626215	NA	NA	NA	2.39568	0.0002886	0.00593185	NA	NA	NA	NA	NA	NA	NA	NA	NA	NA	NA	NA	NA	NA	NA	NA	NA	NA	NA	NA	NA	-1.99786	0.000532481	0.0220817	-1.9724	0.000390168	0.0565138
GOBP REGULATION OF IMMUNE RESPONSE	NA	NA	NA	NA	NA	NA	2.41468	0.000411184	0.00626215	NA	NA	NA	2.4801	0.000289855	0.00593185	NA	NA	NA	NA	NA	NA	NA	NA	NA	NA	NA	NA	NA	NA	NA	NA	NA	NA	NA	NA	NA	-1.91242	0.000540541	0.0220817	-1.44436	0.00196078	0.100987
REACTOME ADAPTIVE IMMUNE SYSTEM	NA	NA	NA	NA	NA	NA	1.59869	0.000417885	0.00626215	NA	NA	NA	1.83822	0.000290613	0.00593185	NA	NA	NA	NA	NA	NA	NA	NA	NA	NA	NA	NA	NA	NA	NA	NA	NA	NA	NA	NA	NA	-1.4796	0.00205233	0.0420107	0.950243	0.538493	0.740768
REACTOME INFECTIOUS DISEASE	NA	NA	NA	NA	NA	NA	1.50119	0.000418585	0.00626215	NA	NA	NA	1.90996	0.000290613	0.00593185	NA	NA	NA	NA	NA	NA	NA	NA	NA	NA	NA	NA	NA	NA	NA	NA	NA	NA	NA	NA	NA	-1.32312	0.0081389	0.0907872	-1.37468	0.00868193	0.194001
REACTOME SIGNALING BY RHO GTPASES MIRO GTPASES AND RHOBTB3	NA	NA	NA	NA	NA	NA	1.67148	0.000418585	0.00626215	NA	NA	NA	1.54392	0.000290782	0.00593185	NA	NA	NA	NA	NA	NA	NA	NA	NA	NA	NA	NA	NA	NA	NA	NA	NA	NA	NA	NA	NA	-1.73475	0.000477099	0.0220817	0.943007	0.537112	0.740768
GOBP RESPONSE TO LIPID	NA	NA	NA	NA	NA	NA	1.54889	0.000422833	0.00626215	NA	NA	NA	1.76283	0.000292826	0.00593185	NA	NA	NA	NA	NA	NA	NA	NA	NA	NA	NA	NA	NA	NA	NA	NA	NA	NA	NA	NA	NA	-1.31482	0.00504767	0.0742593	-1.14216	0.143767	0.455457
GOBP DEFENSE RESPONSE TO OTHER ORGANISM	NA	NA	NA	NA	NA	NA	2.3978	0.000425532	0.00626215	NA	NA	NA	2.48464	0.000291375	0.00593185	NA	NA	NA	NA	NA	NA	NA	NA	NA	NA	NA	NA	NA	NA	NA	NA	NA	NA	NA	NA	NA	NA	NA	NA	NA	NA	NA
KEGG PARKINSONS DISEASE	-2.52802	0.000210393	0.0141005	-1.81428	0.00130915	0.0208511	-1.91436	0.000319285	0.00616794	-2.38851	0.000194363	0.0206955	-2.24716	0.000171174	0.00593185	-2.23698	0.000119689	0.00748136	2.21127	0.000157928	0.018161	2.13855	0.000140706	0.0266627	2.39645	0.000190585	0.0147524	2.08373	0.00018018	0.0371211	1.95306	0.000145794	0.0151765	2.09463	0.0340712	0.417596	1.73424	0.00770077	0.087672	1.89632	0.0242381	0.278292
REACTOME RESPIRATORY ELECTRON TRANSPORT	-2.6811	0.000210793	0.0141005	-1.87072	0.00130573	0.0208511	-2.15151	0.000159541	0.00616794	-2.36103	0.000196309	0.0206955	-2.32347	0.000170358	0.00593185	-2.4859	0.000121139	0.00748136	2.14343	0.000157679	0.018161	2.07502	0.000142816	0.0266627	2.32754	0.000190367	0.0147524	2.02045	0.000180832	0.0371211	2.07757	0.000148038	0.0151765	1.97193	0.0356866	0.421849	1.91131	0.00126263	0.03323	2.18234	0.00374933	0.143186
GOBP MITOCHONDRIAL ATP SYNTHESIS COUPLED PROTON TRANSPORT	-1.93955	0.00040494	0.0196721	NA	NA	NA	NA	NA	NA	NA	NA	NA	NA	NA	NA	NA	NA	NA	NA	NA	NA	NA	NA	NA	NA	NA	NA	NA	NA	NA	NA	NA	NA	NA	NA	NA	NA	NA	NA	NA	NA	NA
GOBP SUPRAMOLECULAR FIBER ORGANIZATION	NA	NA	NA	NA	NA	NA	1.75076	0.000406009	0.00626215	NA	NA	NA	NA	NA	NA	NA	NA	NA	NA	NA	NA	NA	NA	NA	NA	NA	NA	NA	NA	NA	NA	NA	NA	NA	NA	NA	-1.26316	0.0261643	0.169352	-1.38622	0.00923788	0.20022
GOBP CELLULAR HOMEOSTASIS	NA	NA	NA	NA	NA	NA	1.57056	0.000409333	0.00626215	NA	NA	NA	NA	NA	NA	NA	NA	NA	NA	NA	NA	NA	NA	NA	NA	NA	NA	NA	NA	NA	NA	NA	NA	NA	NA	NA	-1.25717	0.0143184	0.119409	0.88987	0.68073	0.820886
GOBP ACTIN FILAMENT BASED PROCESS	NA	NA	NA	NA	NA	NA	1.99176	0.0004158	0.00626215	NA	NA	NA	NA	NA	NA	NA	NA	NA	NA	NA	NA	NA	NA	NA	NA	NA	NA	NA	NA	NA	NA	NA	NA	NA	NA	NA	-1.00455	0.44086	0.718459	-1.52754	0.000783699	0.063298
GOBP POSITIVE REGULATION OF PHOSPHORUS METABOLIC PROCESS	NA	NA	NA	NA	NA	NA	1.5771	0.000420698	0.00626215	NA	NA	NA	NA	NA	NA	NA	NA	NA	NA	NA	NA	NA	NA	NA	NA	NA	NA	NA	NA	NA	NA	NA	NA	NA	NA	NA	-1.48857	0.000561167	0.0220817	-1.29865	0.0199045	0.268268
GOBP CENTRAL NERVOUS SYSTEM DEVELOPMENT	NA	NA	NA	NA	NA	NA	1.55026	0.000424809	0.00626215	NA	NA	NA	NA	NA	NA	NA	NA	NA	NA	NA	NA	NA	NA	NA	NA	NA	NA	NA	NA	NA	NA	NA	NA	NA	NA	NA	NA	NA	NA	NA	NA	NA
GOBP POSITIVE REGULATION OF TRANSPORT	NA	NA	NA	NA	NA	NA	1.7695	0.000425351	0.00626215	NA	NA	NA	NA	NA	NA	NA	NA	NA	NA	NA	NA	NA	NA	NA	NA	NA	NA	NA	NA	NA	NA	NA	NA	NA	NA	NA	NA	NA	NA	NA	NA	NA
GOBP RESPONSE TO HORMONE	NA	NA	NA	NA	NA	NA	1.45151	0.000425894	0.00626215	NA	NA	NA	NA	NA	NA	NA	NA	NA	NA	NA	NA	NA	NA	NA	NA	NA	NA	NA	NA	NA	NA	NA	NA	NA	NA	NA	-1.33165	0.00603401	0.0803178	1.0672	0.325625	0.605116
GOBP CELLULAR RESPIRATION	-2.3834	0.000220167	0.0141005	-1.25666	0.0830689	0.267299	-1.9348	0.000150602	0.00616794	-2.40502	0.000191865	0.0206955	-2.05232	0.00016675	0.00593185	-2.25487	0.000110436	0.00748136	2.2626	0.000145645	0.018161	2.20851	0.000131458	0.0266627	2.27836	0.000186706	0.0147524	2.05052	0.000176616	0.0371211	1.86242	0.000134716	0.0151765	2.06808	0.0236145	0.410606	1.05363	0.364055	0.656285	1.65757	0.0304511	0.293295
GOBP MITOCHONDRIAL RESPIRATORY CHAIN COMPLEX ASSEMBLY	-2.62868	0.00020903	0.0141005	-1.92593	0.000929195	0.017161	-2.10713	0.000161186	0.00616794	-2.21531	0.000196967	0.0206955	-2.11908	0.00017316	0.00593185	-2.36302	0.000122444	0.00748136	2.06289	0.00016	0.018161	1.96543	0.000143678	0.0266627	1.9278	0.000189717	0.0147524	1.93576	0.000365163	0.0545292	1.99795	0.000148876	0.0151765	1.73323	0.0400925	0.431957	1.99453	0.000158253	0.0220817	2.13561	0.00701187	0.186968
GOBP RESPONSE TO CYTOKINE	NA	NA	NA	NA	NA	NA	2.21199	0.00042735	0.00626215	NA	NA	NA	NA	NA	NA	NA	NA	NA	NA	NA	NA	NA	NA	NA	NA	NA	NA	NA	NA	NA	NA	NA	NA	NA	NA	NA	-1.59197	0.000560852	0.0220817	-1.53336	0.000404367	0.0565138
GOBP NADH DEHYDROGENASE COMPLEX ASSEMBLY	-2.42795	0.000204332	0.0141005	-1.79859	0.00376577	0.0417595	-1.99765	0.000165044	0.00616794	-2.14226	0.000195771	0.0206955	-2.17177	0.000177841	0.00593185	-2.32783	0.000130463	0.00748136	2.08002	0.00016581	0.018161	1.95888	0.000601594	0.0533669	2.04243	0.000190367	0.0147524	1.93428	0.00130208	0.130286	1.88139	0.000466056	0.0381583	1.84296	0.0228471	0.410606	2.06221	0.000656599	0.0233899	1.94402	0.0253308	0.284393
GOBP RESPIRATORY ELECTRON TRANSPORT CHAIN	-2.55615	0.000209468	0.0141005	-1.55194	0.0175926	0.107644	-2.05553	0.000161447	0.00616794	-2.3501	0.000194515	0.0206955	-2.09767	0.000170561	0.00593185	-2.30937	0.000120627	0.00748136	2.27381	0.000157828	0.018161	2.18408	0.000143205	0.0266627	2.26833	0.000190803	0.0147524	2.15877	0.000180603	0.0371211	2.00019	0.000148126	0.0151765	2.19618	0.0263413	0.410606	1.63148	0.0156226	0.12391	1.77392	0.0400709	0.312892
REACTOME MITOCHONDRIAL TRANSLATION	-2.75089	0.000209864	0.0141005	-2.02153	0.000185151	0.00645221	-1.86143	0.000319285	0.00616794	-2.06407	0.000194515	0.0206955	-2.02776	0.00034089	0.0068461	-2.42894	0.000120744	0.00748136	1.63085	0.00299024	0.121348	1.82823	0.000284051	0.0384967	1.34086	0.0614387	0.374804	1.50987	0.032778	0.62751	1.70703	0.00132548	0.0756421	1.43542	0.0621862	0.448769	2.45299	0.000154392	0.0220817	2.43993	0.000176211	0.0565138
HALLMARK OXIDATIVE PHOSPHORYLATION	-2.618	0.00021978	0.0141005	-1.21947	0.111194	0.31566	-2.02601	0.00014782	0.00616794	-2.44668	0.000192604	0.0206955	-2.26579	0.000164636	0.00593185	-2.26813	0.000109806	0.00748136	2.38484	0.000145243	0.018161	2.25872	0.000130429	0.0266627	2.61282	0.000186463	0.0147524	2.24663	0.000176305	0.0371211	1.81121	0.00013403	0.0151765	2.3487	0.0226322	0.410606	1.77695	0.00072015	0.0245815	2.03923	0.00162364	0.088013
GOBP ENERGY DERIVATION BY OXIDATION OF ORGANIC COMPOUNDS	-2.17746	0.000223914	0.0141005	-1.1063	0.220173	0.459965	-1.84928	0.000145858	0.00616794	-2.22447	0.000189861	0.0206955	-2.05035	0.000163159	0.00593185	-2.05057	0.0001074	0.00748136	2.18508	0.000140115	0.018161	2.14953	0.000125802	0.0266627	2.22625	0.00018315	0.0147524	2.00788	0.000174064	0.0371211	1.73017	0.00013009	0.0151765	1.87239	0.0307284	0.415082	1.07169	0.32898	0.625763	1.49835	0.0509295	0.33464
KEGG OXIDATIVE PHOSPHORYLATION	-2.60172	0.000210349	0.0141005	-1.58334	0.0101029	0.076979	-2.01047	0.000159008	0.00616794	-2.33709	0.000193274	0.0206955	-2.29017	0.000171468	0.00593185	-2.22677	0.000119403	0.00748136	2.21209	0.000156495	0.018161	2.18783	0.000139665	0.0266627	2.28037	0.000191058	0.0147524	2.13872	0.000178987	0.0371211	2.01554	0.000145033	0.0151765	1.99913	0.0390385	0.429917	1.81371	0.00308785	0.0561899	1.7309	0.0449339	0.321762
GOBP AEROBIC RESPIRATION	-2.46689	0.000215517	0.0141005	-1.20386	0.133434	0.349524	-1.99608	0.000153633	0.00616794	-2.41965	0.000193573	0.0206955	-2.14821	0.000169119	0.00593185	-2.21921	0.000113161	0.00748136	2.22572	0.00015067	0.018161	2.20717	0.000134282	0.0266627	2.30874	0.000187091	0.0147524	2.05567	0.000176118	0.0371211	1.9573	0.000137779	0.0151765	2.09509	0.0220952	0.410606	1.09844	0.306183	0.603359	1.78405	0.0210879	0.268272
REACTOME CYTOKINE SIGNALING IN IMMUNE SYSTEM	NA	NA	NA	NA	NA	NA	1.93961	0.000391389	0.00623	NA	NA	NA	2.35013	0.000282247	0.00593185	NA	NA	NA	NA	NA	NA	NA	NA	NA	NA	NA	NA	NA	NA	NA	NA	NA	NA	NA	NA	NA	-1.62486	0.000984737	0.0290213	-1.3543	0.018128	0.263415
REACTOME EUKARYOTIC TRANSLATION ELONGATION	-1.90718	0.000209864	0.0141005	2.12867	0.000212857	0.00645221	1.97227	0.000975372	0.0100996	1.84444	0.0026252	0.0802862	2.30193	0.00022604	0.00593185	2.0726	0.000563698	0.00748136	2.04197	0.000158178	0.018161	1.99335	0.000143554	0.0266627	2.63966	0.000190476	0.0147524	0.992305	0.447349	0.918369	2.15449	0.000148965	0.0151765	2.27905	0.0193424	0.410606	1.87996	0.00322321	0.0572773	-2.35696	0.000217061	0.0565138
GOBP SECRETION	NA	NA	NA	NA	NA	NA	1.46833	0.00124224	0.0119768	NA	NA	NA	1.55144	0.000292826	0.00593185	NA	NA	NA	NA	NA	NA	NA	NA	NA	NA	NA	NA	NA	NA	NA	NA	NA	NA	NA	NA	NA	NA	NA	NA	NA	NA	NA
REACTOME COMPLEX I BIOGENESIS	-2.47476	0.000205044	0.0141005	-1.65952	0.0125704	0.0873973	-2.06386	0.000165508	0.00616794	-2.12929	0.000195656	0.0206955	-2.12344	0.00035657	0.00710836	-2.30192	0.000130719	0.00748136	2.09855	0.00016581	0.018161	1.95666	0.000601594	0.0533669	2.17188	0.000190549	0.0147524	1.97543	0.000370576	0.0545292	1.9568	0.000155788	0.0151765	1.88334	0.0214802	0.410606	2.09497	0.000328299	0.0220817	2.17767	0.00812854	0.192879
KEGG ALZHEIMERS DISEASE	-2.36364	0.000212857	0.0141005	-0.956202	0.537739	0.739468	-1.72836	0.000309071	0.00616794	-2.13266	0.000193798	0.0206955	-2.05847	0.000169492	0.00593185	-1.80363	0.000114943	0.00748136	2.03053	0.000151699	0.018161	1.99677	0.000136054	0.0266627	2.22235	0.00018997	0.0147524	1.85034	0.000176647	0.0371211	1.72879	0.000278746	0.025561	1.65308	0.0556502	0.445742	1.61474	0.0109907	0.103726	1.1913	0.237521	0.535891
GOBP EXPORT FROM CELL	NA	NA	NA	NA	NA	NA	1.4177	0.00160578	0.0141693	NA	NA	NA	1.54191	0.000288434	0.00593185	NA	NA	NA	NA	NA	NA	NA	NA	NA	NA	NA	NA	NA	NA	NA	NA	NA	NA	NA	NA	NA	-1.10318	0.166387	0.460896	-0.993311	0.484269	0.714007
GOBP ATP METABOLIC PROCESS	-2.29597	0.000221043	0.0141005	0.967456	0.530157	0.732784	-1.68124	0.000589536	0.00697646	-2.00064	0.000190694	0.0206955	-1.79955	0.000164555	0.00593185	-1.84457	0.000108932	0.00748136	2.03401	0.000143041	0.018161	1.97863	0.00012865	0.0266627	1.99245	0.00018406	0.0147524	1.94664	0.000174429	0.0371211	1.80852	0.000132979	0.0151765	1.9008	0.0289365	0.410607	1.31565	0.0746882	0.305769	1.47466	0.0698494	0.369437
GOBP RESPONSE TO ORGANIC CYCLIC COMPOUND	NA	NA	NA	NA	NA	NA	1.44571	0.000840689	0.00896763	NA	NA	NA	NA	NA	NA	NA	NA	NA	NA	NA	NA	NA	NA	NA	NA	NA	NA	NA	NA	NA	NA	NA	NA	NA	NA	NA	-1.05137	0.287429	0.590146	1.18168	0.175794	0.486038
GOBP ADAPTIVE IMMUNE RESPONSE BASED ON SOMATIC RECOMBINATION OF IMMUNE RECEPTORS BUILT FROM IMMUNOGLOBULIN SUPERFAMILY DOMAINS	1.5056	0.00259115	0.0591689	2.0183	0.0002151	0.00645221	2.51814	0.000303398	0.00616794	1.65532	0.000211238	0.0206955	2.52444	0.000254453	0.00593185	2.29433	0.00110011	0.00808747	-1.32841	0.0205872	0.356188	-1.43011	0.00957156	0.29006	-1.80778	0.000219154	0.0147524	-0.963272	0.481342	0.92888	-1.2865	0.0408411	0.400218	-1.09536	0.194257	0.634949	-2.24491	0.00035014	0.0220817	-1.8094	0.000548246	0.0603005
GOBP MITOCHONDRIAL ELECTRON TRANSPORT NADH TO UBIQUINONE	-2.41627	0.000207641	0.0141005	-1.54496	0.0351939	0.165102	-2.00434	0.000166085	0.00616794	-2.06117	0.000197824	0.0206955	-2.07353	0.000357718	0.00710836	-2.1918	0.000133209	0.00748136	2.16612	0.000167001	0.018161	2.06389	0.000153516	0.0266627	2.10921	0.000190767	0.0147524	1.99833	0.000185494	0.0371211	1.99519	0.000158881	0.0151765	2.15705	0.0142634	0.410606	2.02429	0.00131883	0.0342641	1.92571	0.0263058	0.287214
GOBP POSITIVE REGULATION OF IMMUNE RESPONSE	1.69637	0.000179179	0.0141005	1.84308	0.000223065	0.00645221	2.41671	0.00034965	0.00616794	1.5867	0.000213858	0.0206955	2.4523	0.000268745	0.00593185	2.0477	0.00261097	0.0128055	-1.40579	0.00311284	0.124488	-1.66941	0.000615764	0.0536484	-1.74374	0.000218103	0.0147524	-0.902138	0.686004	0.976375	-1.26639	0.0240712	0.321768	-0.855331	0.44691	0.846676	-2.05549	0.000416146	0.0220817	-1.96723	0.000315557	0.0565138
GOBP POSITIVE REGULATION OF CELL POPULATION PROLIFERATION	NA	NA	NA	NA	NA	NA	1.74095	0.000407664	0.00626215	NA	NA	NA	1.4465	0.00204738	0.0246929	NA	NA	NA	NA	NA	NA	NA	NA	NA	NA	NA	NA	NA	NA	NA	NA	NA	NA	NA	NA	NA	NA	NA	NA	NA	NA	NA
KEGG HUNTINGTONS DISEASE	-2.42848	0.000214777	0.0141005	-1.23574	0.10239	0.300717	-1.79197	0.000307267	0.00616794	-1.98972	0.000193162	0.0206955	-2.11545	0.000169005	0.00593185	-1.99067	0.000113443	0.00748136	2.134	0.000150898	0.018161	2.08936	0.000134084	0.0266627	2.30807	0.000189036	0.0147524	1.96452	0.000176772	0.0371211	2.04217	0.000138007	0.0151765	1.78265	0.0548515	0.445742	1.58155	0.0134449	0.115941	1.12854	0.285521	0.570235
GOBP POSITIVE REGULATION OF VASCULAR PERMEABILITY	NA	NA	NA	1.93539	0.00168492	0.0252751	NA	NA	NA	1.93854	0.00059654	0.0374449	NA	NA	NA	NA	NA	NA	NA	NA	NA	NA	NA	NA	1.18891	0.255487	0.652842	0.748151	0.776497	0.983978	NA	NA	NA	1.03648	0.397725	0.81162	NA	NA	NA	NA	NA	NA
GOBP ADAPTIVE IMMUNE RESPONSE	1.43535	0.00361272	0.0709468	1.99186	0.000221386	0.00645221	2.6201	0.000333111	0.00616794	1.75775	0.000212224	0.0206955	2.63176	0.000264831	0.00593185	2.49507	0.00166945	0.00979596	-1.33878	0.00948559	0.247488	-1.52177	0.000538213	0.0525188	-1.77678	0.000216873	0.0147524	-0.861768	0.794859	0.983978	-1.33148	0.0123063	0.234126	-0.945092	0.302018	0.736523	-2.17852	0.000398248	0.0220817	-1.97166	0.000303306	0.0565138
GOBP LEUKOCYTE DIFFERENTIATION	1.54222	0.000175871	0.0141005	1.95721	0.000223214	0.00645221	2.2612	0.000355492	0.00616794	1.48888	0.000430663	0.0294585	2.30522	0.000273075	0.00593185	2.21787	0.00330033	0.0151009	-0.831938	0.985983	1	-0.958298	0.608099	0.992001	NA	NA	NA	0.815742	0.957203	1	-0.965625	0.581749	0.911893	NA	NA	NA	-1.89018	0.000439174	0.0220817	-1.80783	0.000329489	0.0565138
GOBP POSITIVE REGULATION OF CELL DIFFERENTIATION	NA	NA	NA	NA	NA	NA	1.88004	0.000405844	0.00626215	NA	NA	NA	1.42498	0.0026362	0.0302222	NA	NA	NA	NA	NA	NA	NA	NA	NA	NA	NA	NA	NA	NA	NA	NA	NA	NA	NA	NA	NA	-1.12903	0.130694	0.403662	-1.58748	0.000394633	0.0565138
GOBP GENERATION OF PRECURSOR METABOLITES AND ENERGY	-2.13637	0.000229779	0.0141005	0.980134	0.511825	0.718248	-1.47	0.00194715	0.0162623	-1.92369	0.000187512	0.0206955	-1.93405	0.000157903	0.00593185	-1.74159	0.000103466	0.00748136	2.10423	0.000133672	0.018161	2.06232	0.00011854	0.0266627	2.14091	0.000184502	0.0147524	1.9493	0.000170619	0.0371211	1.5475	0.00036572	0.0310523	1.81265	0.0426595	0.431957	1.07373	0.309505	0.606295	1.62326	0.0122217	0.222129
KEGG RIBOSOME	-1.95423	0.000209644	0.0141005	2.0705	0.000424268	0.010461	1.83943	0.00533204	0.0358441	1.79734	0.00507614	0.113864	2.25352	0.000224467	0.00593185	1.7645	0.00108992	0.00808747	2.05888	0.00016	0.018161	1.99968	0.000143678	0.0266627	2.63954	0.00018997	0.0147524	1.30129	0.112505	0.77529	2.15841	0.00015006	0.0151765	2.41344	0.0116858	0.410606	1.8879	0.00406967	0.0646839	-2.05178	0.00342759	0.136196
GOBP ELECTRON TRANSPORT CHAIN	-2.55478	0.00021173	0.0141005	-1.15081	0.203189	0.438693	-1.76924	0.000155739	0.00616794	-2.09349	0.000193648	0.0206955	-1.96336	0.000341239	0.0068461	-2.1106	0.000115888	0.00748136	2.25006	0.00015223	0.018161	2.14826	0.000135685	0.0266627	2.21662	0.000189466	0.0147524	2.15189	0.000178412	0.0371211	1.86949	0.000138793	0.0151765	1.88779	0.0479191	0.432764	1.15788	0.234812	0.545927	1.88173	0.0114749	0.220415
GOBP MONONUCLEAR CELL DIFFERENTIATION	1.60602	0.000179791	0.0141005	1.86874	0.000222469	0.00645221	2.1991	0.000332557	0.00616794	1.52181	0.000856714	0.0433375	2.34916	0.00026469	0.00593185	2.09754	0.00203252	0.0109689	-0.925713	0.719762	1	-1.0671	0.256876	0.79173	0.919426	0.732664	0.912746	0.844626	0.873448	0.999792	-0.9718	0.535865	0.891812	-1.91498	0.0325493	0.415508	-1.78949	0.000394322	0.0220817	-1.76512	0.000300661	0.0565138
HALLMARK INTERFERON ALPHA RESPONSE	1.81312	0.00057241	0.0238332	2.37866	0.000217297	0.00645221	2.33905	0.000269324	0.00616794	1.7039	0.00370294	0.0948031	2.5242	0.000241663	0.00593185	1.79479	0.000581395	0.00748136	-1.92526	0.000273	0.0242176	-2.20625	0.000343053	0.0398513	-2.51874	0.00021173	0.0147524	-1.41812	0.0646175	0.718976	-1.36507	0.0474069	0.429368	-1.92196	0.0597107	0.445742	-2.12613	0.000283206	0.0220817	-1.25284	0.177583	0.48604
GOBP REGULATION OF LEUKOCYTE DIFFERENTIATION	1.55019	0.00165229	0.044962	1.98711	0.000216826	0.00645221	2.25909	0.00030349	0.00616794	1.63885	0.00042328	0.0294585	2.18546	0.000254582	0.00593185	2.21604	0.00118203	0.00823639	-0.822598	0.934288	1	-0.883813	0.769332	1	1.24373	0.0602609	0.371774	-0.890851	0.666047	0.971501	-1.12159	0.189474	0.690703	-2.17336	0.0217897	0.410606	-1.4541	0.017931	0.136333	-1.90235	0.000538648	0.0603005
GOBP POSITIVE REGULATION OF DEFENSE RESPONSE	1.54334	0.00165107	0.044962	1.81776	0.000215378	0.00645221	2.26909	0.000297089	0.00616794	1.66651	0.00041606	0.0294585	2.49448	0.000253743	0.00593185	2.26333	0.00110132	0.00808747	-0.84811	0.89062	1	-1.21207	0.0877743	0.575923	-1.56023	0.00196635	0.0696993	1.28944	0.0676718	0.720345	-1.04725	0.312549	0.795109	1.65834	0.0601332	0.445742	-1.24434	0.0999304	0.351883	-1.38225	0.0460172	0.323009
GOBP REGULATION OF HEMOPOIESIS	1.50963	0.00199456	0.0499064	1.92439	0.000221976	0.00645221	2.1255	0.000318878	0.00616794	1.57116	0.000423101	0.0294585	2.09639	0.000258198	0.00593185	2.10322	0.00157233	0.00955732	-0.767494	0.994742	1	0.728408	0.984708	1	1.24235	0.0478655	0.344024	-0.95686	0.502373	0.92888	-1.03451	0.334037	0.805446	-1.94309	0.0455513	0.431957	-1.65261	0.00147984	0.0365718	-1.73163	0.000863807	0.0637097
GOBP IMMUNE EFFECTOR PROCESS	1.53694	0.000176647	0.0141005	2.15072	0.000223814	0.00645221	2.51518	0.000354988	0.00616794	1.47395	0.000643225	0.0374449	2.62019	0.000273	0.00593185	2.45814	0.00316456	0.0147604	-1.11736	0.121638	0.6654	-1.407	0.0021322	0.12509	NA	NA	NA	NA	NA	NA	-1.21314	0.0345019	0.367033	NA	NA	NA	-2.1409	0.000462535	0.0220817	-1.62047	0.000701262	0.0624442
REACTOME MITOCHONDRIAL PROTEIN IMPORT	-2.37324	0.000206143	0.0141005	-1.76877	0.00408846	0.0431189	-1.59964	0.00979912	0.0567398	-2.05517	0.000394166	0.0294585	-1.88258	0.00333158	0.036586	-2.09698	0.000127894	0.00748136	2.02432	0.000162734	0.018161	2.02768	0.000148699	0.0266627	1.71718	0.00574713	0.137043	1.94475	0.000729927	0.098698	1.30514	0.106695	0.578484	1.98391	0.0236985	0.410606	1.64033	0.0199839	0.144172	1.96232	0.0209453	0.268272
GOBP MITOCHONDRION ORGANIZATION	-2.06546	0.000231321	0.0141005	-1.12118	0.162187	0.39044	-1.65062	0.000137382	0.00616794	-1.83848	0.000187231	0.0206955	-1.5381	0.0014111	0.0185174	-1.93119	0.000102396	0.00748136	1.5758	0.000264166	0.0242176	1.58415	0.00023411	0.0380741	1.46326	0.000553403	0.0322573	1.50469	0.00170474	0.160921	1.59651	0.000239292	0.0223909	1.31432	0.125916	0.556075	-1.0652	0.290591	0.591859	1.85966	0.000864553	0.0637097
GOBP REGULATION OF CELL ACTIVATION	1.5616	0.00017646	0.0141005	1.84301	0.000226193	0.00645221	2.42149	0.00036049	0.00616794	1.50637	0.000433745	0.0294585	2.29159	0.000276855	0.00593185	2.3191	0.00374532	0.0163513	0.852199	0.907603	1	-0.975063	0.54993	0.972474	NA	NA	NA	NA	NA	NA	-1.37006	0.00448682	0.150303	NA	NA	NA	-2.01191	0.000463177	0.0220817	-1.85228	0.000351	0.0565138
GOBP REGULATION OF LEUKOCYTE PROLIFERATION	1.52026	0.00350489	0.0698877	1.74478	0.000214408	0.00645221	2.26139	0.000287936	0.00616794	1.6799	0.000630782	0.0374449	2.31407	0.000247036	0.00593185	2.36161	0.00095057	0.00785725	-0.941541	0.59445	1	-1.25323	0.0755187	0.559425	-1.02684	0.370346	0.738074	0.924935	0.606219	0.958633	-1.48651	0.00493546	0.157146	-2.28385	0.0201784	0.410606	-1.87975	0.000657895	0.0233899	-1.87782	0.00104302	0.0716505
GOBP POSITIVE REGULATION OF LOCOMOTION	1.48171	0.000350447	0.0193006	1.56098	0.000226347	0.00645221	2.05713	0.000361011	0.00616794	1.20726	0.0536957	0.331166	1.75368	0.000278087	0.00593185	2.18827	0.00374532	0.0163513	0.864537	0.874851	1	0.77745	0.977188	1	NA	NA	NA	0.903481	0.746147	0.983978	0.901314	0.743904	0.942482	NA	NA	NA	-1.83028	0.000441696	0.0220817	-1.68784	0.000659413	0.0622389
GOBP POSITIVE REGULATION OF RESPONSE TO EXTERNAL STIMULUS	1.50972	0.000717875	0.0270151	1.79482	0.000222272	0.00645221	2.18388	0.000332336	0.00616794	1.6212	0.000426348	0.0294585	2.20477	0.000266241	0.00593185	2.32803	0.0017301	0.00998454	-0.926008	0.715734	1	-1.24459	0.0426121	0.485412	-1.41074	0.00390795	0.109631	1.17992	0.12213	0.792496	-0.900102	0.804287	0.948819	1.57431	0.0551855	0.445742	-1.47149	0.00558436	0.0775117	0.990565	0.452853	0.694221
GOBP REGULATION OF LYMPHOCYTE ACTIVATION	1.56003	0.00035759	0.0193006	1.71289	0.000222717	0.00645221	2.38576	0.000337154	0.00616794	1.49678	0.00085966	0.0433375	2.34259	0.000266596	0.00593185	2.13433	0.00223214	0.011568	0.81715	0.942787	1	-1.0174	0.389456	0.893859	-1.05996	0.264789	0.661601	1.09825	0.225795	0.846638	-1.35525	0.0101449	0.212014	-1.84337	0.0485702	0.43563	-2.1795	0.000407332	0.0220817	-1.91476	0.000311042	0.0565138
GOBP REGULATION OF ADAPTIVE IMMUNE RESPONSE	1.65346	0.00171135	0.0460011	1.78086	0.000644468	0.0133265	2.20102	0.000279252	0.00616794	1.54118	0.00542231	0.117428	2.30176	0.000243784	0.00593185	1.98498	0.000728332	0.00748136	-0.882979	0.747406	1	-1.08333	0.270768	0.811345	-1.79454	0.000214592	0.0147524	1.09123	0.277333	0.865233	-1.37983	0.0251397	0.327458	-0.758591	0.816344	0.969922	-1.91801	0.000620925	0.0230644	-1.77984	0.00554435	0.170237
GOBP ALPHA BETA T CELL ACTIVATION	1.80673	0.000378788	0.0193006	1.74067	0.000645023	0.0133265	2.19217	0.000270563	0.00616794	1.71377	0.00124018	0.055223	2.30275	0.000240964	0.00593185	2.41297	0.000660939	0.00748136	-1.02074	0.392505	0.924572	-1.42012	0.0366116	0.467875	-1.0701	0.297172	0.687071	0.952391	0.528814	0.933211	-1.33726	0.0572075	0.458053	0.762145	0.869956	0.980222	-1.79215	0.00150105	0.0366491	-1.65483	0.0168129	0.257142
HALLMARK INTERFERON GAMMA RESPONSE	1.5859	0.00128724	0.0393193	2.41728	0.000214454	0.00645221	2.55618	0.000297089	0.00616794	1.65695	0.00104297	0.0486233	2.79343	0.000250125	0.00593185	2.40525	0.00102145	0.00808747	-1.6987	0.000956633	0.0591755	-1.91086	0.000417537	0.0442861	-2.07645	0.000214777	0.0147524	-1.28373	0.0919779	0.755156	-1.0382	0.340971	0.80877	1.55202	0.073115	0.462303	-2.38308	0.000323311	0.0220817	-1.49591	0.029563	0.293025
GOBP T CELL ACTIVATION	1.59259	0.00017838	0.0141005	1.90522	0.000224467	0.00645221	2.38327	0.000347222	0.00616794	1.43789	0.0017149	0.0637859	2.36397	0.000268745	0.00593185	2.30868	0.00261097	0.0128055	-0.991736	0.469231	0.958046	-1.27939	0.0190703	0.387684	-1.13906	0.120498	0.498133	0.973137	0.519823	0.931043	-1.29886	0.0181818	0.282589	-1.78438	0.053486	0.445742	-2.27268	0.000421763	0.0220817	-1.95966	0.000318269	0.0565138
REACTOME RESPONSE OF EIF2AK4 GCN2 TO AMINO ACID DEFICIENCY	-1.83157	0.000209468	0.0141005	1.83709	0.00387931	0.0423238	1.65248	0.0230288	0.101934	1.80827	0.00163165	0.062562	2.33243	0.000227946	0.00593185	1.98701	0.000582072	0.00748136	1.97049	0.000157307	0.018161	1.91726	0.000283607	0.0384967	2.61129	0.000190259	0.0147524	1.05966	0.3477	0.892001	2.192	0.000148038	0.0151765	2.29551	0.0154589	0.410606	1.70336	0.00993271	0.100143	-2.20487	0.000443066	0.056834
GOBP RESPONSE TO BACTERIUM	1.35893	0.00581498	0.0899791	2.10446	0.000224065	0.00645221	1.99131	0.000352983	0.00616794	1.61605	0.000214179	0.0206955	2.33591	0.000273748	0.00593185	2.52753	0.0031348	0.0147268	-0.991647	0.477496	0.964255	-1.07491	0.20788	0.742514	NA	NA	NA	0.874577	0.843087	0.998779	-1.1463	0.0845304	0.535919	NA	NA	NA	-0.979198	0.527881	0.779134	1.18184	0.196464	0.500168
REACTOME THE NLRP3 INFLAMMASOME	NA	NA	NA	NA	NA	NA	NA	NA	NA	NA	NA	NA	2.05118	0.00155383	0.01989	NA	NA	NA	-0.808354	0.726147	1	-0.881599	0.610334	0.992168	-0.926049	0.543546	0.836771	1.29257	0.177026	0.833133	-1.43982	0.0935571	0.559999	1.2335	0.206505	0.649762	NA	NA	NA	NA	NA	NA
GOBP ALPHA BETA T CELL DIFFERENTIATION	1.89916	0.000383656	0.0193006	1.66627	0.00364494	0.0410571	2.06558	0.000259	0.00616794	1.80323	0.000621375	0.0374449	2.2476	0.000240385	0.00593185	2.28166	0.000527148	0.00748136	-0.945432	0.54151	0.990062	-1.2244	0.152498	0.681008	1.25786	0.100644	0.465156	0.827707	0.759088	0.983978	-1.22872	0.139798	0.626758	-0.865116	0.58525	0.897141	-1.68695	0.0104786	0.10208	-1.56584	0.0401292	0.312892
GOBP POSITIVE REGULATION OF CELL ACTIVATION	1.56889	0.000724113	0.0270336	1.80318	0.00022007	0.00645221	2.26728	0.000314961	0.00616794	1.51727	0.00211999	0.0700457	2.26733	0.000258331	0.00593185	2.10379	0.00144718	0.00908291	-0.943204	0.630748	1	-1.19581	0.0915423	0.58009	-1.09356	0.208252	0.605728	0.954097	0.554692	0.939679	-1.02619	0.353091	0.812499	-2.07859	0.0159303	0.410606	-2.19214	0.000369959	0.0220817	-1.82932	0.000287936	0.0565138
GOBP RESPIRATORY CHAIN COMPLEX IV ASSEMBLY	-1.95529	0.000617157	0.0247303	-1.8361	0.00285497	0.0342455	NA	NA	NA	-1.81422	0.00442389	0.104091	NA	NA	NA	-1.89495	0.000886132	0.00785725	1.12349	0.315956	0.877377	1.38876	0.0898968	0.578912	-1.17005	0.264842	0.661601	1.36452	0.128283	0.805267	1.48112	0.0471776	0.429368	0.58439	0.96756	0.996507	NA	NA	NA	NA	NA	NA
GOBP LEUKOCYTE MEDIATED IMMUNITY	1.39993	0.00819374	0.107965	2.09804	0.000219974	0.00645221	2.54721	0.000319898	0.00616794	1.56167	0.000638842	0.0374449	2.5324	0.000259	0.00593185	2.31138	0.00137741	0.0088305	-1.32998	0.0129636	0.287257	-1.44405	0.00258131	0.136894	-1.78549	0.000216826	0.0147524	-0.957073	0.499759	0.92888	-1.15111	0.121	0.602692	-1.54805	0.132007	0.56174	-2.24321	0.000382117	0.0220817	-1.76196	0.000292227	0.0565138
GOBP LEUKOCYTE PROLIFERATION	1.44941	0.00494415	0.0810358	1.81182	0.000218341	0.00645221	2.29406	0.000303582	0.00616794	1.55148	0.00126769	0.0555511	2.16112	0.000254777	0.00593185	2.37049	0.00130378	0.00867479	-0.848882	0.904566	1	-1.08038	0.252473	0.787606	-1.00646	0.417431	0.768516	0.882009	0.739816	0.982534	-1.42717	0.00765203	0.188627	-2.05609	0.035503	0.421849	-1.95611	0.000358166	0.0220817	-1.94088	0.000279408	0.0565138
REACTOME SIGNALING BY INTERLEUKINS	1.05024	0.30368	0.630012	1.96901	0.000223314	0.00645221	1.83647	0.000346021	0.00616794	1.4393	0.00277718	0.0816126	2.3317	0.000267666	0.00593185	2.05398	0.00231481	0.0118356	0.930423	0.658477	1	0.963741	0.557387	0.973332	-1.23227	0.0442765	0.333727	-0.980037	0.446752	0.918369	1.05732	0.320572	0.798733	-1.4906	0.143008	0.576005	-1.42201	0.0100969	0.101137	-1.36148	0.0390169	0.31129
GOBP LYMPHOCYTE MEDIATED IMMUNITY	1.39127	0.0182354	0.163079	1.93785	0.000214638	0.00645221	2.48909	0.000297	0.00616794	1.54936	0.00209205	0.0695927	2.41673	0.000251572	0.00593185	2.16387	0.00095057	0.00785725	-1.4266	0.00661594	0.201745	-1.50238	0.00316742	0.154538	-1.88724	0.00021815	0.0147524	-1.09083	0.244784	0.850693	-1.07851	0.25809	0.745638	-1.11999	0.181799	0.617675	-2.34038	0.000348554	0.0220817	-1.71639	0.00219118	0.104
GOBP CELL ACTIVATION INVOLVED IN IMMUNE RESPONSE	1.32917	0.0266055	0.200357	2.21883	0.00021925	0.00645221	2.26054	0.000304044	0.00616794	1.63895	0.000419992	0.0294585	2.5167	0.000255754	0.00593185	2.13163	0.00114811	0.00809875	-0.950539	0.592568	1	-1.18077	0.121406	0.645249	-1.39433	0.0122834	0.195862	1.19997	0.131722	0.809652	-1.4403	0.00649351	0.17617	-1.46122	0.154757	0.593121	-2.04748	0.00035014	0.0220817	-1.75171	0.00137061	0.0854631
GOBP T CELL ACTIVATION INVOLVED IN IMMUNE RESPONSE	1.52663	0.0125289	0.135485	2.03924	0.000218388	0.00645221	2.20748	0.000256213	0.00616794	1.74666	0.00163834	0.062562	2.33169	0.000238379	0.00593185	2.51446	0.00050025	0.00748136	-1.08681	0.293029	0.861098	-1.36574	0.0788017	0.562515	-1.52343	0.0138626	0.205909	1.03075	0.388497	0.898466	-1.45935	0.0333826	0.362105	0.839182	0.684434	0.935822	-1.48633	0.0340292	0.198161	-1.75607	0.012079	0.222129
GOBP POSITIVE REGULATION OF HEMOPOIESIS	1.6931	0.00132026	0.0400677	1.75212	0.000854336	0.0164039	2.05497	0.000277008	0.00616794	1.59025	0.00454921	0.105932	2.08253	0.000482742	0.00893107	1.96491	0.000673401	0.00748136	-1.05645	0.316166	0.877459	-1.29893	0.0824891	0.569257	1.4001	0.0229602	0.254431	-0.796909	0.846454	0.99895	-1.11503	0.235831	0.731371	-2.56914	0.00803723	0.410606	-1.34629	0.0729949	0.301578	-2.35005	0.000243843	0.0565138
GOBP ION HOMEOSTASIS	NA	NA	NA	NA	NA	NA	1.5654	0.000376506	0.00621235	NA	NA	NA	1.41463	0.0031746	0.0350466	1.70302	0.0052356	0.0209378	NA	NA	NA	NA	NA	NA	NA	NA	NA	NA	NA	NA	-1.06451	0.212445	0.710107	NA	NA	NA	-1.28229	0.0191388	0.14131	-1.22866	0.0630596	0.358589
GOBP BLOOD VESSEL MORPHOGENESIS	NA	NA	NA	NA	NA	NA	1.51972	0.000745156	0.00824692	NA	NA	NA	1.35773	0.0092827	0.0725407	2.24564	0.00485437	0.0196888	NA	NA	NA	NA	NA	NA	NA	NA	NA	NA	NA	NA	0.938671	0.650849	0.924879	NA	NA	NA	-1.02912	0.376839	0.666799	-1.60848	0.000708717	0.0624442
GOBP REGULATION OF DEFENSE RESPONSE	1.2397	0.0292521	0.212348	1.76597	0.000225632	0.00645221	2.06065	0.000364431	0.00616794	1.50285	0.000215054	0.0206955	2.30382	0.000276702	0.00593185	2.16932	0.00389105	0.0167162	1.02391	0.387012	0.922091	-1.1092	0.141709	0.668019	NA	NA	NA	NA	NA	NA	-1.242	0.0191526	0.289818	NA	NA	NA	-1.5764	0.00140252	0.035307	0.929348	0.567238	0.756503
GOBP NEGATIVE REGULATION OF IMMUNE SYSTEM PROCESS	1.41938	0.00467794	0.0784851	1.86047	0.000222717	0.00645221	2.34644	0.000332336	0.00616794	1.51172	0.0012747	0.0555511	2.05681	0.000263366	0.00593185	2.37813	0.00169205	0.00989047	0.944336	0.61384	1	-1.08812	0.214632	0.748596	-1.32571	0.0171367	0.219802	0.698565	0.999485	1	-1.28746	0.0208141	0.299073	-1.99541	0.0174516	0.410606	-1.43551	0.00828076	0.0919504	1.0526	0.362942	0.631099
GOBP CD4 POSITIVE ALPHA BETA T CELL ACTIVATION	1.96296	0.000385505	0.0193006	1.73369	0.00260756	0.0324006	2.05402	0.000511117	0.00645928	1.74941	0.00165017	0.062562	2.2031	0.00023855	0.00593185	2.193	0.00050025	0.00748136	-0.84678	0.761194	1	-1.32433	0.101213	0.606658	-1.61496	0.00798655	0.159541	1.04733	0.361752	0.896181	-1.20647	0.167544	0.659956	0.815832	0.740325	0.952316	-1.82712	0.00305895	0.0560993	-1.66266	0.0265994	0.287214
REACTOME INTERLEUKIN 4 AND INTERLEUKIN 13 SIGNALING	1.13721	0.230623	0.560067	1.94311	0.000215378	0.00645221	2.01853	0.000258732	0.00616794	2.14484	0.000207125	0.0206955	2.24144	0.000234632	0.00593185	2.37484	0.000533903	0.00748136	-0.629798	0.997282	1	-0.977655	0.450516	0.927547	-0.950849	0.537103	0.835986	1.0294	0.389476	0.898466	1.0295	0.413213	0.838688	2.17295	0.026938	0.410606	-1.17364	0.209282	0.512831	-2.20248	0.000462749	0.056834
GOBP INNATE IMMUNE RESPONSE	NA	NA	NA	2.06103	0.000226091	0.00645221	2.51112	0.000382117	0.00623	NA	NA	NA	2.53972	0.00027972	0.00593185	2.36645	0.0052356	0.0209378	NA	NA	NA	NA	NA	NA	NA	NA	NA	NA	NA	NA	NA	NA	NA	NA	NA	NA	-1.63411	0.00050813	0.0220817	-1.20057	0.096714	0.403341
GOBP REGULATION OF INNATE IMMUNE RESPONSE	1.33165	0.0330215	0.229782	1.81928	0.000214915	0.00645221	2.32247	0.000288018	0.00616794	1.67274	0.00104384	0.0486233	2.35734	0.000246853	0.00593185	1.93821	0.00095057	0.00785725	-1.14865	0.164263	0.719426	-1.37991	0.0280217	0.426371	-1.84604	0.0002151	0.0147524	0.910182	0.636074	0.962867	-1.09139	0.243455	0.738157	-0.925676	0.34273	0.764495	-1.32221	0.0714517	0.297447	-1.512	0.0282776	0.288688
GOBP POSITIVE REGULATION OF CELL CELL ADHESION	1.52078	0.00222428	0.0539331	1.83928	0.000217014	0.00645221	2.29424	0.00030175	0.00616794	1.50199	0.00296046	0.0841665	2.24935	0.000255493	0.00593185	2.33554	0.00111982	0.00808747	-0.95372	0.570682	1	-1.17003	0.134135	0.662959	-1.14297	0.1608	0.554606	1.15945	0.17582	0.833133	-1.35707	0.0217138	0.300442	-2.24947	0.0126689	0.410606	-2.34746	0.000339443	0.0220817	-1.73926	0.00265957	0.114673
GOBP REGULATION OF LEUKOCYTE MEDIATED IMMUNITY	1.57044	0.00243811	0.057059	1.86445	0.000214592	0.00645221	2.31908	0.000287604	0.00616794	1.45738	0.0110902	0.165844	2.3766	0.000246853	0.00593185	2.18583	0.000873362	0.00785725	-0.987992	0.465561	0.954401	-1.27681	0.0559499	0.52006	-1.82119	0.00021645	0.0147524	0.849975	0.785614	0.983978	-1.44973	0.0100559	0.212014	-0.714531	0.917484	0.987478	-1.96875	0.000331785	0.0220817	-1.64158	0.00784519	0.192879
GOBP MITOCHONDRIAL CYTOCHROME C OXIDASE ASSEMBLY	-1.84724	0.00183076	0.0483495	NA	NA	NA	NA	NA	NA	NA	NA	NA	NA	NA	NA	-1.77971	0.00210368	0.0111554	0.924804	0.578324	1	1.26517	0.186331	0.726048	-1.25379	0.195306	0.59219	NA	NA	NA	1.47492	0.0547163	0.452026	-0.705131	0.857085	0.976	NA	NA	NA	NA	NA	NA
HALLMARK P53 PATHWAY	-1.02703	0.383202	0.694061	1.79033	0.000214316	0.00645221	1.5899	0.003564	0.026207	1.47816	0.00961338	0.152628	2.00353	0.000248139	0.00593185	1.72733	0.000994036	0.00804965	1.22859	0.0992366	0.620089	1.11569	0.252135	0.787055	1.14472	0.171653	0.567035	1.12096	0.238415	0.850693	-0.926695	0.640613	0.92248	1.26416	0.104713	0.516614	-1.09509	0.285805	0.588929	-1.59274	0.0170701	0.25912
GOBP HUMORAL IMMUNE RESPONSE	1.19361	0.155058	0.471793	1.89281	0.000214087	0.00645221	2.39787	0.000269324	0.00616794	1.91762	0.000206313	0.0206955	2.48202	0.000240269	0.00593185	2.39207	0.000628536	0.00748136	-1.18474	0.136188	0.683602	-1.25906	0.0855698	0.574739	-1.76082	0.000431499	0.0254342	-0.91911	0.579033	0.948507	0.738115	0.93915	0.981258	-1.02846	0.208015	0.651531	-0.914498	0.638277	0.839839	-1.14185	0.237601	0.535891
GOBP LEUKOCYTE CELL CELL ADHESION	1.57925	0.000905633	0.0317918	1.88234	0.000220361	0.00645221	2.2969	0.000317864	0.00616794	1.38865	0.0106542	0.160799	2.50466	0.000258866	0.00593185	2.25166	0.00151286	0.00931978	-0.846414	0.929986	1	-1.14561	0.131712	0.660695	-1.04214	0.313316	0.699428	1.03488	0.356235	0.892678	-1.46152	0.00380068	0.141676	-2.007	0.0282318	0.410606	-2.23461	0.000378501	0.0220817	-2.02996	0.00029129	0.0565138
GOBP POSITIVE REGULATION OF RESPONSE TO BIOTIC STIMULUS	1.63339	0.00208373	0.0515887	1.5797	0.00493139	0.0489663	2.13615	0.000277393	0.00616794	1.81398	0.000413138	0.0294585	2.23781	0.000239464	0.00593185	1.68143	0.000696864	0.00748136	-1.04589	0.334506	0.894913	-1.35741	0.0426104	0.485412	-1.59234	0.00321612	0.0982642	1.09976	0.267504	0.860103	-1.09679	0.252162	0.742558	-0.837936	0.579869	0.896635	-1.22979	0.143554	0.428441	-1.17857	0.206973	0.509019
GOBP REGULATION OF CELL CELL ADHESION	1.6179	0.000179759	0.0141005	1.65206	0.000223065	0.00645221	2.26354	0.000334448	0.00616794	1.29865	0.0225467	0.235584	2.16233	0.00026476	0.00593185	2.33481	0.00203252	0.0109689	1.00002	0.456874	0.952357	-1.02262	0.37225	0.893859	-0.92895	0.702427	0.900817	0.991057	0.462738	0.925193	-1.38312	0.00721848	0.183871	-1.86363	0.0418959	0.431957	-2.22572	0.000406174	0.0220817	-1.89457	0.000312793	0.0565138
REACTOME NEUTROPHIL DEGRANULATION	1.0006	0.442291	0.727063	2.25609	0.000223264	0.00645221	2.42702	0.000355619	0.00616794	1.46832	0.00214179	0.0702908	2.19563	0.000273748	0.00593185	2.46934	0.00296736	0.0140996	-0.93694	0.70366	1	-1.18031	0.0637755	0.539273	-1.11084	0.159878	0.55354	-0.911455	0.655924	0.969164	-1.24753	0.0215351	0.300442	1.23988	0.144207	0.577965	-1.42345	0.00846024	0.0932845	-1.73311	0.000639182	0.0622389
GOBP REGULATION OF T CELL ACTIVATION	1.53622	0.00146226	0.0424596	1.65057	0.000219829	0.00645221	2.26888	0.000311624	0.00616794	1.44996	0.00656501	0.128759	2.29854	0.000256542	0.00593185	2.17744	0.00134228	0.00874096	0.784176	0.959279	1	-1.02015	0.378131	0.893859	-0.934488	0.64746	0.876762	0.983949	0.480589	0.92888	-1.46634	0.00447336	0.150303	-2.07792	0.0251426	0.410606	-2.10007	0.000364299	0.0220817	-1.80512	0.000567698	0.0603005
GOBP GLIOGENESIS	1.50838	0.00238226	0.0563123	1.54039	0.00130919	0.0208511	1.93543	0.000297	0.00616794	1.4098	0.011596	0.170284	1.76814	0.000257268	0.00593185	1.78429	0.00110988	0.00808747	-0.833305	0.919476	1	-0.744273	0.993304	1	0.82028	0.932804	0.982638	0.825889	0.868775	0.999628	-1.09693	0.229988	0.724242	0.914608	0.470823	0.862652	1.03833	0.387854	0.676409	-1.25766	0.122098	0.430689
GOBP DEFENSE RESPONSE TO BACTERIUM	1.18653	0.144704	0.45531	2.05078	0.000213858	0.00645221	2.33665	0.000274348	0.00616794	1.8691	0.000208768	0.0206955	2.35123	0.000238892	0.00593185	2.69506	0.000684463	0.00748136	-1.00653	0.418576	0.941758	-1.14856	0.181096	0.719719	-1.57947	0.00174863	0.0653304	0.88404	0.699965	0.976375	-1.23758	0.0990615	0.56574	-0.72006	0.905036	0.985263	-0.626301	0.995125	0.998461	1.50041	0.0583837	0.342901
GOBP POSITIVE REGULATION OF PROTEIN PHOSPHORYLATION	NA	NA	NA	NA	NA	NA	1.64403	0.00038956	0.00623	NA	NA	NA	1.33273	0.0111301	0.0817712	NA	NA	NA	NA	NA	NA	NA	NA	NA	NA	NA	NA	NA	NA	NA	-0.988897	0.494102	0.86861	NA	NA	NA	-1.48665	0.00147638	0.0365718	-1.38069	0.0130354	0.229706
GOBP CD4 POSITIVE ALPHA BETA T CELL DIFFERENTIATION	1.87303	0.000388274	0.0193006	1.68665	0.0062934	0.0570053	2.04651	0.000506457	0.00645928	1.80736	0.00163499	0.062562	2.23957	0.000230574	0.00593185	2.26227	0.00045045	0.00748136	-0.85378	0.724955	1	-1.20654	0.163753	0.696896	-1.33854	0.0817703	0.421668	1.07807	0.329686	0.89075	-1.13021	0.261638	0.746104	0.675718	0.960179	0.996252	-1.65192	0.0190349	0.141039	-1.52485	0.0643432	0.361195
GOBP CYTOKINE MEDIATED SIGNALING PATHWAY	1.13491	0.144265	0.454537	1.91717	0.000222074	0.00645221	2.18247	0.000334448	0.00616794	1.56977	0.000213767	0.0206955	2.40814	0.000265604	0.00593185	2.09096	0.00209205	0.0111324	-0.825781	0.977727	1	-1.27945	0.0202195	0.393413	-1.3519	0.00994595	0.182804	-0.973899	0.459355	0.923325	-1.07831	0.217201	0.71583	-1.97258	0.013745	0.410606	-1.43097	0.00895037	0.0957146	-1.58716	0.00218818	0.104
GOBP TUBE MORPHOGENESIS	NA	NA	NA	NA	NA	NA	1.39255	0.00211864	0.0175144	NA	NA	NA	NA	NA	NA	NA	NA	NA	NA	NA	NA	NA	NA	NA	NA	NA	NA	NA	NA	NA	NA	NA	NA	NA	NA	NA	-1.13493	0.118901	0.386451	-1.5007	0.000796495	0.063298
GOBP POSITIVE REGULATION OF LEUKOCYTE PROLIFERATION	1.50321	0.00775634	0.104775	1.77941	0.0002151	0.00645221	2.06039	0.000273299	0.00616794	1.59041	0.00434423	0.104091	2.10702	0.000238892	0.00593185	2.20131	0.000643087	0.00748136	-1.07344	0.28825	0.857022	-1.41044	0.0398421	0.477615	-1.06517	0.306455	0.695958	1.13751	0.228286	0.846638	-1.06895	0.305761	0.789367	-2.5736	0.00884769	0.410606	-1.96154	0.000595238	0.0229762	-1.76982	0.00826848	0.192879
GOBP LYMPHOCYTE ACTIVATION INVOLVED IN IMMUNE RESPONSE	1.34983	0.0335722	0.23064	1.90009	0.000214454	0.00645221	2.1153	0.000282965	0.00616794	1.58604	0.00354684	0.0937516	2.31122	0.000244858	0.00593185	1.88088	0.000747943	0.00754713	-1.0031	0.426181	0.942581	-1.24484	0.0971406	0.591983	-1.45994	0.010956	0.189062	1.0703	0.306631	0.881165	-1.42841	0.0155642	0.258557	-0.743497	0.847739	0.973079	-2.0671	0.000313972	0.0220817	-1.77695	0.00379747	0.143186
GOBP REGULATION OF B CELL RECEPTOR SIGNALING PATHWAY	NA	NA	NA	NA	NA	NA	NA	NA	NA	NA	NA	NA	NA	NA	NA	1.94931	0.00216651	0.0113438	0.746897	0.810497	1	-1.49716	0.0611777	0.531053	-1.65549	0.0224225	0.252964	1.43411	0.0868167	0.74922	-1.70961	0.0142678	0.249687	1.08973	0.331497	0.757953	NA	NA	NA	NA	NA	NA
GOBP POSITIVE REGULATION OF LEUKOCYTE CELL CELL ADHESION	1.52512	0.00406279	0.0735052	1.79614	0.000215657	0.00645221	2.22075	0.000289101	0.00616794	1.48999	0.00800337	0.137912	2.3036	0.000248509	0.00593185	2.22283	0.000947867	0.00785725	-0.967745	0.518588	0.98557	-1.18373	0.137183	0.666727	-1.17313	0.138571	0.522981	1.14414	0.201504	0.842197	-1.25571	0.0725163	0.509815	-2.37641	0.00909283	0.410606	-2.37598	0.000326904	0.0220817	-1.83899	0.00156128	0.088013
GOBP CELLULAR RESPONSE TO NITROGEN COMPOUND	NA	NA	NA	NA	NA	NA	1.69037	0.000391236	0.00623	NA	NA	NA	1.31606	0.0139482	0.0957332	NA	NA	NA	NA	NA	NA	NA	NA	NA	NA	NA	NA	NA	NA	NA	-1.17359	0.0405928	0.399395	NA	NA	NA	-1.07875	0.239279	0.550083	-1.10917	0.213434	0.514608
GOBP DETECTION OF OTHER ORGANISM	NA	NA	NA	NA	NA	NA	NA	NA	NA	NA	NA	NA	NA	NA	NA	1.96384	0.002414	0.0121064	NA	NA	NA	NA	NA	NA	-1.34012	0.130798	0.51497	0.978883	0.491757	0.92888	-1.7575	0.00912004	0.205579	1.29028	0.147656	0.581271	NA	NA	NA	NA	NA	NA
GOBP POSITIVE REGULATION OF INFLAMMATORY RESPONSE	1.16935	0.179653	0.505288	1.79007	0.000215703	0.00645221	2.1774	0.000267523	0.00616794	1.59013	0.00496381	0.111857	2.35439	0.000239866	0.00593185	2.51739	0.000581395	0.00748136	0.841707	0.779343	1	-0.965004	0.48487	0.944084	-1.48371	0.015107	0.212369	1.13755	0.231824	0.850693	-0.840307	0.798205	0.948739	2.11811	0.0259516	0.410606	-0.968982	0.500735	0.765264	-1.30868	0.120301	0.428524
GOBP POSITIVE REGULATION OF IMMUNE EFFECTOR PROCESS	1.58769	0.00240251	0.0565071	1.80056	0.00021395	0.00645221	1.9797	0.000290444	0.00616794	1.31667	0.0446504	0.311809	2.3603	0.000247831	0.00593185	2.15195	0.000910747	0.00785725	-0.935151	0.618514	1	-1.30048	0.0450411	0.489793	-1.53331	0.00327797	0.0982642	0.966487	0.50856	0.930114	-1.34974	0.0306238	0.351905	-0.72435	0.878632	0.980758	-1.77178	0.000340716	0.0220817	-1.50926	0.0193429	0.265751
GOBP MITOCHONDRIAL TRANSLATION	-2.35593	0.000207125	0.0141005	-1.66261	0.00763217	0.0641956	-1.75181	0.00113031	0.0111212	-1.7963	0.000783546	0.0428423	-1.6203	0.017316	0.109651	-2.07128	0.000124766	0.00748136	1.22048	0.157079	0.712919	1.48894	0.0291248	0.431915	0.934064	0.562987	0.844662	0.784662	0.792883	0.983978	1.81641	0.000600601	0.0451435	0.936492	0.492889	0.872642	1.68784	0.0123556	0.11079	2.03343	0.015774	0.248763
GOBP NEGATIVE REGULATION OF CELL ACTIVATION	1.40929	0.0156716	0.150734	1.79573	0.000214915	0.00645221	2.33517	0.000284738	0.00616794	1.51371	0.00649759	0.128759	2.14609	0.000243605	0.00593185	2.46853	0.000858369	0.00785725	0.848339	0.812008	1	-0.883063	0.743682	1	-1.01344	0.399914	0.759301	0.75864	0.943689	1	-1.68429	0.000726744	0.0522162	-2.34936	0.0174737	0.410606	-1.48151	0.0165155	0.128726	-1.77985	0.00234131	0.106504
GOBP POSITIVE REGULATION OF INNATE IMMUNE RESPONSE	1.50695	0.00857796	0.11055	1.65457	0.00364807	0.0410571	2.06567	0.000264201	0.00616794	1.81703	0.000616903	0.0374449	2.22303	0.000239578	0.00593185	1.69256	0.00184843	0.0102043	-1.20046	0.140876	0.68771	-1.43357	0.0376153	0.468617	-1.66725	0.00187891	0.0681812	1.17011	0.197487	0.840872	-0.904939	0.659062	0.928071	-0.86043	0.562513	0.889519	-1.21278	0.173739	0.471016	-1.30562	0.133178	0.447435
GOBP POSITIVE REGULATION OF CELL ADHESION	1.42431	0.0034038	0.0694346	1.79903	0.000222767	0.00645221	2.10894	0.000341297	0.00616794	1.29961	0.0202948	0.228667	2.08497	0.000267666	0.00593185	2.2459	0.00214592	0.0113137	0.930638	0.652972	1	-1.13023	0.131474	0.660695	-1.15937	0.0989154	0.463014	0.998242	0.44581	0.918369	-1.15618	0.099615	0.56574	-1.90088	0.0310914	0.415082	-2.00659	0.00040404	0.0220817	-1.172	0.156511	0.469533
GOBP RIBONUCLEOPROTEIN COMPLEX BIOGENESIS	-1.43678	0.000458505	0.0209399	-1.3539	0.0121509	0.0850913	-1.53104	0.000556328	0.00676089	1.29335	0.0296123	0.258579	0.930113	0.639738	0.840827	-1.65459	0.000103584	0.00748136	0.982553	0.505911	0.979592	1.38546	0.00799141	0.265239	1.28567	0.0198922	0.239497	-1.09997	0.215443	0.844203	1.89876	0.000121981	0.0151765	0.989943	0.302846	0.737684	1.11737	0.236482	0.546241	1.19209	0.202393	0.505111
GOBP MYELOID CELL DIFFERENTIATION	1.16387	0.110695	0.406168	1.89322	0.000222025	0.00645221	1.79248	0.000333778	0.00616794	1.43999	0.00341661	0.0923052	1.65551	0.00132661	0.0178419	1.97587	0.00176056	0.00998454	0.909691	0.711996	1	0.972997	0.525497	0.964681	1.02831	0.364669	0.734095	-0.91907	0.609021	0.959018	0.836365	0.871611	0.964708	0.982276	0.314048	0.745828	-1.75131	0.00038373	0.0220817	-1.66977	0.00118519	0.0774767
HALLMARK APOPTOSIS	1.54796	0.00377074	0.0723768	1.76198	0.000639932	0.0133265	1.87516	0.000289101	0.00616794	1.48995	0.00939653	0.151386	2.2268	0.000247831	0.00593185	1.82437	0.000808407	0.00771086	0.802655	0.884598	1	-0.800057	0.91732	1	0.844987	0.824934	0.944236	1.77299	0.000885112	0.106773	1.12363	0.240799	0.736625	1.39403	0.076381	0.471844	-0.885741	0.672502	0.85783	-1.68669	0.0121862	0.222129
GOBP REGULATION OF IMMUNE EFFECTOR PROCESS	1.51526	0.00200803	0.0499777	1.88558	0.000218245	0.00645221	2.25052	0.000312598	0.00616794	1.26845	0.0494715	0.325354	2.51586	0.000257069	0.00593185	2.36045	0.0013587	0.00874096	0.921846	0.665923	1	-1.30806	0.0294118	0.432565	-1.67021	0.000217439	0.0147524	0.909995	0.675338	0.972837	-1.43037	0.00549683	0.165634	-0.739071	0.824819	0.971478	-1.82899	0.000379939	0.0220817	-1.56172	0.00668216	0.180552
REACTOME INTERLEUKIN 10 SIGNALING	1.08087	0.344113	0.662542	2.03958	0.000430293	0.010461	2.1016	0.000243072	0.00616794	1.82614	0.00224995	0.0733483	2.2304	0.000224972	0.00593185	2.15275	0.000322893	0.00748136	-0.796013	0.772639	1	-1.2577	0.157806	0.691147	-1.31687	0.115288	0.492909	1.46005	0.0598958	0.715532	-0.946089	0.521326	0.88328	2.5876	0.00468658	0.410606	-1.25691	0.184923	0.48763	-1.61864	0.056875	0.342073
GOBP CELLULAR RESPONSE TO BIOTIC STIMULUS	1.31999	0.0372409	0.243985	2.07011	0.000214823	0.00645221	1.82551	0.000297442	0.00616794	1.49666	0.0075662	0.135032	2.20715	0.000248262	0.00593185	2.46899	0.000927644	0.00785725	-0.866246	0.829128	1	-1.15063	0.171756	0.708519	-1.70876	0.0004302	0.0254342	0.877364	0.716789	0.978471	-1.24909	0.0758673	0.5161	0.875686	0.573882	0.895007	-1.33098	0.0662787	0.28975	-1.84132	0.00128535	0.0823727
GOBP T CELL PROLIFERATION	1.40009	0.0203697	0.172336	1.80709	0.000214316	0.00645221	2.24133	0.000282326	0.00616794	1.47987	0.00854701	0.141995	2.02557	0.000491039	0.00893107	2.21987	0.000786164	0.00765589	-0.814156	0.912965	1	-1.09671	0.251081	0.786784	-1.01341	0.405788	0.764093	0.949399	0.539559	0.939092	-1.31057	0.0521056	0.445589	-2.39271	0.0175364	0.410606	-1.78318	0.00123648	0.0330549	-1.93642	0.00150943	0.088013
GOBP POSITIVE REGULATION OF CYTOKINE PRODUCTION	1.19592	0.0752418	0.341659	1.95854	0.000223065	0.00645221	2.22655	0.000332116	0.00616794	1.47391	0.00192431	0.0670233	2.43504	0.00026617	0.00593185	2.44802	0.00206612	0.011054	-1.24353	0.0316311	0.429883	-1.50293	0.000580046	0.0533669	-1.27502	0.02938	0.280232	-0.914214	0.63359	0.962557	-1.04674	0.290166	0.771982	1.4778	0.0779171	0.47685	-1.56522	0.00161355	0.0375847	-1.77856	0.000306748	0.0565138
GOBP VIRAL PROCESS	1.14617	0.125784	0.427304	1.65055	0.00022168	0.00645221	1.61539	0.000691802	0.00811568	1.33468	0.0162358	0.19842	1.59765	0.00133976	0.0178419	1.40245	0.00211416	0.0111721	-1.12768	0.121895	0.6654	-1.2328	0.0405562	0.482433	-1.67801	0.000216779	0.0147524	-1.12511	0.182126	0.839241	0.923132	0.67007	0.932404	-0.99398	0.268437	0.707339	-1.69336	0.000400641	0.0220817	-1.52642	0.00643382	0.17739
GOBP REGULATION OF RESPONSE TO BIOTIC STIMULUS	1.3601	0.0124684	0.135485	1.65567	0.000219635	0.00645221	2.06754	0.000320513	0.00616794	1.44832	0.00759814	0.135109	2.25418	0.000257931	0.00593185	1.81994	0.00144718	0.00908291	0.822432	0.917213	1	-1.16757	0.111449	0.624033	-1.67212	0.00021796	0.0147524	0.989342	0.468658	0.926449	-1.13401	0.13986	0.626758	-0.933526	0.309473	0.742734	-1.55899	0.00439399	0.0679728	-1.39808	0.0327729	0.293994
GOBP B CELL MEDIATED IMMUNITY	1.05112	0.348242	0.666254	2.01844	0.000214592	0.00645221	2.32769	0.000272331	0.00616794	1.70421	0.00124095	0.055223	2.24048	0.000239866	0.00593185	1.80861	0.000581395	0.00748136	-1.54585	0.00619893	0.1946	-1.68547	0.00215363	0.12509	-1.94951	0.0002096	0.0147524	-1.19407	0.169663	0.833133	-1.07759	0.290084	0.771982	-1.46275	0.0851597	0.483417	-2.34658	0.000297	0.0220817	-1.74552	0.00854701	0.194001
GOBP CELLULAR RESPONSE TO MOLECULE OF BACTERIAL ORIGIN	1.2379	0.0874789	0.36416	2.03678	0.000214546	0.00645221	1.83425	0.000287604	0.00616794	1.50074	0.00752823	0.135032	2.18594	0.000244858	0.00593185	2.65453	0.000820345	0.00776355	-0.828727	0.892988	1	-1.12981	0.202951	0.739462	-1.7784	0.000428449	0.0254342	0.91646	0.616875	0.959789	-1.11997	0.209548	0.709061	0.837762	0.687835	0.936977	-1.39022	0.0448223	0.232914	-1.88462	0.00176545	0.0941495
GOBP NEGATIVE REGULATION OF CELL ADHESION	1.63034	0.000549753	0.0237251	1.36962	0.0195822	0.115585	2.00683	0.000311333	0.00616794	1.39082	0.0160135	0.19842	1.78682	0.000511117	0.00919349	2.34667	0.00121655	0.00835976	1.26473	0.060727	0.53098	0.834826	0.836257	1	1.01811	0.401249	0.760838	-0.757925	0.964244	1	-1.3903	0.0104376	0.212014	-2.1526	0.0226986	0.410606	-1.294	0.0651195	0.287192	-1.94613	0.000269107	0.0565138
GOBP ACTIVATION OF IMMUNE RESPONSE	1.3769	0.0147086	0.146587	1.7479	0.000217014	0.00645221	2.42718	0.000311624	0.00616794	1.41285	0.0126877	0.179834	2.39064	0.000256082	0.00593185	2.07118	0.00131579	0.00871663	-1.58359	0.00101902	0.0607224	-1.78811	0.000468823	0.0476539	-1.71193	0.000219346	0.0147524	-1.03816	0.324745	0.890435	-1.34865	0.0183599	0.284392	-0.806069	0.612318	0.910435	-2.11425	0.000337382	0.0220817	-2.16163	0.000263227	0.0565138
GOBP MITOCHONDRIAL GENE EXPRESSION	-2.21642	0.000210349	0.0141005	-1.54076	0.0128755	0.088378	-1.72878	0.000780884	0.00842981	-1.6216	0.00618477	0.125299	-1.66696	0.00857192	0.0693229	-2.20265	0.000119847	0.00748136	1.23622	0.124743	0.6654	1.60806	0.00629899	0.225333	1.12765	0.236663	0.636684	0.93567	0.543942	0.939654	1.6839	0.00116026	0.0691384	1.04441	0.277713	0.716049	1.65518	0.0129163	0.113311	1.97405	0.0138322	0.233742
GOBP REGULATION OF PROTEIN KINASE ACTIVITY	NA	NA	NA	NA	NA	NA	1.59219	0.0003861	0.00623	NA	NA	NA	1.4732	0.00142613	0.0186559	1.70983	0.0052356	0.0209378	NA	NA	NA	NA	NA	NA	NA	NA	NA	NA	NA	NA	1.03361	0.370884	0.822293	NA	NA	NA	-1.50494	0.0018797	0.040507	-1.15491	0.153303	0.465329
HALLMARK ALLOGRAFT REJECTION	1.49898	0.00691847	0.0999521	1.59957	0.00298507	0.0353684	2.44937	0.000283206	0.00616794	1.3418	0.0400083	0.296393	2.57385	0.000244678	0.00593185	2.67985	0.000834725	0.00782317	-0.969535	0.513747	0.982766	-1.38712	0.0273422	0.426371	-1.41471	0.0144552	0.211822	0.937315	0.570901	0.944136	-0.871272	0.778424	0.948124	-2.39106	0.0111862	0.410606	-1.87942	0.000647668	0.0233899	-1.8856	0.00130073	0.0823727
REACTOME INTERFERON GAMMA SIGNALING	1.65932	0.00383068	0.0727003	1.7407	0.00431779	0.0446141	2.23456	0.000257202	0.00616794	1.3001	0.112284	0.445312	2.30872	0.000234632	0.00593185	2.4219	0.000513084	0.00748136	-1.32577	0.0731119	0.566211	-1.50749	0.0340688	0.454687	-2.12437	0.000209864	0.0147524	-0.84012	0.707393	0.976375	-0.937937	0.572711	0.909115	-1.09098	0.205353	0.648092	-2.01145	0.00106468	0.0298789	-1.87206	0.0106477	0.211545
GOBP POSITIVE REGULATION OF ADAPTIVE IMMUNE RESPONSE	1.77311	0.00153227	0.0436837	1.729	0.00171784	0.0252751	1.89166	0.000525072	0.00653763	1.38479	0.0458867	0.315592	2.00437	0.00097561	0.0141362	1.71738	0.00103842	0.00808747	-1.0652	0.315301	0.877377	-1.32313	0.0876667	0.575923	-1.83557	0.000846382	0.040735	0.941119	0.53477	0.936128	-1.30712	0.0849315	0.536302	-0.981558	0.320207	0.750107	-2.02062	0.000283206	0.0220817	-1.68714	0.0200646	0.268268
GOBP T CELL DIFFERENTIATION	1.62857	0.000732601	0.0271351	1.50915	0.00367727	0.04106	2.06142	0.000297265	0.00616794	1.37701	0.0179954	0.210018	2.31208	0.000252781	0.00593185	2.06319	0.00111111	0.00808747	-0.862919	0.84175	1	-1.06044	0.304555	0.850477	0.950666	0.58684	0.854918	0.891917	0.701018	0.976375	-1.05005	0.319846	0.798733	-2.20051	0.0231079	0.410606	-1.82762	0.000337382	0.0220817	-1.62156	0.00842327	0.192879
GOBP BIOLOGICAL PROCESS INVOLVED IN SYMBIOTIC INTERACTION	1.05856	0.301304	0.628819	1.92049	0.000215703	0.00645221	1.80059	0.000305344	0.00616794	1.43659	0.00917623	0.150073	1.71692	0.00102459	0.0145925	1.61244	0.00113507	0.00809426	-1.11992	0.17653	0.738839	-1.28467	0.0483577	0.499529	-1.37026	0.0166229	0.218556	-0.883881	0.682842	0.976375	0.862293	0.788695	0.948739	0.930585	0.428815	0.833675	-1.1869	0.140481	0.42051	-1.85291	0.00055142	0.0603005
GOBP T CELL MEDIATED IMMUNITY	1.74881	0.00193013	0.0488136	1.71165	0.00412954	0.0432219	2.18565	0.000256213	0.00616794	1.07789	0.318031	0.676751	2.25004	0.000234302	0.00593185	2.23067	0.000477099	0.00748136	0.708389	0.960229	1	-0.792759	0.861019	1	-1.60161	0.00610398	0.140753	-0.753264	0.889686	1	-1.14748	0.21544	0.713081	0.740309	0.901251	0.984488	-1.47015	0.0378702	0.211707	-1.51873	0.04882	0.32884
GOBP CELL CHEMOTAXIS	1.40756	0.00970341	0.118796	1.74416	0.000218293	0.00645221	2.19684	0.00030175	0.00616794	1.21056	0.0927138	0.411999	2.28268	0.000254777	0.00593185	2.31623	0.00114025	0.00809875	-0.868267	0.840376	1	-1.0554	0.308009	0.852167	-1.00537	0.420995	0.77051	0.903766	0.678334	0.973803	0.845765	0.814849	0.951869	1.34354	0.0989366	0.505332	-1.37873	0.0285217	0.179501	-1.75045	0.00162866	0.088013
GOBP REGULATION OF PROTEOLYSIS	NA	NA	NA	NA	NA	NA	1.57339	0.000401445	0.00626215	NA	NA	NA	1.91924	0.000285225	0.00593185	1.52092	0.00543478	0.0215272	NA	NA	NA	NA	NA	NA	NA	NA	NA	NA	NA	NA	NA	NA	NA	NA	NA	NA	-1.16223	0.0926019	0.340886	0.918552	0.600902	0.774498
GOBP I KAPPAB KINASE NF KAPPAB SIGNALING	1.06275	0.29706	0.625978	1.95971	0.00021901	0.00645221	1.79349	0.000317864	0.00616794	1.52075	0.00253432	0.0784356	1.69725	0.00128337	0.0175016	1.90599	0.00135318	0.00874096	-0.84991	0.896317	1	0.783096	0.932376	1	-1.44587	0.00808213	0.159996	1.14685	0.191519	0.840872	-1.04071	0.322567	0.800309	-0.912507	0.342	0.763575	-1.69608	0.00142248	0.0355882	-1.19476	0.159613	0.472751
GOBP REGULATION OF T CELL PROLIFERATION	1.45285	0.0148148	0.146737	1.68016	0.00149477	0.0231739	2.1946	0.000276932	0.00616794	1.48886	0.0132204	0.183659	2.22068	0.00024079	0.00593185	2.07821	0.000658328	0.00748136	-0.977801	0.489355	0.969141	-1.32905	0.0599112	0.53075	-1.005	0.421041	0.77051	0.954349	0.524752	0.931694	-1.29572	0.0755089	0.5161	-2.52133	0.0122907	0.410606	-1.53532	0.0196197	0.143322	-1.87594	0.00194979	0.100987
HALLMARK INFLAMMATORY RESPONSE	1.32195	0.0379723	0.246375	1.86803	0.00021427	0.00645221	2.1253	0.000284738	0.00616794	1.5585	0.00440252	0.104091	1.93139	0.000733317	0.0117315	2.45598	0.00083612	0.00782317	-0.797179	0.940924	1	-1.08221	0.272074	0.813441	-1.11424	0.220077	0.619113	-0.837859	0.786307	0.983978	-1.19567	0.12609	0.608892	1.19567	0.125594	0.555837	-1.30344	0.0840608	0.324784	-1.7505	0.00282776	0.120641
GOBP ERK1 AND ERK2 CASCADE	1.49662	0.00274474	0.0619396	1.62844	0.000219346	0.00645221	1.8257	0.000308452	0.00616794	1.13388	0.165223	0.519336	1.91982	0.000256739	0.00593185	2.08326	0.00121655	0.00835976	1.43445	0.00607602	0.192499	1.17248	0.1524	0.681008	0.92992	0.661567	0.883999	1.23196	0.101733	0.763097	-0.900171	0.753513	0.944058	0.857967	0.649136	0.92683	-0.978028	0.50323	0.766372	1.30393	0.140615	0.451367
GOBP RESPONSE TO VIRUS	1.1187	0.177422	0.501971	1.68113	0.000220167	0.00645221	1.62548	0.000996016	0.0102004	1.37645	0.0147835	0.193344	1.88599	0.00026295	0.00593185	1.36657	0.00163399	0.00969994	-1.47287	0.00180245	0.0842678	-1.55706	0.00103359	0.0710267	-1.81565	0.000217533	0.0147524	-1.1661	0.150614	0.816785	-0.865912	0.889093	0.971518	-1.15251	0.20906	0.65386	-1.8252	0.000382409	0.0220817	-1.13493	0.210974	0.51242
GOBP RESPONSE TO INTERFERON GAMMA	1.55698	0.00438596	0.0764106	1.83548	0.000434028	0.010461	2.1527	0.000271665	0.00616794	1.07773	0.314903	0.673907	2.2622	0.000240964	0.00593185	2.42781	0.000600601	0.00748136	-1.06332	0.31874	0.880096	-1.41332	0.0421836	0.484268	-1.86606	0.000628667	0.0335136	-1.10971	0.256924	0.850693	-0.905239	0.653674	0.925516	-0.852311	0.582034	0.8967	-1.22219	0.165984	0.460577	-1.41441	0.0767386	0.375427
GOBP CELL KILLING	1.43761	0.0215772	0.179963	1.62013	0.00472103	0.0475568	2.12434	0.000262123	0.00616794	1.35791	0.0535899	0.331166	2.28548	0.000243843	0.00593185	2.49073	0.000600601	0.00748136	-1.06365	0.305994	0.867636	-1.39918	0.0406977	0.482433	-1.45822	0.0143946	0.211524	-0.946992	0.509318	0.930287	0.892073	0.668213	0.931496	-0.724841	0.898472	0.983911	-1.26198	0.123538	0.393014	-1.58511	0.026155	0.287214
GOBP CELLULAR RESPONSE TO LIPID	1.27769	0.0201684	0.171296	1.59248	0.000224467	0.00645221	1.42783	0.00180115	0.015231	1.41961	0.00193257	0.0670233	1.71281	0.000276091	0.00593185	1.76109	0.0033557	0.0152172	-0.964303	0.595797	1	-0.908014	0.827373	1	NA	NA	NA	-0.820214	0.943249	1	-1.23508	0.022309	0.303521	NA	NA	NA	-1.22076	0.0708388	0.297447	-1.34241	0.031689	0.293686
HALLMARK TNFA SIGNALING VIA NFKB	1.15209	0.16474	0.485035	2.05395	0.000213995	0.00645221	2.22438	0.000291886	0.00616794	1.33479	0.0397226	0.296393	2.59052	0.000247893	0.00593185	2.41553	0.000943396	0.00785725	0.836332	0.838509	1	-0.993874	0.431041	0.918086	-1.12015	0.209959	0.608368	1.29922	0.0729204	0.736807	1.18813	0.147191	0.636676	2.1198	0.0225251	0.410606	-1.07113	0.320342	0.619145	-1.73239	0.00636943	0.17739
GOBP ANTIGEN PROCESSING AND PRESENTATION OF ENDOGENOUS ANTIGEN	1.75665	0.00767565	0.10469	NA	NA	NA	NA	NA	NA	NA	NA	NA	NA	NA	NA	2.0119	0.00153046	0.00936508	-1.13433	0.295097	0.861098	-1.47458	0.0670405	0.541873	-1.81351	0.00733753	0.150952	-0.842143	0.659813	0.969874	-1.40328	0.0994698	0.56574	-1.33019	0.118047	0.539584	NA	NA	NA	NA	NA	NA
REACTOME COMPLEMENT CASCADE	1.48148	0.0489686	0.277725	2.11143	0.000215146	0.00645221	2.06663	0.000502134	0.00645928	1.90092	0.000408664	0.0294585	1.81313	0.00971751	0.0746799	2.00607	0.000700525	0.00748136	-2.02734	0.000249875	0.0242176	-2.02958	0.000595238	0.0533669	-2.09197	0.000209952	0.0147524	-1.93114	0.00732759	0.394906	-0.939524	0.540735	0.894332	-1.87842	0.0321655	0.415508	-1.16106	0.263705	0.574499	-1.52461	0.0688476	0.368281
GOBP INTERLEUKIN 6 PRODUCTION	1.01286	0.416905	0.712357	2.1225	0.000214638	0.00645221	2.09054	0.000271665	0.00616794	1.6735	0.00165358	0.062562	2.12747	0.000238892	0.00593185	2.68379	0.000634115	0.00748136	-1.23942	0.102527	0.629221	-1.48431	0.0195936	0.39215	-1.31094	0.0691837	0.393793	0.847344	0.746218	0.983978	-1.34093	0.0504886	0.4376	-0.647394	0.983953	0.998707	-1.62107	0.00961538	0.098695	-1.5466	0.035723	0.303414
GOBP LYMPHOCYTE ACTIVATION	NA	NA	NA	NA	NA	NA	2.45084	0.000383436	0.00623	NA	NA	NA	2.37361	0.00028082	0.00593185	NA	NA	NA	NA	NA	NA	NA	NA	NA	NA	NA	NA	NA	NA	NA	-1.26777	0.0104575	0.212014	NA	NA	NA	-2.3644	0.000497512	0.0220817	-1.9561	0.000374953	0.0565138
GOBP RESPONSE TO MOLECULE OF BACTERIAL ORIGIN	1.23018	0.0695557	0.332447	1.99734	0.00021925	0.00645221	1.73876	0.000312891	0.00616794	1.40922	0.0118368	0.172268	2.23946	0.000256674	0.00593185	2.43552	0.00134771	0.00874096	-0.943761	0.632095	1	-1.15732	0.130306	0.660418	-1.50058	0.00175593	0.0653304	-0.902973	0.645558	0.967043	-0.98898	0.469285	0.859939	1.69274	0.0454114	0.431957	-1.42517	0.0150646	0.12166	-1.41994	0.0308123	0.293686
GOBP REGULATION OF INFLAMMATORY RESPONSE	1.00268	0.433321	0.721058	1.7738	0.00021901	0.00645221	2.01193	0.000322893	0.00616794	1.49181	0.00317999	0.0879145	2.07961	0.000261028	0.00593185	2.28464	0.00143472	0.00908291	1.20883	0.0911127	0.608124	-0.871263	0.853165	1	-1.26135	0.0429475	0.329461	0.92399	0.636917	0.963561	-1.22718	0.0561702	0.456634	-1.70898	0.101997	0.511686	-1.46179	0.0115888	0.106026	1.20352	0.199571	0.503024
GOBP REGULATION OF LYMPHOCYTE MEDIATED IMMUNITY	1.62879	0.00285932	0.0633442	1.6783	0.00149925	0.0231739	2.1029	0.000272331	0.00616794	1.41877	0.0266419	0.24811	2.05503	0.000722892	0.0117315	1.75067	0.00123153	0.00838943	-0.94897	0.559802	0.996081	-1.23018	0.121778	0.645821	-1.8347	0.000427442	0.0254342	0.977949	0.476915	0.92888	-1.23164	0.111622	0.584231	-0.863065	0.518939	0.876803	-1.99032	0.000617665	0.0230644	-1.5566	0.0246914	0.28038
GOBP NEGATIVE REGULATION OF HEMOPOIESIS	-1.14864	0.207547	0.534667	1.98395	0.000216169	0.00645221	1.95424	0.000259	0.00616794	1.66144	0.00308833	0.0872943	2.02426	0.00116713	0.0163043	2.27456	0.000520833	0.00748136	0.888255	0.662082	1	1.02448	0.411114	0.905115	1.03855	0.36912	0.736992	0.642635	0.986073	1	-0.979948	0.478287	0.860894	0.970979	0.395789	0.810828	-1.19275	0.20522	0.510007	-1.05967	0.369639	0.634798
GOBP MYELOID LEUKOCYTE ACTIVATION	1.07257	0.284089	0.611774	2.07361	0.00021395	0.00645221	2.33735	0.000289268	0.00616794	1.57577	0.00231287	0.074423	2.29377	0.000247893	0.00593185	2.60427	0.000929368	0.00785725	0.813124	0.893623	1	-0.960283	0.514369	0.954949	-1.00019	0.429495	0.778186	0.777049	0.931922	1	-1.17598	0.135835	0.625304	-1.71136	0.102982	0.513979	-1.86921	0.000649773	0.0233899	1.33181	0.140831	0.451574
GOBP NEGATIVE REGULATION OF IMMUNE RESPONSE	0.921739	0.631718	0.844058	1.72335	0.000854518	0.0164039	2.33348	0.000280584	0.00616794	1.64567	0.00145651	0.0615156	2.20956	0.000242483	0.00593185	2.08961	0.000719424	0.00748136	-0.976458	0.489513	0.969141	-1.18921	0.151845	0.680545	-1.81363	0.000214362	0.0147524	-0.931832	0.543763	0.939654	-1.21325	0.122145	0.602692	-0.796112	0.703313	0.93895	-1.41794	0.0384496	0.214127	1.44444	0.0985444	0.403341
GOBP NEGATIVE REGULATION OF LYMPHOCYTE ACTIVATION	1.20954	0.126876	0.429369	1.66369	0.00192761	0.0272781	2.29944	0.000273299	0.00616794	1.6914	0.0016488	0.062562	2.28833	0.000240385	0.00593185	2.34155	0.000642674	0.00748136	0.863117	0.745242	1	-0.886837	0.685451	1	-1.09194	0.268004	0.664124	-0.815148	0.80778	0.989308	-1.57456	0.00456026	0.150303	-2.48174	0.0144312	0.410606	-1.32315	0.0832068	0.323334	-1.72611	0.00987898	0.204566
REACTOME CRISTAE FORMATION	-2.18382	0.000206697	0.0141005	-1.64528	0.0186616	0.111924	-1.52133	0.0327063	0.12839	-2.01222	0.000198926	0.0206955	-1.683	0.0176291	0.11101	-1.80698	0.00114351	0.00809875	1.93123	0.00017298	0.018161	1.93479	0.000158479	0.0266627	2.19011	0.000189573	0.0147524	1.48298	0.0598099	0.715532	1.57864	0.0214949	0.300442	1.75926	0.0179477	0.410606	1.82882	0.0101317	0.101142	1.994	0.0207019	0.268272
GOBP CYTOKINE PRODUCTION	NA	NA	NA	NA	NA	NA	2.23936	0.000371058	0.00617493	NA	NA	NA	2.22965	0.000280899	0.00593185	2.44107	0.00534759	0.0212555	NA	NA	NA	NA	NA	NA	NA	NA	NA	NA	NA	NA	-1.06869	0.196547	0.696204	NA	NA	NA	-1.43146	0.00350701	0.0602285	-1.80229	0.000371609	0.0565138
GOBP T CELL DIFFERENTIATION INVOLVED IN IMMUNE RESPONSE	1.58196	0.0123239	0.135485	1.81064	0.00193548	0.0272781	1.95009	0.000757576	0.00824692	1.71016	0.00488998	0.110704	2.13561	0.000463499	0.00878453	2.1915	0.00042517	0.00748136	-0.86886	0.682815	1	-1.08223	0.297659	0.84213	-1.02362	0.396286	0.756795	1.17608	0.217161	0.844203	-1.17129	0.21602	0.713081	0.667794	0.960578	0.996252	-1.53593	0.0385638	0.214402	-1.28728	0.166371	0.479926
GOBP INNER MITOCHONDRIAL MEMBRANE ORGANIZATION	-2.01976	0.000205339	0.0141005	-1.68672	0.00959007	0.0750783	-1.40036	0.0720706	0.216724	-1.99459	0.000195656	0.0206955	-1.62295	0.025995	0.144636	-1.88279	0.000272628	0.00748136	1.7861	0.00133757	0.0709348	1.77271	0.00491551	0.195284	1.47586	0.0429062	0.329461	1.27967	0.155141	0.816785	1.45576	0.0430005	0.410842	1.34298	0.0920008	0.494365	1.52726	0.0519094	0.250697	2.15441	0.00961169	0.202265
GOBP POSITIVE REGULATION OF NF KAPPAB TRANSCRIPTION FACTOR ACTIVITY	1.2722	0.0800227	0.348866	1.75386	0.000641711	0.0133265	2.00091	0.000273299	0.00616794	1.46809	0.0152672	0.194604	2.00022	0.00072324	0.0117315	2.04702	0.00067981	0.00748136	-0.858581	0.786235	1	-1.11816	0.241864	0.776862	-1.21307	0.12574	0.503919	1.50613	0.022043	0.589526	0.801251	0.855226	0.964229	0.875031	0.59704	0.901906	-1.68602	0.00450586	0.0690643	-1.27952	0.13899	0.450303
GOBP POSITIVE REGULATION OF ERK1 AND ERK2 CASCADE	1.61574	0.00149813	0.0431566	1.69037	0.000852878	0.0164039	2.01703	0.000278784	0.00616794	1.10663	0.236656	0.59806	1.92694	0.000731351	0.0117315	2.3073	0.000723589	0.00748136	-0.774842	0.965621	1	-0.847231	0.829268	1	-0.91006	0.673469	0.892746	0.985262	0.465563	0.925193	-0.976286	0.492734	0.868478	-0.635731	0.992202	1	0.981705	0.494765	0.761213	1.46391	0.0921445	0.397161
HALLMARK IL6 JAK STAT3 SIGNALING	1.0275	0.395152	0.702227	2.25922	0.00021725	0.00645221	2.09107	0.000263296	0.00616794	1.63186	0.00598308	0.123971	2.44517	0.000236072	0.00593185	2.56499	0.000503271	0.00748136	-1.04371	0.355959	0.907751	-1.11755	0.239016	0.773316	-1.13341	0.229162	0.627773	-0.964791	0.46788	0.926316	-0.776249	0.891762	0.971788	-2.76401	0.00351821	0.410606	-0.947456	0.539071	0.786663	-1.84737	0.0106239	0.211545
GOBP NEGATIVE REGULATION OF LEUKOCYTE CELL CELL ADHESION	1.3537	0.0457154	0.268136	1.61771	0.00472103	0.0475568	1.97703	0.000263783	0.00616794	1.64393	0.00287711	0.0829743	2.15183	0.000240906	0.00593185	2.35939	0.000584112	0.00748136	0.888111	0.687666	1	-0.866673	0.728723	1	-0.85536	0.775978	0.930181	-0.737227	0.934249	1	-1.55139	0.00835655	0.197172	-2.5639	0.0129409	0.410606	-1.28829	0.110512	0.372452	-1.81871	0.00634301	0.17739
GOBP RESPONSE TO WOUNDING	1.26642	0.0240562	0.190506	1.76061	0.000225989	0.00645221	1.63957	0.0007249	0.00817982	1.34731	0.00521173	0.115318	1.39293	0.00830105	0.0677892	1.81756	0.00330033	0.0151009	-1.05741	0.2399	0.805556	-1.14768	0.0861823	0.575217	NA	NA	NA	-1.24607	0.0915081	0.754659	-1.01965	0.363533	0.814994	NA	NA	NA	-1.20391	0.0795402	0.315129	-1.23711	0.0758836	0.375427
GOBP INFLAMMATORY RESPONSE	NA	NA	NA	NA	NA	NA	2.15021	0.000388802	0.00623	NA	NA	NA	2.21601	0.000282805	0.00593185	2.55427	0.00531915	0.0211978	NA	NA	NA	NA	NA	NA	NA	NA	NA	NA	NA	NA	-1.38923	0.00195312	0.0973378	NA	NA	NA	-1.64225	0.000534188	0.0220817	-1.30755	0.0271739	0.287604
GOBP POSITIVE REGULATION OF LEUKOCYTE MEDIATED IMMUNITY	1.85905	0.000572738	0.0238332	1.58332	0.00662393	0.0586829	1.97866	0.000262123	0.00616794	1.30043	0.0795031	0.391511	2.04341	0.000969932	0.0141029	1.70788	0.00110926	0.00808747	-1.21066	0.13269	0.67355	-1.51484	0.020473	0.393413	-1.88558	0.000419639	0.0254342	0.833286	0.76103	0.983978	-1.25013	0.112979	0.58598	-0.888136	0.493958	0.872642	-1.84248	0.00117578	0.0321989	-1.58469	0.031235	0.293686
GOBP REGULATION OF VASCULATURE DEVELOPMENT	1.17545	0.12209	0.422909	1.81808	0.000217581	0.00645221	1.5324	0.00374181	0.0271215	1.12454	0.182875	0.539006	1.79802	0.000257069	0.00593185	2.29468	0.00127065	0.00854137	1.04602	0.342209	0.898138	0.746893	0.974235	1	1.50426	0.00110152	0.0493897	1.12078	0.222435	0.844983	0.976358	0.520933	0.88328	1.09003	0.18655	0.624891	-1.06149	0.321656	0.620344	-1.26403	0.10477	0.411648
GOBP REGULATION OF ALPHA BETA T CELL ACTIVATION	1.56605	0.00790285	0.105312	1.51693	0.0235778	0.129442	2.07234	0.000255232	0.00616794	1.63464	0.00578871	0.121488	2.18828	0.000238379	0.00593185	2.28851	0.000519211	0.00748136	-1.10201	0.2728	0.842401	-1.51005	0.0332248	0.449377	1.10681	0.263715	0.660672	0.84216	0.729637	0.980284	-1.45351	0.0360733	0.376349	0.784462	0.811847	0.969884	-1.43518	0.0593785	0.274183	-1.77676	0.0138448	0.233742
GOBP POSITIVE REGULATION OF CHEMOKINE PRODUCTION	-0.977945	0.48822	0.758199	2.03782	0.00043122	0.010461	1.91539	0.000759878	0.00824692	1.877	0.00122524	0.055223	2.06225	0.000913451	0.013743	2.38572	0.000420168	0.00748136	-0.790026	0.832312	1	-1.11364	0.256769	0.79173	-1.31201	0.101023	0.466015	-1.02408	0.384785	0.898466	-1.01959	0.408169	0.838688	0.904622	0.562512	0.889519	-1.90338	0.00368712	0.0617517	-1.48948	0.078359	0.377308
GOBP WOUND HEALING	1.19937	0.0709677	0.333148	1.84858	0.00022242	0.00645221	1.82212	0.000345901	0.00616794	1.30101	0.0210481	0.231814	1.43531	0.00704416	0.0606088	1.85178	0.00203666	0.0109714	-1.10033	0.161278	0.718589	-1.18781	0.0707965	0.549111	-1.02608	0.356369	0.72944	-1.31144	0.0725826	0.736807	-1.01689	0.375253	0.825367	-0.795131	0.627198	0.916052	-1.25874	0.0521775	0.251158	-1.30165	0.0593379	0.346038
GOBP HUMORAL IMMUNE RESPONSE MEDIATED BY CIRCULATING IMMUNOGLOBULIN	-0.96862	0.495873	0.762283	2.11467	0.000211775	0.00645221	2.23154	0.000247219	0.00616794	1.81824	0.00265794	0.0802862	2.10375	0.0011302	0.0159875	1.9118	0.00172414	0.00998454	-1.96828	0.000248201	0.0242176	-2.02466	0.00115976	0.0785896	-1.91741	0.00125997	0.0530345	-1.84408	0.0108389	0.484171	0.886082	0.644611	0.92284	-2.02809	0.0270436	0.410606	-1.42698	0.0918755	0.339674	-1.81956	0.0214106	0.268272
GOBP IMMUNE RESPONSE REGULATING SIGNALING PATHWAY	1.28925	0.0287397	0.210413	1.72689	0.000221729	0.00645221	2.15036	0.000335796	0.00616794	1.24428	0.0495218	0.325354	2.27049	0.000266241	0.00593185	2.29567	0.00204499	0.0109714	-1.15093	0.103333	0.63031	-1.3966	0.00439802	0.186591	-1.69042	0.000216638	0.0147524	-0.840177	0.836754	0.997615	-1.45812	0.00241546	0.110816	0.784057	0.879833	0.980758	-2.04406	0.000378501	0.0220817	-2.13374	0.00029129	0.0565138
REACTOME SELENOAMINO ACID METABOLISM	-1.65944	0.000636132	0.0247303	1.74539	0.00561434	0.053452	1.52508	0.0430489	0.15518	1.24078	0.160969	0.515492	2.3429	0.000232612	0.00593185	1.70354	0.000635324	0.00748136	1.92202	0.00015569	0.018161	1.92128	0.000277816	0.0384967	2.44169	0.000191498	0.0147524	1.6876	0.00590657	0.364419	2.00814	0.00014455	0.0151765	2.25714	0.0167404	0.410606	1.65603	0.0138889	0.117519	-1.70969	0.0231766	0.275841
GOBP TRNA PROCESSING	-1.76291	0.000210571	0.0141005	-1.4603	0.0208922	0.120671	-1.76441	0.000468677	0.00645928	-1.54209	0.00952011	0.15164	-1.20951	0.167641	0.427346	-2.11898	0.000118441	0.00748136	0.853796	0.768945	1	1.38029	0.0449002	0.489793	-1.17176	0.174231	0.569782	-1.52379	0.0449463	0.670345	1.42025	0.0247567	0.326496	-1.33469	0.0886235	0.490377	0.895225	0.630089	0.835105	1.58279	0.0706634	0.370465
REACTOME SRP DEPENDENT COTRANSLATIONAL PROTEIN TARGETING TO MEMBRANE	-1.41959	0.0225074	0.185019	1.89917	0.000647389	0.0133265	1.6535	0.0182325	0.0876134	1.30053	0.120146	0.45231	2.30214	0.000228885	0.00593185	1.99227	0.000628536	0.00748136	1.51377	0.0106416	0.263556	1.60031	0.00684358	0.238499	2.55183	0.000190658	0.0147524	-1.06534	0.314337	0.885079	2.09506	0.000145518	0.0151765	1.91869	0.0414729	0.431957	1.823	0.00394197	0.0636527	-1.79536	0.0140145	0.233742
GOBP POSITIVE REGULATION OF INTERLEUKIN 6 PRODUCTION	1.03916	0.375289	0.688654	1.98663	0.000217723	0.00645221	1.95428	0.000511771	0.00645928	1.69417	0.00246964	0.0774138	2.06524	0.000934579	0.0139785	2.3641	0.000490436	0.00748136	-1.01273	0.410016	0.93619	-1.23377	0.148929	0.6755	-1.16287	0.196406	0.593175	0.770728	0.850162	0.99895	-1.09677	0.282218	0.761708	0.673397	0.968233	0.996507	-1.52867	0.0400873	0.219106	-1.5017	0.0624859	0.356697
GOBP LEUKOCYTE MIGRATION	1.33423	0.0189668	0.166619	1.85436	0.000220361	0.00645221	2.37967	0.000319285	0.00616794	1.14564	0.13883	0.478421	2.29056	0.000261438	0.00593185	2.34889	0.00144718	0.00908291	-1.00565	0.420939	0.942001	-1.21578	0.0748718	0.556232	-1.22967	0.0558939	0.361765	-0.827363	0.872936	0.999792	-1.03206	0.337447	0.807644	1.21513	0.132642	0.56174	-1.51357	0.00739919	0.0875697	-1.88292	0.000287936	0.0565138
GOBP NCRNA PROCESSING	-1.6376	0.000228311	0.0141005	-1.32656	0.0200547	0.11762	-1.55359	0.000835422	0.00894717	-0.918633	0.683314	0.902932	-0.817186	0.898945	0.973857	-1.97492	0.000104482	0.00748136	0.980741	0.510825	0.980267	1.4133	0.00591859	0.215498	0.992992	0.467537	0.798925	-1.21748	0.115494	0.779894	1.7248	0.000123609	0.0151765	-0.751698	0.792098	0.96556	0.834297	0.817739	0.927117	1.40342	0.0710729	0.370732
GOBP MYELOID LEUKOCYTE MEDIATED IMMUNITY	1.06761	0.32489	0.646705	1.95665	0.000215193	0.00645221	2.04349	0.000262536	0.00616794	1.49061	0.0186413	0.215498	2.19416	0.000242014	0.00593185	2.03876	0.000546448	0.00748136	0.854931	0.744594	1	-0.968155	0.472269	0.939401	-1.0609	0.333051	0.715181	0.983499	0.462606	0.925193	-1.11761	0.25206	0.742558	-2.16771	0.050675	0.439122	-1.58042	0.0224845	0.155512	-1.65825	0.026645	0.287214
GOBP CYTOCHROME COMPLEX ASSEMBLY	-2.08078	0.000207771	0.0141005	-1.93081	0.00170648	0.0252751	-1.42758	0.0702859	0.213861	-2.00831	0.000594059	0.0374449	-1.2978	0.168533	0.428052	-1.93096	0.000140805	0.00748136	1.20934	0.204796	0.774575	1.36258	0.0899844	0.578912	-1.1144	0.300334	0.689264	1.30976	0.150394	0.816785	1.45521	0.052547	0.445589	0.833724	0.695234	0.937557	0.717617	0.822789	0.928185	1.88985	0.0321365	0.293686
GOBP NEGATIVE REGULATION OF IMMUNE EFFECTOR PROCESS	1.35898	0.059175	0.310418	1.76562	0.00152872	0.0232961	2.23968	0.000261165	0.00616794	1.32719	0.0679811	0.370599	2.41242	0.000237925	0.00593185	2.44929	0.000533903	0.00748136	1.16258	0.202176	0.769413	-1.32784	0.0855241	0.574739	-1.58157	0.00729927	0.150819	-0.889266	0.617993	0.959789	-1.20397	0.156118	0.646572	-0.726144	0.892349	0.983317	-1.32774	0.0904652	0.33701	-1.60061	0.0301247	0.293025
GOBP REGULATION OF LYMPHOCYTE DIFFERENTIATION	1.5483	0.00416825	0.0742706	1.38877	0.0299658	0.150009	2.19282	0.00027933	0.00616794	1.4475	0.0161527	0.19842	2.20692	0.000242131	0.00593185	1.94294	0.000763942	0.00759126	0.697399	0.987999	1	-0.775857	0.936699	1	1.20106	0.113628	0.491769	-0.893271	0.633945	0.962557	-1.06485	0.313064	0.795109	-2.44902	0.0134737	0.410606	-1.39148	0.0501682	0.248269	-1.79464	0.00568744	0.172698
GOBP T CELL MIGRATION	1.53318	0.0225137	0.185019	1.88074	0.000863185	0.0164039	2.2206	0.000253293	0.00616794	0.914179	0.585969	0.864371	2.23512	0.000229832	0.00593185	2.09909	0.000420168	0.00748136	-1.22551	0.165688	0.721778	-1.27736	0.128113	0.657269	-1.16382	0.216458	0.61447	-0.937983	0.528272	0.932915	-0.845064	0.716269	0.941257	-0.813706	0.723281	0.946722	-1.88826	0.00493122	0.0732097	-1.58277	0.0529248	0.33464
GOBP PATTERN RECOGNITION RECEPTOR SIGNALING PATHWAY	1.07814	0.28853	0.61637	1.81319	0.000214041	0.00645221	1.88804	0.000569638	0.00678777	1.41064	0.021771	0.233161	2.1289	0.000243191	0.00593185	2.16724	0.000809717	0.00771086	-1.14733	0.174813	0.73742	-1.34541	0.0435636	0.486377	-1.78752	0.000638842	0.0335136	-0.868779	0.69098	0.976375	-0.940655	0.587828	0.912317	-0.994083	0.247412	0.689381	-1.43644	0.037185	0.209597	-1.40766	0.0702316	0.369437
GOBP LEUKOCYTE CHEMOTAXIS	1.35587	0.026832	0.201304	1.70357	0.000430015	0.010461	2.23811	0.000285959	0.00616794	1.23685	0.0939006	0.413187	2.45201	0.000246853	0.00593185	2.3327	0.000809717	0.00771086	-0.758241	0.982397	1	-1.06009	0.306883	0.852167	-1.06418	0.290901	0.682403	0.897806	0.669027	0.971876	0.82773	0.824	0.95436	1.27516	0.101956	0.511686	-1.43803	0.0286351	0.17969	-1.75101	0.00459535	0.159188
GOBP TUMOR NECROSIS FACTOR SUPERFAMILY CYTOKINE PRODUCTION	-0.996115	0.457754	0.737517	1.66246	0.00149445	0.0231739	2.24366	0.000277701	0.00616794	1.62109	0.00289495	0.0829743	2.20096	0.000242014	0.00593185	2.71726	0.000719424	0.00748136	-1.4298	0.0170088	0.326371	-1.65501	0.00263952	0.138475	-1.391	0.0270386	0.271213	-0.952516	0.492654	0.92888	0.873695	0.71382	0.941257	-0.68185	0.963433	0.996252	-1.51313	0.0228241	0.157014	-1.66381	0.0139843	0.233742
GOBP POSITIVE REGULATION OF LYMPHOCYTE DIFFERENTIATION	1.61021	0.00592508	0.0907868	1.48739	0.0261578	0.137485	1.98254	0.000261165	0.00616794	1.53787	0.0115942	0.170284	2.07841	0.000484027	0.00893107	1.9856	0.000544959	0.00748136	-1.02162	0.390991	0.924572	-1.21525	0.160421	0.694607	1.3756	0.0440061	0.332986	-0.781018	0.843457	0.998779	-1.12341	0.239892	0.736625	-2.74419	0.00310881	0.410606	-1.58662	0.0233269	0.159433	-1.85091	0.0087116	0.194001
GOBP REGULATION OF LEUKOCYTE MIGRATION	1.39837	0.0174916	0.15915	1.85167	0.000214823	0.00645221	2.15695	0.00028393	0.00616794	1.1651	0.15874	0.513386	1.9264	0.000492247	0.00893107	2.39078	0.00085034	0.00785725	-0.975805	0.48944	0.969141	-1.131	0.205753	0.740137	-1.03567	0.350086	0.724763	0.870073	0.730265	0.980284	0.840991	0.797069	0.948739	1.25976	0.107903	0.521091	-1.47407	0.0200816	0.144172	-1.7259	0.00606367	0.176806
GOBP HOMOTYPIC CELL CELL ADHESION	1.31819	0.0798222	0.348856	1.81591	0.000655165	0.01334	1.89582	0.000779018	0.00842981	1.66159	0.00349866	0.0937516	2.00599	0.000954426	0.0141029	2.08893	0.000515464	0.00748136	0.985415	0.478795	0.964898	-0.939321	0.527515	0.965636	0.766076	0.905349	0.971808	1.05237	0.359957	0.895061	-1.2849	0.102029	0.571186	1.2798	0.0956873	0.499488	-1.21505	0.195174	0.500343	-1.06667	0.357239	0.62595
GOBP GLIAL CELL DIFFERENTIATION	1.46596	0.00754925	0.10414	1.63639	0.000862627	0.0164039	1.86506	0.000571919	0.00678777	1.59995	0.0014743	0.0615156	1.63916	0.00495786	0.0489319	1.50708	0.00242915	0.0121484	-0.945129	0.575564	1	-0.7676	0.968725	1	-0.868331	0.801032	0.937367	0.821614	0.843165	0.998779	-1.16744	0.155304	0.646461	-0.777682	0.749788	0.954917	0.846275	0.736385	0.891778	-1.30265	0.114455	0.425134
GOBP ANTIGEN PROCESSING AND PRESENTATION	1.55548	0.00879205	0.111816	1.78908	0.00215054	0.0290162	2.23051	0.000261986	0.00616794	1.20924	0.176244	0.531995	2.40807	0.000236072	0.00593185	2.37675	0.000515464	0.00748136	-1.29463	0.0888052	0.605543	-1.57404	0.0191926	0.38855	-1.57844	0.0132576	0.203575	-0.743709	0.891324	1	-1.57576	0.00876133	0.201863	-0.805185	0.734892	0.950822	-2.14406	0.000549602	0.0220817	0.917983	0.516129	0.730966
GOBP ANTIGEN PROCESSING AND PRESENTATION OF PEPTIDE ANTIGEN	1.60433	0.0140187	0.143356	1.93292	0.00149	0.0231739	2.12743	0.000506586	0.00645928	1.38308	0.0881571	0.406116	2.4108	0.000227946	0.00593185	2.38258	0.000406835	0.00748136	-1.34233	0.0896359	0.606413	-1.62157	0.0289293	0.430727	-1.64388	0.0151165	0.212369	-1.06143	0.347334	0.892001	-1.73095	0.00390734	0.143961	-1.03284	0.326038	0.754398	-2.16024	0.000511509	0.0220817	1.12834	0.30397	0.586289
GOBP CHEMOKINE PRODUCTION	0.94468	0.552403	0.797821	1.94435	0.00043262	0.010461	1.90891	0.000759301	0.00824692	1.83305	0.000822538	0.0428423	2.00498	0.00162866	0.0206578	2.30736	0.000471476	0.00748136	-0.771263	0.900937	1	-1.10877	0.257365	0.79173	-1.24862	0.12479	0.503919	-0.94726	0.501571	0.92888	-1.15754	0.221965	0.718722	0.818346	0.737389	0.951342	-1.72005	0.0115385	0.105804	-1.53261	0.0526435	0.33464
GOBP POSITIVE REGULATION OF MITOCHONDRIAL TRANSLATION	-1.89404	0.000809881	0.0295324	NA	NA	NA	NA	NA	NA	NA	NA	NA	NA	NA	NA	-1.53736	0.0300526	0.0808061	1.4595	0.0600285	0.529338	1.42965	0.0686406	0.54746	0.861104	0.643037	0.875931	NA	NA	NA	1.4019	0.0904962	0.550676	0.68341	0.874805	0.98042	NA	NA	NA	NA	NA	NA
GOBP VIRAL LIFE CYCLE	1.15381	0.136438	0.440799	1.72084	0.000219106	0.00645221	1.74026	0.000318878	0.00616794	1.26349	0.058115	0.342284	1.66012	0.00129433	0.0175365	1.34126	0.00410397	0.017418	-1.14625	0.126453	0.666268	-1.29151	0.0355907	0.464112	-1.74139	0.000218341	0.0147524	-1.02487	0.346924	0.892001	-0.985549	0.484375	0.862588	-1.00548	0.2388	0.678418	-1.57416	0.00403818	0.064436	-1.58719	0.00484469	0.164987
HALLMARK COAGULATION	0.880705	0.716052	0.884461	2.18081	0.0002145	0.00645221	2.09015	0.000280584	0.00616794	1.66465	0.00165358	0.062562	1.79906	0.00337349	0.0368523	2.20421	0.000587889	0.00748136	1.22009	0.125494	0.6654	-1.43297	0.025028	0.421709	-1.05978	0.311666	0.697824	-1.4409	0.0489304	0.676294	-0.875892	0.732546	0.941999	-1.06288	0.19144	0.631372	-0.777145	0.85119	0.942589	-1.46712	0.0581226	0.342838
KEGG COMPLEMENT AND COAGULATION CASCADES	1.35831	0.0929004	0.374147	1.90234	0.000647808	0.0133265	2.1828	0.000255558	0.00616794	1.9043	0.00101502	0.0486233	1.7649	0.0127883	0.0905743	2.29369	0.000369959	0.00748136	-1.97818	0.000262674	0.0242176	-2.03646	0.000312598	0.0386731	-1.51034	0.0280628	0.275173	-1.82644	0.0128035	0.516581	-1.2042	0.177065	0.670771	-1.56688	0.0469455	0.431957	-1.11636	0.298236	0.597209	-0.448308	0.992196	0.99465
GOBP REGULATION OF T CELL MEDIATED IMMUNITY	1.77579	0.00136346	0.0405931	1.68556	0.0088783	0.0711145	1.93656	0.000757193	0.00824692	0.958432	0.508127	0.822762	2.22106	0.000228885	0.00593185	2.18051	0.00043611	0.00748136	-0.712555	0.946457	1	-1.10012	0.268871	0.808768	-1.67134	0.00399832	0.110396	-0.769853	0.848803	0.99895	-1.21918	0.162045	0.651729	-0.800047	0.746791	0.954517	-1.55207	0.0335516	0.197652	-1.42982	0.0881618	0.393117
HALLMARK KRAS SIGNALING UP	1.62655	0.00110294	0.0362814	1.55245	0.00342833	0.0392336	1.74904	0.00114253	0.0111212	1.19247	0.128467	0.462315	1.8845	0.000744232	0.0117639	2.205	0.00095057	0.00785725	0.844407	0.822379	1	-1.13871	0.185913	0.726048	-1.00546	0.416452	0.768516	1.0811	0.289271	0.873926	0.716611	0.970515	0.98775	1.8691	0.0364534	0.421849	0.899397	0.649846	0.846617	-1.55964	0.0217722	0.269165
GOBP MACROPHAGE CYTOKINE PRODUCTION	1.43388	0.0831695	0.35692	NA	NA	NA	NA	NA	NA	NA	NA	NA	NA	NA	NA	2.09086	0.000309502	0.00748136	-1.08988	0.347216	0.90432	-1.26205	0.182622	0.719719	-0.73568	0.809933	0.939364	-0.957047	0.505196	0.929242	-1.15537	0.281165	0.761708	-0.580154	0.965847	0.996252	NA	NA	NA	NA	NA	NA
GOBP TRANSMEMBRANE RECEPTOR PROTEIN TYROSINE KINASE SIGNALING PATHWAY	1.3838	0.00210158	0.0517582	NA	NA	NA	1.89268	0.000372578	0.00617493	NA	NA	NA	1.1895	0.0779623	0.276718	1.76524	0.00480769	0.0195342	0.949072	0.628743	1	0.858702	0.854915	1	NA	NA	NA	NA	NA	NA	-1.04781	0.265692	0.74808	NA	NA	NA	-1.47291	0.00184587	0.040507	-1.13596	0.185224	0.491289
GOBP VASCULATURE DEVELOPMENT	NA	NA	NA	NA	NA	NA	1.42108	0.00160578	0.0141693	NA	NA	NA	1.28603	0.016436	0.106747	NA	NA	NA	NA	NA	NA	NA	NA	NA	NA	NA	NA	NA	NA	NA	NA	NA	NA	NA	NA	NA	-1.04617	0.311123	0.608581	-1.54651	0.000752445	0.063298
GOBP MYELOID CELL ACTIVATION INVOLVED IN IMMUNE RESPONSE	-0.873351	0.72048	0.885817	2.26009	0.000216169	0.00645221	2.09585	0.000259	0.00616794	1.47461	0.0219462	0.233161	2.34477	0.000238379	0.00593185	2.25938	0.000513084	0.00748136	0.813416	0.819394	1	-0.922692	0.572329	0.975115	-1.12225	0.242367	0.641211	1.17077	0.21703	0.844203	-1.22289	0.141311	0.629651	-2.25478	0.0443665	0.431957	-1.4383	0.0580431	0.270401	-1.61929	0.0326559	0.293994
GOBP CELLULAR RESPONSE TO INTERFERON GAMMA	1.47676	0.0158579	0.151617	1.78236	0.00194468	0.0272781	2.15323	0.000262123	0.00616794	0.9632	0.51603	0.827883	2.23651	0.000240269	0.00593185	2.4218	0.000547345	0.00748136	-0.980411	0.475736	0.963722	-1.32077	0.0880587	0.575923	-1.69321	0.00273052	0.0888321	-1.11065	0.257545	0.850693	-0.689237	0.977995	0.990811	-0.810013	0.710422	0.942338	-1.08508	0.325464	0.623523	-1.46527	0.0651066	0.36365
REACTOME EXTRACELLULAR MATRIX ORGANIZATION	0.961982	0.541743	0.79169	1.64639	0.000219829	0.00645221	1.82154	0.000303951	0.00616794	1.67909	0.000211685	0.0206955	0.911599	0.656483	0.848669	1.15688	0.0798935	0.168137	0.692683	0.998726	1	-0.833986	0.924661	1	1.08066	0.247734	0.648832	0.634554	1	1	-1.27861	0.0428803	0.410842	1.138	0.153131	0.589926	-1.40107	0.0228954	0.157014	-1.07795	0.318281	0.598187
GOBP LEUKOCYTE MEDIATED CYTOTOXICITY	1.35854	0.0573566	0.305555	1.60599	0.0104826	0.0787579	2.27457	0.000258732	0.00616794	1.08179	0.308622	0.66659	2.2847	0.000237925	0.00593185	2.56751	0.000515464	0.00748136	-0.742331	0.954745	1	-1.08935	0.272451	0.813518	-1.45129	0.0278359	0.274487	-0.709952	0.955922	1	-0.935142	0.569563	0.907199	-0.713437	0.909621	0.985887	-1.53093	0.0258621	0.168478	-1.74784	0.0115757	0.221258
GOBP TRNA METABOLIC PROCESS	-1.58112	0.00109601	0.0362814	-1.48658	0.00974513	0.0756809	-1.76406	0.000301568	0.00616794	-1.52184	0.0076555	0.135463	-1.15245	0.207474	0.480728	-2.12286	0.000112032	0.00748136	-0.993188	0.453416	0.949976	1.02423	0.403074	0.901038	-1.20397	0.124866	0.503919	-2.1789	0.000224719	0.0416396	1.51589	0.00352351	0.136181	-1.41513	0.109141	0.521401	1.10111	0.294866	0.594278	1.62704	0.0428666	0.315861
GOBP B CELL DIFFERENTIATION	1.11234	0.25759	0.590299	1.50195	0.0132819	0.0896758	1.9049	0.000269324	0.00616794	1.65233	0.00248963	0.0775431	2.25761	0.000240154	0.00593185	1.763	0.000614628	0.00748136	-1.09897	0.262069	0.830972	-1.43972	0.0367102	0.467875	-0.937949	0.573224	0.848922	0.735067	0.932639	1	-1.00974	0.412154	0.838688	0.854446	0.653026	0.928827	-2.07685	0.000288351	0.0220817	-1.48631	0.0548173	0.339363
GOBP METAL ION HOMEOSTASIS	0.992371	0.46886	0.746368	NA	NA	NA	1.64316	0.000713267	0.00817982	NA	NA	NA	1.5525	0.000829417	0.0128667	1.64641	0.0033557	0.0152172	0.754378	0.999083	1	0.79144	0.969985	1	NA	NA	NA	NA	NA	NA	0.964183	0.56379	0.905251	NA	NA	NA	-1.19236	0.0812231	0.319299	-1.19352	0.101652	0.408529
GOBP MONONUCLEAR CELL MIGRATION	1.35552	0.0306968	0.218123	1.87415	0.000214133	0.00645221	2.22643	0.000277701	0.00616794	1.07308	0.297917	0.657703	2.06628	0.000483325	0.00893107	2.56163	0.000728332	0.00748136	-1.19927	0.123996	0.6654	-1.40502	0.0264489	0.426371	-1.14373	0.189759	0.587477	-0.8173	0.821823	0.995075	-0.840869	0.829479	0.955325	0.923915	0.463804	0.856405	-1.62812	0.0073193	0.0875078	-1.76421	0.00740741	0.191224
GOBP INTERLEUKIN 8 PRODUCTION	0.830493	0.776446	0.912416	2.08753	0.000216497	0.00645221	1.99574	0.000507228	0.00645928	1.3926	0.055307	0.335391	2.37186	0.00023175	0.00593185	2.171	0.000460193	0.00748136	-1.53522	0.0170394	0.326371	-1.6068	0.0202917	0.393413	-1.3488	0.0766955	0.409004	0.89678	0.611823	0.959208	0.813314	0.772554	0.948124	-0.766812	0.816487	0.969922	1.10758	0.313918	0.611688	-1.38795	0.112238	0.424006
GOBP LEUKOCYTE DEGRANULATION	1.02445	0.399265	0.704252	2.11072	0.000216403	0.00645221	2.03489	0.000507228	0.00645928	1.47062	0.0331085	0.273481	2.31206	0.000230574	0.00593185	1.98137	0.000460193	0.00748136	1.09748	0.303611	0.865523	-0.772032	0.884848	1	0.899062	0.638387	0.874635	1.26419	0.139675	0.811534	-1.37718	0.0635294	0.479083	-2.31932	0.0367845	0.422164	-1.76408	0.00763775	0.0875697	-1.53111	0.0545331	0.339363
GOBP REGULATION OF LEUKOCYTE MEDIATED CYTOTOXICITY	1.55658	0.0189898	0.166619	1.62422	0.0161847	0.102257	2.11587	0.00025208	0.00616794	1.14752	0.250509	0.612201	2.24354	0.000227273	0.00593185	2.46667	0.00042517	0.00748136	-0.99334	0.452485	0.949976	-1.48369	0.0530512	0.513578	-1.57645	0.0174847	0.223175	0.771174	0.831808	0.996528	-1.02302	0.408238	0.838688	-0.903846	0.518335	0.876803	-1.28495	0.137086	0.413922	-1.64273	0.0345757	0.303323
GOBP POSITIVE REGULATION OF MAPK CASCADE	1.35814	0.0078264	0.104887	1.44551	0.00245043	0.0308987	1.97288	0.000341997	0.00616794	1.00198	0.44306	0.784004	1.80324	0.000267953	0.00593185	2.00462	0.002079	0.0111018	0.834696	0.916249	1	0.723549	0.996013	1	0.893452	0.825622	0.944443	0.798591	0.96481	1	0.899739	0.728784	0.941257	0.783611	0.900418	0.984447	-1.07578	0.273441	0.582502	1.14673	0.245707	0.543883
GOBP NCRNA METABOLIC PROCESS	-1.4389	0.00047081	0.0210923	-1.28662	0.0213836	0.122633	-1.45654	0.00163957	0.0143446	-0.938947	0.653358	0.893175	-0.726749	0.997027	0.99976	-1.86656	0.00010227	0.00748136	-0.934532	0.745032	1	1.15594	0.132955	0.661924	-1.09656	0.182294	0.577807	-1.77638	0.000960384	0.106773	1.71814	0.000119175	0.0151765	-0.962811	0.320008	0.750107	0.847487	0.820656	0.928185	1.36828	0.0717579	0.371437
GOBP COMPLEMENT ACTIVATION	0.979883	0.475704	0.751191	2.01371	0.000856164	0.0164039	2.10063	0.000500626	0.00645928	1.85368	0.000818498	0.0428423	2.08945	0.000906824	0.013743	2.0133	0.00110988	0.00808747	-2.03665	0.000250501	0.0242176	-1.98823	0.000886525	0.0652225	-1.79077	0.00482889	0.12479	-1.52657	0.047692	0.675574	0.822677	0.743533	0.942482	-1.93598	0.0311795	0.415196	-1.14464	0.277157	0.583687	-1.18105	0.260824	0.555634
GOBP CYTOKINE PRODUCTION INVOLVED IN IMMUNE RESPONSE	1.75312	0.000963763	0.0330915	1.64502	0.00562771	0.0534742	1.93977	0.000518001	0.00646943	0.963218	0.510191	0.825285	2.17579	0.00023855	0.00593185	2.64095	0.000510725	0.00748136	1.21542	0.147114	0.695789	-1.25525	0.123	0.647375	-1.60239	0.00652632	0.143021	-0.882954	0.627005	0.961732	-1.39885	0.048817	0.429641	0.719692	0.930268	0.989927	-1.78764	0.00172414	0.0390387	-1.38103	0.0892984	0.393117
HALLMARK COMPLEMENT	1.02504	0.379478	0.691869	1.81705	0.000214454	0.00645221	2.26777	0.000294031	0.00616794	1.34187	0.0380117	0.290684	2.35452	0.000248262	0.00593185	2.11448	0.000873362	0.00785725	-1.21682	0.0904807	0.607597	-1.49118	0.00710702	0.244191	-1.38012	0.0237789	0.258176	-1.01098	0.385486	0.898466	-1.16388	0.148316	0.638059	0.830257	0.715371	0.943228	-1.47517	0.0173033	0.13301	-1.42794	0.0458549	0.323009
REACTOME HEMOSTASIS	1.13191	0.122023	0.422909	1.6491	0.000226091	0.00645221	2.00342	0.000372301	0.00617493	0.84164	0.966609	0.996935	1.63142	0.000279564	0.00593185	2.1023	0.00458716	0.0188053	NA	NA	NA	NA	NA	NA	NA	NA	NA	NA	NA	NA	-1.39471	0.00182815	0.0939203	NA	NA	NA	-1.50501	0.00186133	0.040507	-1.2774	0.0479021	0.32575
REACTOME INTERFERON SIGNALING	1.66126	0.000740192	0.0272021	1.22	0.119425	0.32864	2.1387	0.000286287	0.00616794	0.910494	0.644274	0.886969	2.23523	0.000244559	0.00593185	1.65698	0.00087184	0.00785725	-1.40767	0.0170732	0.326371	-1.62348	0.00239234	0.130294	-2.0533	0.000215703	0.0147524	-1.19434	0.151259	0.816785	-0.929753	0.624171	0.921865	-1.32129	0.11823	0.539592	-1.88101	0.000926498	0.0278931	-1.12299	0.26963	0.562144
GOBP CELL SUBSTRATE ADHESION	1.40074	0.00484131	0.0800817	1.55427	0.000444741	0.0105648	1.61134	0.000997672	0.0102004	1.18707	0.0902527	0.410163	1.10953	0.213634	0.487955	1.95645	0.00180832	0.0101785	1.12139	0.19383	0.763464	-0.835242	0.945736	1	1.08705	0.224912	0.621977	-0.939557	0.542965	0.939654	-1.09633	0.197965	0.696204	1.01726	0.263088	0.699453	-1.84072	0.000373692	0.0220817	1.22909	0.182502	0.490079
GOBP B CELL ACTIVATION	1.03294	0.363553	0.678666	1.57044	0.00172674	0.0252804	2.1327	0.00030003	0.00616794	1.50615	0.00416927	0.101622	2.25809	0.000253743	0.00593185	1.78482	0.00111111	0.00808747	-1.0151	0.396983	0.926616	-1.22866	0.0832972	0.569996	-1.47994	0.00650759	0.143021	1.00967	0.413047	0.904449	-1.19512	0.10929	0.58396	-0.790196	0.675427	0.933185	-2.20255	0.000340136	0.0220817	-1.93412	0.000527148	0.0603005
GOBP POSITIVE REGULATION OF T CELL PROLIFERATION	1.27833	0.10505	0.396594	1.85431	0.000651749	0.0133265	2.05862	0.000512426	0.00645928	1.49151	0.0252135	0.244631	2.01546	0.000946298	0.014053	2.09717	0.00050025	0.00748136	-1.20397	0.152985	0.706832	-1.60399	0.0172414	0.370741	-1.14674	0.216182	0.614218	1.21046	0.171315	0.833133	-0.948109	0.535	0.891343	-2.7644	0.0031211	0.410606	-1.79278	0.00522121	0.0751916	-1.74959	0.0179913	0.263415
KEGG VIRAL MYOCARDITIS	1.88848	0.000389788	0.0193006	1.07283	0.340517	0.580243	2.12977	0.000250376	0.00616794	1.32394	0.10707	0.439057	2.03341	0.00159854	0.0203375	2.03986	0.000427899	0.00748136	0.672283	0.956615	1	-1.16845	0.208821	0.743134	-1.05467	0.357277	0.729749	0.615998	0.980885	1	-1.74747	0.00333148	0.13168	1.60984	0.0378054	0.424396	-1.59082	0.0355937	0.203563	-1.1476	0.285867	0.570235
REACTOME EUKARYOTIC TRANSLATION INITIATION	-1.56915	0.00275657	0.0619396	1.43806	0.0532557	0.210847	1.39348	0.0766863	0.225069	1.60372	0.0144485	0.193042	2.1636	0.000461148	0.00878453	1.6859	0.000658328	0.00748136	1.73701	0.000621891	0.0433896	1.75962	0.000834028	0.0651178	2.59411	0.000192049	0.0147524	-0.720713	0.944845	1	2.15367	0.00014374	0.0151765	2.14926	0.0263108	0.410606	1.66068	0.0141247	0.119018	-1.94842	0.00518368	0.168076
GOBP MITOCHONDRIAL TRANSMEMBRANE TRANSPORT	-1.9886	0.000210128	0.0141005	-0.886018	0.670802	0.829185	-1.7249	0.00159642	0.0141482	-1.3446	0.072371	0.382036	-1.83523	0.00239726	0.0280218	-1.94522	0.000121966	0.00748136	1.93197	0.000315358	0.0252593	1.84717	0.000428449	0.0444767	1.71453	0.00209285	0.0722307	1.72238	0.00505963	0.361619	1.61274	0.00474355	0.153163	1.70524	0.0424748	0.431957	1.45896	0.0518207	0.250632	1.35457	0.151091	0.46319
GOBP POSITIVE REGULATION OF ALPHA BETA T CELL ACTIVATION	1.55044	0.0199687	0.171296	1.60115	0.0172749	0.106642	1.97425	0.000505051	0.00645928	1.51875	0.0293998	0.258171	2.24976	0.000230787	0.00593185	2.0383	0.000427899	0.00748136	-1.24198	0.15028	0.701511	-1.60785	0.0301477	0.433896	1.19665	0.179644	0.574218	0.833982	0.712326	0.976375	-1.42923	0.0576816	0.458089	-0.871162	0.598596	0.901906	-1.71003	0.014786	0.120631	-2.02872	0.00451904	0.157894
GOBP POSITIVE REGULATION OF VASCULATURE DEVELOPMENT	0.882449	0.728656	0.890092	1.91143	0.000213904	0.00645221	1.57828	0.00707414	0.0442633	1.59754	0.00354388	0.0937516	1.38449	0.0528624	0.221481	2.32965	0.000706714	0.00748136	0.863899	0.758631	1	-0.834138	0.837315	1	1.542	0.00435771	0.11743	0.972782	0.486178	0.92888	0.83422	0.793612	0.948739	1.0956	0.194518	0.634949	-1.08625	0.296421	0.595651	-1.23653	0.167409	0.479926
REACTOME NONSENSE MEDIATED DECAY NMD	-1.66664	0.000631313	0.0247303	1.67567	0.0103582	0.077944	1.33916	0.117677	0.294482	1.66812	0.00974026	0.153906	2.04858	0.00114443	0.0160798	1.52737	0.00439975	0.0182899	1.87473	0.000311721	0.0252593	1.88878	0.000278513	0.0384967	2.59018	0.000191424	0.0147524	-1.03643	0.354348	0.892678	2.14995	0.000144718	0.0151765	2.25968	0.0167308	0.410606	1.50952	0.038661	0.214458	-1.98197	0.00227739	0.104889
KEGG LEISHMANIA INFECTION	1.3356	0.0894357	0.369179	1.76657	0.00431593	0.0446141	2.06339	0.000506457	0.00645928	1.36264	0.0790811	0.390875	2.27709	0.000228676	0.00593185	2.56397	0.00043554	0.00748136	0.751709	0.88119	1	-0.933651	0.530205	0.965636	-1.32491	0.0933333	0.450878	0.978101	0.470932	0.92888	-0.976026	0.48529	0.862588	2.49698	0.00797045	0.410606	-2.15937	0.000518807	0.0220817	-1.96086	0.00667097	0.180552
GOBP NIK NF KAPPAB SIGNALING	0.919239	0.629764	0.842556	1.82601	0.000214592	0.00645221	1.64777	0.00703463	0.0441323	1.69167	0.00124224	0.055223	2.02561	0.000720461	0.0117315	2.08743	0.000602773	0.00748136	-1.01463	0.404762	0.935054	-1.16668	0.189303	0.726048	-1.09793	0.258253	0.655441	0.934014	0.558453	0.939679	-0.970806	0.494304	0.86861	-0.84995	0.582987	0.896744	-1.56368	0.0187354	0.139585	-1.49587	0.0522782	0.33464
GOBP REGULATION OF CELL KILLING	1.60684	0.0089303	0.112622	1.57342	0.0206452	0.119816	1.91475	0.00126263	0.0120023	1.19499	0.186849	0.544188	2.2605	0.000229832	0.00593185	2.29791	0.000460193	0.00748136	-1.03274	0.379558	0.91786	-1.49161	0.0412106	0.483152	-1.53231	0.0161731	0.218199	-0.64749	0.982948	1	-0.853338	0.727647	0.941257	-0.930035	0.432836	0.837094	-1.17583	0.216426	0.521818	-1.55111	0.0472084	0.32437
REACTOME PROTEIN LOCALIZATION	-1.89128	0.00021427	0.0141005	-1.26454	0.0843373	0.270125	-1.54841	0.00566616	0.0375799	-1.80055	0.000193162	0.0206955	-1.10125	0.27511	0.558654	-1.94617	0.00011409	0.00748136	1.80762	0.00014941	0.018161	1.86031	0.000134102	0.0266627	1.14355	0.189733	0.587477	1.69665	0.0031819	0.260968	1.20871	0.129714	0.615132	1.68712	0.0575389	0.445742	1.0479	0.383918	0.67331	1.46122	0.0943933	0.401023
GOBP MYELOID LEUKOCYTE DIFFERENTIATION	1.26767	0.0645818	0.321165	1.92335	0.000214915	0.00645221	1.88569	0.000290023	0.00616794	1.194	0.128302	0.462315	1.78171	0.00122399	0.0168571	2.14854	0.00087108	0.00785725	0.779991	0.934818	1	1.07179	0.325243	0.86807	-1.05683	0.311111	0.697469	-0.889344	0.657695	0.96949	0.89158	0.692393	0.936386	0.76961	0.874786	0.98042	-1.54538	0.00906736	0.0960118	-1.76548	0.0028616	0.120813
GOBP ATP SYNTHESIS COUPLED PROTON TRANSPORT	-2.08296	0.000205719	0.0141005	NA	NA	NA	-1.381	0.103751	0.273635	NA	NA	NA	-1.72919	0.0143012	0.0975148	-1.71489	0.00443066	0.018378	1.7491	0.00299401	0.121348	1.88007	0.000818733	0.0651178	1.36744	0.106979	0.479509	1.38773	0.109576	0.772403	1.24939	0.197318	0.696204	1.43042	0.0685547	0.456943	NA	NA	NA	NA	NA	NA
KEGG LYSOSOME	-0.827658	0.857083	0.950436	2.23082	0.000214546	0.00645221	1.99649	0.000277701	0.00616794	1.38549	0.0412949	0.299385	2.30834	0.00024079	0.00593185	2.32854	0.000651042	0.00748136	-1.01404	0.406224	0.936116	-1.14887	0.205661	0.740137	1.23849	0.11062	0.487218	0.865683	0.695403	0.976375	-1.25078	0.101717	0.570837	1.02886	0.287643	0.722842	-1.70471	0.0066054	0.0831897	-1.42183	0.0764886	0.375427
GOBP NEGATIVE REGULATION OF CELL CELL ADHESION	1.46496	0.0101599	0.1213	1.46899	0.0139186	0.0931625	1.96775	0.000281611	0.00616794	1.42012	0.0202844	0.228667	1.93874	0.000722543	0.0117315	2.26079	0.000768049	0.00759903	1.26995	0.0767728	0.579519	-0.845178	0.832746	1	0.845721	0.844018	0.951379	-0.719296	0.974637	1	-1.36122	0.0304209	0.351905	-2.41016	0.0159832	0.410606	-1.3348	0.0671478	0.291693	-1.84658	0.00151592	0.088013
GOBP TAXIS	1.58007	0.000175593	0.0141005	1.11365	0.146055	0.36902	2.01909	0.00035461	0.00616794	1.01557	0.384248	0.73722	1.844	0.000276472	0.00593185	2.10314	0.00328947	0.0150966	0.886534	0.812698	1	-0.926249	0.762712	1	NA	NA	NA	NA	NA	NA	-0.940659	0.6912	0.936234	NA	NA	NA	-1.35344	0.0101899	0.101309	-1.44853	0.00666901	0.180552
GOBP CELLULAR ION HOMEOSTASIS	0.997372	0.457183	0.737517	NA	NA	NA	1.56206	0.000711491	0.00817982	NA	NA	NA	1.54716	0.000278629	0.00593185	1.76955	0.00381679	0.016537	-0.792729	0.998732	1	0.789387	0.971833	1	NA	NA	NA	NA	NA	NA	-1.03138	0.325893	0.80205	NA	NA	NA	-1.28428	0.0248538	0.16448	-1.15045	0.149874	0.461642
GOBP CELL JUNCTION ORGANIZATION	NA	NA	NA	NA	NA	NA	1.72494	0.000364697	0.00616794	NA	NA	NA	1.14426	0.125352	0.362866	1.66746	0.00534759	0.0212555	NA	NA	NA	NA	NA	NA	NA	NA	NA	NA	NA	NA	-0.940965	0.713244	0.941257	NA	NA	NA	-1.01738	0.39604	0.683624	-1.46427	0.00623167	0.17739
GOBP RIBOSOME BIOGENESIS	-1.58585	0.000668896	0.0255812	-1.36649	0.0197745	0.116437	-1.48997	0.00257695	0.0203499	0.904573	0.718003	0.915524	0.801834	0.9223	0.982327	-1.71001	0.000106667	0.00748136	1.19714	0.100097	0.621343	1.54773	0.00161772	0.103853	1.42193	0.0049605	0.126324	-0.82267	0.84464	0.99895	1.85807	0.000127681	0.0151765	1.22496	0.122597	0.551144	1.09051	0.295624	0.595214	1.13362	0.266128	0.559738
GOBP RESPONSE TO TUMOR NECROSIS FACTOR	-0.926657	0.655886	0.853655	1.82892	0.000214823	0.00645221	1.66631	0.00175234	0.0149427	1.50165	0.00792492	0.137911	2.01569	0.000248447	0.00593185	1.96013	0.000977517	0.00798679	1.19476	0.128781	0.667309	-0.809089	0.932225	1	-1.14843	0.16548	0.560853	1.14642	0.200141	0.842197	-1.15555	0.160353	0.650636	1.91156	0.0323618	0.415508	-1.05114	0.352143	0.64261	-1.63853	0.0133838	0.232881
GOBP POSITIVE REGULATION OF TUMOR NECROSIS FACTOR SUPERFAMILY CYTOKINE PRODUCTION	-0.850917	0.778945	0.914211	1.617	0.0088687	0.0711145	2.08807	0.000261986	0.00616794	1.65365	0.00351894	0.0937516	2.08765	0.000238379	0.00593185	2.45075	0.000544959	0.00748136	-1.35896	0.0554047	0.521563	-1.60261	0.0142337	0.352519	-1.32206	0.0712468	0.399587	-0.722059	0.926363	1	-0.814874	0.829127	0.955325	-0.698345	0.934232	0.991979	-1.68992	0.0131904	0.114622	-1.6411	0.0300615	0.293025
GOBP REGULATION OF DNA BINDING TRANSCRIPTION FACTOR ACTIVITY	1.23743	0.0527449	0.289811	1.35569	0.00915587	0.0723466	1.69318	0.000335121	0.00616794	1.26918	0.0297009	0.25889	1.84097	0.00026617	0.00593185	1.70458	0.00204499	0.0109714	-0.920763	0.740504	1	-1.08539	0.205287	0.740137	-1.03598	0.324695	0.709268	1.17794	0.129658	0.808874	1.15352	0.151363	0.641404	-0.778772	0.69644	0.93793	-1.5696	0.00197161	0.0411904	-1.05695	0.334035	0.612501
GOBP RESPONSE TO INTERLEUKIN 1	1.26939	0.0841387	0.359481	1.69672	0.0027975	0.033792	1.90974	0.000267523	0.00616794	1.4221	0.034348	0.277165	2.13091	0.000239866	0.00593185	1.79102	0.00116822	0.00816507	-0.740568	0.96241	1	-0.65836	0.996131	1	-0.889307	0.687552	0.896347	0.789796	0.8401	0.997964	-0.910091	0.630589	0.922249	0.753699	0.886176	0.981931	-1.33298	0.090883	0.33701	-1.37535	0.0939252	0.400293
GOBP ENTRY INTO HOST	1.20304	0.133359	0.436853	1.7923	0.000214041	0.00645221	1.99562	0.000277085	0.00616794	1.17306	0.173625	0.52866	1.68787	0.00844595	0.0685699	1.77374	0.000658328	0.00748136	-1.19687	0.132108	0.672816	-1.47393	0.0207101	0.393413	-1.50275	0.00907173	0.170575	-0.835654	0.763981	0.983978	-1.39021	0.0331582	0.362105	-1.01801	0.225189	0.668067	-1.4105	0.0426699	0.226957	-1.78258	0.00544016	0.169816
GOBP LYMPHOCYTE MIGRATION	1.25965	0.11476	0.411145	1.98524	0.000217723	0.00645221	2.02854	0.000511771	0.00645928	0.984579	0.476926	0.804196	2.36809	0.000238607	0.00593185	2.22758	0.000517866	0.00748136	-1.22059	0.132917	0.67355	-1.40869	0.0536488	0.513578	-1.34789	0.0603702	0.371774	-0.777472	0.84918	0.99895	-0.928763	0.586516	0.911893	-0.778483	0.786114	0.965284	-1.42576	0.0602035	0.275943	-1.65325	0.0262673	0.287214
GOBP REGULATION OF ALPHA BETA T CELL DIFFERENTIATION	1.62528	0.0118769	0.134155	1.42495	0.0595827	0.225929	1.89206	0.00177305	0.0150876	1.74239	0.00446067	0.104367	2.14134	0.000457771	0.00878453	1.97414	0.000415973	0.00748136	-1.06369	0.344698	0.903212	-1.31959	0.110978	0.623833	1.53277	0.0207732	0.247112	-0.765489	0.827952	0.996253	-1.34624	0.0983338	0.56574	-0.940235	0.473281	0.864748	-1.14236	0.268742	0.577524	-1.74953	0.0260383	0.287214
GOBP REGULATION OF ION TRANSPORT	1.45339	0.000525486	0.0233197	NA	NA	NA	1.84428	0.000346741	0.00616794	NA	NA	NA	1.25355	0.0472637	0.20738	1.94448	0.00315457	0.0147439	1.14271	0.13328	0.673859	1.12845	0.178869	0.715866	NA	NA	NA	NA	NA	NA	0.833191	0.899455	0.971788	NA	NA	NA	0.93955	0.620936	0.830373	-1.14026	0.158109	0.472109
GOBP REGULATION OF MYELOID CELL DIFFERENTIATION	1.2975	0.0490489	0.277725	1.78319	0.000426439	0.010461	1.74901	0.00114253	0.0111212	1.33939	0.0412844	0.299385	1.72409	0.00315687	0.0350205	1.83586	0.000809717	0.00771086	-0.768659	0.96563	1	0.746904	0.934969	1	1.15624	0.160404	0.553969	-1.11854	0.228821	0.846746	0.684984	0.984164	0.992565	0.899085	0.522957	0.877925	-1.58087	0.0070922	0.0868541	-1.56899	0.0232323	0.275841
GOBP POSITIVE REGULATION OF VASCULAR ENDOTHELIAL CELL PROLIFERATION	NA	NA	NA	1.82778	0.00670719	0.0587461	NA	NA	NA	NA	NA	NA	NA	NA	NA	NA	NA	NA	NA	NA	NA	NA	NA	NA	0.655644	0.897708	0.969636	NA	NA	NA	NA	NA	NA	-1.06231	0.364195	0.785175	NA	NA	NA	NA	NA	NA
GOBP REGULATION OF PRODUCTION OF MOLECULAR MEDIATOR OF IMMUNE RESPONSE	1.6009	0.00340974	0.0694346	1.48978	0.0115533	0.0831824	1.85366	0.000556019	0.00676089	1.06283	0.318182	0.676776	2.09711	0.000241313	0.00593185	2.13514	0.000669344	0.00748136	1.19102	0.143052	0.688315	-1.10134	0.250474	0.785894	-1.52923	0.00535906	0.130761	1.04569	0.352993	0.892678	-1.3707	0.0349883	0.371346	0.820164	0.747292	0.954672	-1.88976	0.000625978	0.0230644	-1.23058	0.162655	0.475011
GOBP REGULATION OF T CELL DIFFERENTIATION	1.50672	0.00758294	0.104299	1.30502	0.0699914	0.24596	2.04003	0.000269324	0.00616794	1.45552	0.0212546	0.233161	2.05912	0.00071977	0.0117315	1.92444	0.000651042	0.00748136	0.66538	0.990528	1	-0.781141	0.913167	1	1.32296	0.0477454	0.344024	-0.74278	0.936548	1	-1.24582	0.106904	0.578484	-2.53861	0.0113804	0.410606	-1.47231	0.034155	0.198609	-1.60428	0.0263736	0.287214
GOBP REGULATION OF ACTIN FILAMENT BASED PROCESS	1.52618	0.000359131	0.0193006	1.36503	0.00866859	0.0700133	2.00029	0.000336022	0.00616794	-0.85368	0.896869	0.978146	1.55802	0.00242522	0.0282694	1.9521	0.00204499	0.0109714	1.02129	0.393452	0.924572	-0.737369	0.998924	1	0.91459	0.737313	0.91398	0.952171	0.562198	0.940567	-1.00859	0.405651	0.837873	0.838294	0.704906	0.939822	-1.31684	0.0397749	0.218143	-1.33316	0.0550115	0.339363
KEGG JAK STAT SIGNALING PATHWAY	0.756265	0.936113	0.980948	1.62247	0.00278492	0.033792	1.85552	0.000265745	0.00616794	1.19481	0.152385	0.500532	2.22589	0.000240385	0.00593185	2.01242	0.000581395	0.00748136	-0.737959	0.966158	1	-0.847005	0.775887	1	-0.982184	0.475021	0.80075	-0.986482	0.427861	0.909089	-0.964514	0.505726	0.874012	-2.55423	0.0118193	0.410606	-1.03848	0.386719	0.675099	-1.1022	0.294289	0.577727
GOBP POSITIVE REGULATION OF CELL DEATH	-1.10055	0.156771	0.472747	1.45313	0.000676895	0.0137248	1.73257	0.000364697	0.00616794	1.22322	0.0410423	0.299101	1.73387	0.000277855	0.00593185	1.58083	0.00423729	0.0177857	0.820475	0.965187	1	0.768316	0.987214	1	NA	NA	NA	0.831965	0.936885	1	-0.983992	0.51373	0.881531	NA	NA	NA	-1.37866	0.0060437	0.0803178	0.965462	0.496421	0.720344
GOBP MITOCHONDRIAL MEMBRANE ORGANIZATION	-1.73124	0.000421585	0.0200317	-1.57386	0.00933881	0.0734673	-1.56812	0.0091152	0.0540915	-1.87747	0.000193274	0.0206955	-1.04181	0.380079	0.662242	-1.70455	0.000479444	0.00748136	1.29685	0.0790432	0.580943	1.31303	0.0831575	0.569996	1.34711	0.0515994	0.351546	0.949882	0.519262	0.931043	1.21812	0.145809	0.636676	1.09746	0.209671	0.654987	0.934492	0.55741	0.796594	1.81127	0.0321214	0.293686
GOBP REGULATION OF MYELOID LEUKOCYTE DIFFERENTIATION	1.23296	0.126264	0.428531	1.93784	0.000215193	0.00645221	1.95294	0.000263505	0.00616794	1.37707	0.0484237	0.323795	1.69712	0.0146635	0.0991628	1.97501	0.000541712	0.00748136	-0.951468	0.535886	0.989634	-0.93269	0.545966	0.971706	1.06832	0.312369	0.698579	-1.05476	0.32713	0.89075	-0.91094	0.616996	0.921474	0.708328	0.94379	0.993435	-1.1161	0.286038	0.588929	-1.77999	0.011762	0.221727
GOBP ENDOCYTOSIS	1.34825	0.00663987	0.0974432	1.43023	0.000904364	0.0167914	1.6257	0.000727802	0.00817982	-1.05395	0.282609	0.643859	1.65693	0.000277855	0.00593185	2.04836	0.00436681	0.018209	0.818601	0.966242	1	-1.16711	0.0665236	0.541873	NA	NA	NA	-0.987894	0.421929	0.907898	0.838593	0.908501	0.973733	NA	NA	NA	-1.33999	0.0156041	0.12391	-1.58428	0.00199005	0.100987
REACTOME INTERFERON ALPHA BETA SIGNALING	1.682	0.00352113	0.0698877	1.73849	0.00856164	0.069793	1.89773	0.00100959	0.0102176	1.22081	0.198611	0.557021	2.1416	0.000910539	0.013743	1.97702	0.00043554	0.00748136	-1.84785	0.00102696	0.0607224	-2.04051	0.000305623	0.0386731	-2.20034	0.000209952	0.0147524	-1.26725	0.141365	0.811534	-1.59549	0.0135211	0.24699	-1.49033	0.0504946	0.439122	-1.72901	0.0124668	0.110807	0.814576	0.637748	0.796402
KEGG LEUKOCYTE TRANSENDOTHELIAL MIGRATION	1.82276	0.000572847	0.0238332	1.53535	0.0113442	0.0824196	2.22407	0.000263574	0.00616794	0.832728	0.804141	0.944819	1.75898	0.00623651	0.0556089	2.27851	0.000581395	0.00748136	-0.821266	0.838263	1	-1.08415	0.273992	0.816065	-0.883786	0.684675	0.896152	0.869975	0.68349	0.976375	-0.920991	0.599445	0.917589	0.855356	0.649031	0.92683	-1.05433	0.370889	0.661917	-1.42684	0.0766551	0.375427
GOBP TOLL LIKE RECEPTOR SIGNALING PATHWAY	1.07748	0.308597	0.6328	1.73078	0.00149829	0.0231739	1.98968	0.000272331	0.00616794	1.08877	0.285507	0.644901	2.12327	0.000241838	0.00593185	2.25399	0.000602773	0.00748136	-0.94637	0.557241	0.994433	-1.10737	0.251677	0.787055	-1.90605	0.000418323	0.0254342	0.886754	0.640735	0.966123	-0.926893	0.60347	0.917715	0.80901	0.767994	0.958844	-1.42279	0.0520198	0.250697	-1.70734	0.0150286	0.24171
GOBP MYELOID LEUKOCYTE MIGRATION	1.23663	0.0891329	0.368437	1.73035	0.000639659	0.0133265	2.26804	0.000282326	0.00616794	1.06555	0.304212	0.661742	2.44266	0.000246124	0.00593185	2.50558	0.000772798	0.00761305	0.659603	0.998661	1	-1.03194	0.356774	0.893713	-1.18722	0.130435	0.514095	0.971707	0.495063	0.92888	0.869008	0.734037	0.942482	1.29755	0.0955896	0.499477	-1.04484	0.363552	0.656045	-1.81354	0.0040404	0.147529
GOBP ANTIGEN PROCESSING AND PRESENTATION OF EXOGENOUS ANTIGEN	1.48575	0.0413417	0.257578	1.86215	0.00404514	0.0431077	2.06231	0.000485673	0.00645928	1.29622	0.15836	0.512835	2.27697	0.000223314	0.00593185	2.3345	0.000362713	0.00748136	-0.920621	0.567666	0.998846	-1.28168	0.139938	0.667558	-1.28724	0.143425	0.526892	0.763596	0.796093	0.983978	-1.72287	0.00770867	0.189007	0.600439	0.975913	0.997341	-2.31715	0.000247158	0.0220817	-1.32876	0.170877	0.482287
GOBP REGULATION OF TRANS SYNAPTIC SIGNALING	1.60056	0.000180963	0.0141005	-1.70847	0.000180278	0.00645221	1.52047	0.00468019	0.0326407	-1.31897	0.0153788	0.194704	0.912873	0.67028	0.855376	1.6447	0.00160256	0.00960068	0.839336	0.886177	1	0.727203	0.986182	1	-0.826561	0.960572	0.991375	0.834183	0.879856	1	0.86305	0.800524	0.948739	-1.06017	0.234448	0.675691	1.0938	0.28496	0.588929	0.776256	0.816045	0.891264
REACTOME PLATELET ACTIVATION SIGNALING AND AGGREGATION	1.11867	0.194872	0.525852	1.76685	0.000218293	0.00645221	2.06918	0.00031211	0.00616794	-0.837356	0.878165	0.970508	1.82015	0.000256608	0.00593185	2.36376	0.00127065	0.00854137	-1.30213	0.0266667	0.405783	-1.49859	0.0018797	0.116089	0.919038	0.68144	0.89535	0.872879	0.74102	0.982534	-1.27449	0.0448796	0.421666	1.04558	0.231105	0.672447	-1.32378	0.0516107	0.250319	-1.12224	0.257804	0.554313
GOBP DENDRITIC CELL DIFFERENTIATION	1.47315	0.0429376	0.262398	2.12522	0.000212857	0.00645221	1.93166	0.00145914	0.0132498	1.51735	0.0398691	0.296393	1.763	0.0135593	0.0938359	2.31167	0.000369959	0.00748136	-0.968311	0.491933	0.970932	-1.26202	0.147289	0.674131	-1.05412	0.355443	0.728381	0.816202	0.726684	0.979774	-1.35578	0.105472	0.578484	0.673731	0.934778	0.991979	-1.27624	0.163202	0.45802	-1.67106	0.0409941	0.313894
REACTOME TRANSLATION	-2.26491	0.000222173	0.0141005	-1.18651	0.129567	0.343326	-1.23364	0.0918038	0.253491	-1.5751	0.00172183	0.0637859	1.34244	0.0423294	0.196267	-1.65642	0.000106496	0.00748136	1.36698	0.0118765	0.275782	1.53815	0.00174433	0.10911	2.18199	0.00018406	0.0147524	-1.61861	0.0181818	0.533608	2.01641	0.000128238	0.0151765	1.48269	0.0885108	0.490377	2.15663	0.000140311	0.0220817	1.94404	0.00253245	0.110366
GOBP PRODUCTION OF MOLECULAR MEDIATOR INVOLVED IN INFLAMMATORY RESPONSE	1.12387	0.257397	0.590299	2.00992	0.000217014	0.00645221	2.02508	0.000512952	0.00645928	1.31118	0.0948293	0.413562	2.05195	0.000938527	0.0139874	2.10539	0.00044843	0.00748136	1.22825	0.156628	0.712373	1.17717	0.212631	0.747229	0.962001	0.511314	0.823245	-1.1047	0.276075	0.865233	-1.09799	0.29963	0.784919	1.14507	0.184298	0.620267	-1.6879	0.0140048	0.118253	-0.997394	0.44634	0.690021
GOBP REGULATION OF PEPTIDASE ACTIVITY	1.01322	0.402783	0.704874	1.86487	0.000221877	0.00645221	1.86545	0.000333444	0.00616794	1.14327	0.131875	0.465814	2.20645	0.00026469	0.00593185	1.77932	0.00160514	0.00960351	-1.03941	0.324699	0.887906	-1.2298	0.0549569	0.518636	1.04649	0.310921	0.697469	0.755648	0.987111	1	-1.24006	0.0357824	0.374786	-1.45694	0.152381	0.588913	-0.909499	0.710367	0.875502	0.893785	0.619697	0.785868
GOBP ACTIN FILAMENT ORGANIZATION	1.44886	0.00160199	0.0448558	1.32582	0.0120697	0.0849222	2.01174	0.000350877	0.00616794	0.870318	0.890632	0.975843	1.52312	0.00245031	0.0284032	1.849	0.00280112	0.0135779	0.965225	0.557147	0.994433	-0.880975	0.883194	1	-0.922347	0.727983	0.910455	0.98641	0.472322	0.92888	-1.04016	0.301081	0.784919	0.735159	0.974592	0.997341	-1.2808	0.0423108	0.226439	-1.63025	0.000925926	0.0670139
GOBP REGULATION OF B CELL ACTIVATION	1.17379	0.17737	0.501971	1.62637	0.00321819	0.0374783	2.06489	0.000267809	0.00616794	1.46088	0.0218557	0.233161	2.0587	0.000724988	0.0117315	1.9322	0.000616143	0.00748136	0.832775	0.795167	1	-0.967682	0.47323	0.939718	-1.57371	0.00708776	0.14873	1.30739	0.099982	0.763097	-1.46293	0.0208593	0.299073	0.858781	0.640562	0.923428	-1.91481	0.00116245	0.0320505	-2.07515	0.000954198	0.0678485
GOBP CELLULAR RESPONSE TO INTERLEUKIN 1	1.20816	0.154038	0.470006	1.78603	0.0013035	0.0208511	1.71679	0.00496213	0.0341957	1.63528	0.00558197	0.119526	2.07572	0.000480769	0.00893107	1.94826	0.000499251	0.00748136	-0.668989	0.987949	1	0.603947	0.993551	1	-0.947644	0.541404	0.836771	0.8034	0.796387	0.983978	-0.924825	0.595479	0.914952	0.74014	0.900348	0.984447	-1.20044	0.2024	0.508952	-1.36342	0.119291	0.428524
GOBP POSITIVE REGULATION OF INTERLEUKIN 8 PRODUCTION	-1.02518	0.409678	0.708502	1.99538	0.000431872	0.010461	2.0171	0.000502134	0.00645928	1.21727	0.179915	0.536189	2.28676	0.0002292	0.00593185	2.06476	0.000411353	0.00748136	-1.36366	0.0747831	0.572789	-1.25659	0.137817	0.666727	-1.46058	0.0432973	0.330622	0.805623	0.755278	0.983978	0.88633	0.643311	0.922622	-1.06853	0.272392	0.710369	-1.01279	0.43239	0.712222	-0.879932	0.6006	0.774498
GOBP REGULATION OF RESPONSE TO CYTOKINE STIMULUS	0.724434	0.982687	0.995175	1.77222	0.000640615	0.0133265	2.03248	0.000282965	0.00616794	1.53606	0.00806452	0.13837	1.99705	0.000490196	0.00893107	1.54386	0.00296736	0.0140996	0.848785	0.779854	1	-1.34928	0.0512241	0.511585	-1.64997	0.00189753	0.0681812	-1.1457	0.210337	0.842197	-1.24498	0.0969865	0.564987	-1.17875	0.127418	0.559374	0.9892	0.475034	0.746262	-1.22064	0.17587	0.486038
GOBP ANTIGEN PROCESSING AND PRESENTATION OF EXOGENOUS PEPTIDE ANTIGEN	1.20072	0.203239	0.530348	1.94831	0.00126289	0.0208511	2.001	0.000485201	0.00645928	1.29031	0.166633	0.519336	2.28745	0.000224065	0.00593185	2.32332	0.000344828	0.00748136	-0.968786	0.486042	0.968312	-1.26881	0.156015	0.686981	-1.24338	0.177429	0.572797	0.714586	0.850969	0.99895	-1.7098	0.00947119	0.209558	0.776504	0.789959	0.96556	-2.17437	0.000723066	0.0245815	-1.79876	0.027789	0.287604
GOBP REGULATION OF LEUKOCYTE CHEMOTAXIS	1.36009	0.0445166	0.265744	1.73192	0.00150602	0.0231739	1.95622	0.000263296	0.00616794	1.27667	0.102823	0.431222	1.96642	0.00145103	0.0187466	2.2566	0.000554631	0.00748136	-0.778357	0.91358	1	-1.03396	0.357288	0.893713	0.890105	0.690189	0.897109	0.809256	0.803651	0.987879	1.05374	0.375672	0.825367	1.30248	0.0869733	0.486603	-1.53997	0.0255894	0.16774	-1.36801	0.0975152	0.403341
GOBP NEGATIVE REGULATION OF B CELL PROLIFERATION	NA	NA	NA	NA	NA	NA	NA	NA	NA	NA	NA	NA	NA	NA	NA	1.792	0.00746938	0.0275121	0.998859	0.481475	0.965941	-0.578427	0.954411	1	0.69864	0.855025	0.954449	1.08999	0.365196	0.897449	NA	NA	NA	0.915437	0.559757	0.889418	NA	NA	NA	NA	NA	NA
GOBP SYNAPSE ORGANIZATION	1.56812	0.000542103	0.0236116	-1.86495	0.00018093	0.00645221	1.73391	0.000317864	0.00616794	-1.07674	0.245978	0.606551	1.17763	0.139566	0.383668	1.56461	0.00176056	0.00998454	0.851435	0.861034	1	-0.854835	0.906762	1	1.03647	0.342512	0.719302	-0.833549	0.855482	0.99895	-0.826961	0.94874	0.982469	0.723458	0.981467	0.997564	0.852902	0.78896	0.911792	-1.03837	0.368484	0.634798
GOBP MAINTENANCE OF LOCATION	1.06981	0.264482	0.59464	1.69095	0.00021901	0.00645221	1.85807	0.000321958	0.00616794	1.17124	0.112527	0.445523	1.65472	0.00130242	0.017589	1.7961	0.00143472	0.00908291	0.950493	0.580799	1	-1.254	0.0575221	0.526549	-0.966757	0.537701	0.836529	1.27732	0.0672809	0.719787	-1.0906	0.212811	0.710517	0.881247	0.57265	0.895007	-1.33328	0.0398707	0.218373	-1.1586	0.197858	0.501826
GOBP PHAGOCYTOSIS	1.21796	0.0911927	0.372694	1.59114	0.00129338	0.0208511	2.25753	0.000297442	0.00616794	-1.10281	0.244555	0.606551	2.49986	0.00024975	0.00593185	2.43554	0.0010582	0.00808747	0.998687	0.448802	0.949502	-1.3824	0.0222698	0.410173	-1.31971	0.0379034	0.316359	0.769897	0.943947	1	-1.17541	0.122951	0.603565	0.707342	0.978351	0.997348	-1.16771	0.180464	0.483423	-1.62055	0.00991391	0.204566
REACTOME CELLULAR RESPONSE TO STARVATION	-1.62817	0.00127904	0.0393193	1.5548	0.0122633	0.0857549	1.37693	0.0677651	0.209476	1.40036	0.040926	0.299101	2.23192	0.000240269	0.00593185	1.29153	0.0291568	0.0790017	1.67048	0.00105788	0.0607224	1.74405	0.000673219	0.0566317	2.29327	0.000190042	0.0147524	0.949452	0.532961	0.935116	1.94472	0.000138812	0.0151765	2.11031	0.0212001	0.410606	1.29914	0.116463	0.383138	-1.42364	0.072701	0.37393
GOBP MACROPHAGE ACTIVATION	-0.945038	0.561635	0.802006	1.65797	0.00542535	0.0521651	2.18877	0.000259673	0.00616794	1.68827	0.00245751	0.0774138	1.93196	0.0023855	0.0280218	2.56434	0.000513084	0.00748136	-0.939752	0.563509	0.996365	-1.17109	0.188617	0.726048	-1.38939	0.0467664	0.341694	-0.636935	0.985198	1	-0.998334	0.440156	0.847609	0.656454	0.980062	0.997564	-1.28513	0.125798	0.397088	-1.74263	0.0167354	0.257142
GOBP HEMOSTASIS	1.0631	0.302739	0.6296	1.90026	0.000215332	0.00645221	1.88394	0.000299491	0.00616794	1.07158	0.281992	0.643859	1.55621	0.0103145	0.0781166	1.9634	0.00092081	0.00785725	-0.920491	0.674146	1	-1.13118	0.187364	0.726048	0.852081	0.847168	0.953273	-1.0389	0.331324	0.89075	-1.43512	0.00932763	0.20862	0.876584	0.574802	0.895344	-1.25584	0.102068	0.355397	-1.07609	0.32549	0.605116
GOBP NEGATIVE REGULATION OF CYTOKINE PRODUCTION	0.891296	0.754692	0.901768	1.63451	0.00064711	0.0133265	2.14922	0.000297089	0.00616794	1.1948	0.11403	0.445523	2.04798	0.000253872	0.00593185	2.38805	0.00111111	0.00808747	0.949869	0.575948	1	-1.31665	0.0362741	0.466969	-1.24605	0.0621469	0.377064	-0.970738	0.464855	0.925193	1.00492	0.446311	0.851488	0.909929	0.484399	0.868325	-1.34616	0.0402918	0.219444	-1.57937	0.00870985	0.194001
GOBP TRICARBOXYLIC ACID CYCLE	-1.53718	0.0261682	0.200347	-0.844245	0.685291	0.836925	-1.39983	0.0801559	0.231809	-2.05683	0.00019802	0.0206955	-1.60247	0.0285048	0.152501	-1.94453	0.000140805	0.00748136	1.9534	0.00017298	0.018161	1.80211	0.0022187	0.127353	2.1651	0.000191681	0.0147524	1.84745	0.0031752	0.260968	0.840837	0.698095	0.93827	2.02029	0.0125269	0.410606	1.3341	0.138012	0.416193	1.29612	0.198519	0.502247
GOBP REGULATION OF MONONUCLEAR CELL MIGRATION	1.56725	0.00878198	0.111816	1.79893	0.000645023	0.0133265	1.94274	0.000261917	0.00616794	0.918503	0.605072	0.873731	1.77425	0.00699638	0.0603734	2.40771	0.000554631	0.00748136	-1.29046	0.0844761	0.595073	-1.4473	0.0398379	0.477615	-1.17474	0.171753	0.567035	0.796471	0.828832	0.996311	0.694399	0.946067	0.982469	1.07348	0.235419	0.675821	-1.63174	0.0159396	0.124958	-1.78705	0.0121476	0.222129
GOBP POSITIVE REGULATION OF DNA BINDING TRANSCRIPTION FACTOR ACTIVITY	1.21309	0.0947388	0.377671	1.4842	0.00502842	0.0496609	1.81142	0.000297442	0.00616794	1.28827	0.0475386	0.32168	1.72706	0.00126295	0.0172971	1.75502	0.00110988	0.00808747	-0.825108	0.931601	1	-0.944912	0.578265	0.976531	-0.995972	0.441779	0.786391	1.3168	0.0602094	0.715532	1.15372	0.181891	0.676375	-0.778668	0.716841	0.943653	-1.8028	0.000682361	0.0240488	-1.11115	0.273918	0.565784
GOBP POSITIVE REGULATION OF I KAPPAB KINASE NF KAPPAB SIGNALING	1.0683	0.299043	0.62757	1.98604	0.000214454	0.00645221	1.70382	0.00173461	0.0148539	1.43453	0.016875	0.200288	1.57323	0.0118197	0.0850411	1.97792	0.000873362	0.00785725	-0.866645	0.793259	1	-0.837322	0.853448	1	-1.4713	0.0116054	0.19182	1.32709	0.0697469	0.731228	-0.936111	0.605091	0.918816	-0.982763	0.261895	0.699453	-1.78659	0.00124185	0.0330549	-1.13055	0.263105	0.557767
GOBP DETECTION OF EXTERNAL BIOTIC STIMULUS	0.868532	0.636843	0.847045	1.77455	0.0102704	0.0776447	NA	NA	NA	1.9325	0.000796813	0.0428423	NA	NA	NA	2.03195	0.000938673	0.00785725	-1.09401	0.337419	0.896209	-1.50974	0.0568443	0.523744	-1.34573	0.119018	0.496484	1.19099	0.252791	0.850693	-1.80468	0.00530169	0.164245	1.32108	0.117488	0.5375	NA	NA	NA	NA	NA	NA
GOBP ENDOTHELIUM DEVELOPMENT	1.46757	0.0125213	0.135485	1.79336	0.000214087	0.00645221	1.60789	0.00720421	0.0448495	1.28478	0.0830922	0.396661	1.01056	0.404693	0.682222	1.74875	0.000660939	0.00748136	0.935854	0.588262	1	-0.635175	0.998922	1	1.04456	0.351113	0.725172	1.01068	0.418061	0.906668	1.12272	0.256613	0.745638	0.723199	0.934678	0.991979	-1.10637	0.292718	0.592896	-1.35624	0.104673	0.411648
GOBP RECEPTOR SIGNALING PATHWAY VIA STAT	1.26138	0.0885308	0.367563	1.55152	0.00705581	0.0607326	1.86524	0.000556328	0.00676089	1.09078	0.270259	0.6315	2.07008	0.000719597	0.0117315	2.04101	0.000621891	0.00748136	-1.13142	0.204618	0.774499	-1.25014	0.111938	0.624033	-1.31564	0.056811	0.364017	-1.0751	0.280762	0.868142	1.4435	0.0204052	0.298627	-1.25321	0.113043	0.529226	0.855831	0.718202	0.880269	-1.19333	0.19846	0.502247
REACTOME METABOLISM OF RNA	NA	NA	NA	-1.04635	0.301254	0.544122	-1.46096	0.000527218	0.00654427	1.29509	0.0127595	0.18033	1.11902	0.150828	0.403446	NA	NA	NA	NA	NA	NA	NA	NA	NA	NA	NA	NA	NA	NA	NA	NA	NA	NA	NA	NA	NA	1.2703	0.0499373	0.248034	1.08687	0.304496	0.586713
GOBP POSITIVE REGULATION OF T CELL MEDIATED CYTOTOXICITY	1.59393	0.029933	0.215298	NA	NA	NA	NA	NA	NA	NA	NA	NA	NA	NA	NA	1.95431	0.0023902	0.0121064	-0.905302	0.576781	1	-1.24557	0.190925	0.726048	-1.45392	0.0692486	0.393793	-0.64886	0.90781	1	-1.40908	0.106228	0.578484	-1.22002	0.18057	0.617675	-0.88499	0.591627	0.815979	-1.08878	0.350649	0.622002
GOBP DEFENSE RESPONSE TO SYMBIONT	1.07569	0.26641	0.595341	1.6451	0.000859845	0.0164039	1.60962	0.00184672	0.0155515	1.4951	0.00567823	0.120724	1.72822	0.0010101	0.0144355	1.24335	0.0302352	0.0812015	-1.43704	0.00530328	0.174685	-1.6087	0.000895656	0.0652225	-1.939	0.000217344	0.0147524	-1.1749	0.155431	0.816785	-1.08477	0.234129	0.729762	-1.33785	0.150959	0.587637	-2.06309	0.000347947	0.0220817	-0.739316	0.920272	0.950218
GOBP POSITIVE REGULATION OF PROTEIN CONTAINING COMPLEX ASSEMBLY	1.52839	0.00389466	0.0727003	1.56517	0.0027939	0.033792	1.48416	0.0138528	0.0733097	1.24821	0.0825669	0.395694	1.80475	0.000994036	0.0142547	2.05194	0.000905797	0.00785725	-1.22823	0.0889093	0.605543	-1.00776	0.401925	0.901038	-1.11395	0.224331	0.621746	-0.719139	0.971167	1	1.09521	0.282346	0.761708	0.782156	0.840593	0.973079	-1.49273	0.0226919	0.156412	-1.51109	0.0327869	0.293994
GOBP POSITIVE REGULATION OF LEUKOCYTE MIGRATION	1.3072	0.0615238	0.314916	1.61691	0.00299914	0.0354229	2.04177	0.000264201	0.00616794	1.16776	0.186556	0.543984	1.90517	0.00120077	0.0167027	2.50516	0.000587889	0.00748136	-1.2423	0.107283	0.639894	-1.46549	0.025641	0.421709	-1.05788	0.318889	0.70497	-0.723356	0.950753	1	0.93479	0.579467	0.911893	1.17045	0.13721	0.566971	-1.69098	0.00697472	0.0861845	-1.77874	0.0100191	0.204566
GOBP NATURAL KILLER CELL ACTIVATION	-1.29811	0.0989775	0.385096	1.64371	0.0114595	0.0826377	2.07863	0.000508001	0.00645928	1.31503	0.0941393	0.413187	2.11127	0.000463499	0.00878453	1.72056	0.00525855	0.0210112	-0.766392	0.883154	1	-1.10878	0.25934	0.796801	-1.40917	0.0462904	0.340226	-0.82878	0.730693	0.980331	-1.02546	0.404375	0.837803	0.813164	0.753687	0.95499	-1.1084	0.297872	0.596775	-1.69509	0.0249943	0.281394
KEGG CITRATE CYCLE TCA CYCLE	-1.66192	0.00955348	0.117336	1.45647	0.0717479	0.249598	-1.19201	0.247029	0.47323	-1.87549	0.00198059	0.0682048	-1.47887	0.0647598	0.246572	-1.93464	0.000140805	0.00748136	1.90452	0.00017298	0.018161	1.72861	0.00491284	0.195284	2.24966	0.000191865	0.0147524	1.8973	0.00186289	0.172577	0.678414	0.895294	0.971788	2.0282	0.0117005	0.410606	1.4227	0.0891223	0.334167	1.5925	0.0859406	0.389469
GOBP POSITIVE REGULATION OF EPITHELIAL CELL MIGRATION	1.30435	0.0528609	0.289811	1.67856	0.00170721	0.0252751	1.50878	0.0165544	0.0818446	1.087	0.279967	0.641536	1.69445	0.00441176	0.0447939	2.21181	0.00074184	0.00751874	0.882974	0.711182	1	-0.849547	0.788187	1	1.20907	0.122016	0.500857	-0.89548	0.630939	0.961863	1.03316	0.398465	0.836312	2.1156	0.0216434	0.410606	-1.8949	0.000905524	0.0278931	-1.2624	0.150134	0.461642
GOBP POSITIVE REGULATION OF LYMPHOCYTE MEDIATED IMMUNITY	1.79722	0.00115808	0.0368081	1.63294	0.00648508	0.0578761	1.85051	0.00153139	0.0136915	1.31871	0.0767957	0.38503	1.85624	0.00496806	0.0489319	1.60173	0.00676002	0.0256645	-1.07716	0.304512	0.866306	-1.40192	0.0607167	0.531053	-1.85868	0.000634249	0.0335136	0.955612	0.508864	0.930114	-1.1031	0.265948	0.74808	-1.00435	0.286218	0.722545	-1.995	0.000283206	0.0220817	-1.48866	0.0581181	0.342838
GOBP NEGATIVE REGULATION OF LOCOMOTION	1.69693	0.000181192	0.0141005	1.23849	0.0630749	0.232796	1.5781	0.00158932	0.0141161	1.06064	0.283531	0.643971	1.07712	0.277937	0.559134	1.72306	0.00138122	0.00883622	0.851355	0.844808	1	-0.788554	0.981916	1	1.15776	0.127997	0.509077	0.800358	0.921902	1	0.778506	0.945269	0.982469	-0.602114	0.99979	1	-1.01529	0.417048	0.699916	-1.36706	0.047619	0.32437
GOBP REGULATION OF CELL SHAPE	1.16469	0.164445	0.484985	1.81121	0.000426348	0.010461	1.83341	0.000563222	0.00678373	1.25248	0.0982791	0.420092	1.44054	0.0352595	0.175965	1.92329	0.000723589	0.00748136	-0.822289	0.876385	1	-0.981533	0.455949	0.928358	0.738896	0.970019	0.993115	0.713335	0.962963	1	1.09889	0.283088	0.762159	1.0532	0.247133	0.689381	-1.74758	0.00431282	0.0671701	-1.45425	0.0665729	0.36413
GOBP NEGATIVE REGULATION OF CELL KILLING	1.15938	0.262439	0.593779	NA	NA	NA	NA	NA	NA	NA	NA	NA	NA	NA	NA	2.2788	0.000319183	0.00748136	-0.896816	0.59462	1	-1.40284	0.093858	0.587632	-1.28005	0.153231	0.543509	0.427066	0.997576	1	-0.883274	0.612936	0.919171	-0.767805	0.79483	0.96556	NA	NA	NA	NA	NA	NA
GOBP NOTOCHORD DEVELOPMENT	NA	NA	NA	1.85896	0.00400168	0.0430937	NA	NA	NA	1.91717	0.000795387	0.0428423	NA	NA	NA	NA	NA	NA	NA	NA	NA	NA	NA	NA	0.784884	0.755102	0.921246	NA	NA	NA	NA	NA	NA	-1.01743	0.414455	0.821981	NA	NA	NA	NA	NA	NA
GOBP REGULATION OF CHEMOTAXIS	1.40394	0.0160665	0.152989	1.46826	0.0111588	0.0816851	1.84823	0.000568505	0.00678777	1.06721	0.300084	0.658668	1.70038	0.00173697	0.0217994	2.29134	0.00085034	0.00785725	-0.81784	0.913191	1	-1.09545	0.253317	0.789039	0.851121	0.839219	0.949221	0.862655	0.752031	0.983978	1.04976	0.362806	0.814994	1.38682	0.0832064	0.480462	-1.49386	0.014365	0.119551	-1.27593	0.115544	0.426023
GOBP POSITIVE REGULATION OF RESPONSE TO CYTOKINE STIMULUS	0.94328	0.548726	0.794217	1.82659	0.00237376	0.0306753	1.99084	0.000506457	0.00645928	1.74724	0.00426656	0.103285	1.97894	0.0023175	0.0274742	1.7145	0.00391986	0.0167842	-1.59451	0.0131342	0.288656	-1.73254	0.00950629	0.289882	-1.95105	0.000833333	0.0404784	-1.32736	0.111013	0.772403	-0.991335	0.454648	0.85563	-1.46837	0.0506381	0.439122	-0.891517	0.60624	0.823008	-0.914204	0.5506	0.7492
GOBP REGULATION OF CD4 POSITIVE ALPHA BETA T CELL ACTIVATION	1.71656	0.00539707	0.085194	1.42411	0.0623517	0.23169	1.8612	0.0035167	0.0259062	1.68449	0.0095084	0.15164	2.02583	0.0018269	0.0227572	2.05423	0.000404858	0.00748136	-0.791138	0.811094	1	-1.43122	0.0699405	0.549111	-1.61825	0.014375	0.211524	0.947394	0.512806	0.931043	-1.53042	0.0333065	0.362105	0.821974	0.736586	0.951242	-1.48202	0.0634348	0.28409	-1.93186	0.0077187	0.192879
REACTOME RAC1 GTPASE CYCLE	1.39702	0.0164693	0.155565	1.48772	0.00855981	0.069793	1.90008	0.000291886	0.00616794	-0.747728	0.972095	0.997291	1.29593	0.0818976	0.285037	1.75131	0.00095057	0.00785725	0.745192	0.970129	1	-0.800194	0.93582	1	0.86463	0.798655	0.937367	0.969347	0.494025	0.92888	-1.68367	0.000759301	0.0529697	0.790322	0.826824	0.971699	-2.06999	0.000305904	0.0220817	-1.10189	0.295747	0.578784
GOBP TISSUE REMODELING	1.25294	0.0897048	0.369179	1.91558	0.000214133	0.00645221	1.64281	0.00394033	0.0283076	1.56122	0.00417711	0.101622	1.21244	0.153269	0.406089	2.3083	0.000669344	0.00748136	1.10134	0.265642	0.834019	1.2589	0.106909	0.615404	0.933606	0.600722	0.859157	-1.08636	0.268753	0.862009	-1.02521	0.386591	0.831222	0.949971	0.411073	0.820261	-1.86368	0.00092908	0.0278931	-1.38553	0.0763889	0.375427
GOBP CELLULAR RESPONSE TO EXTERNAL STIMULUS	0.840839	0.908169	0.970694	1.33969	0.0252359	0.134352	1.52084	0.00195376	0.016284	1.11756	0.181626	0.538508	1.60739	0.00208823	0.0250407	1.45227	0.00136612	0.00877042	-1.09283	0.21099	0.784816	-1.3314	0.0242215	0.418289	-0.977171	0.506008	0.82107	-0.898681	0.646688	0.967043	-1.29026	0.0305639	0.351905	1.64163	0.0572026	0.445742	-1.4855	0.00969828	0.0987186	0.9784	0.466532	0.703296
REACTOME NEDDYLATION	-1.16437	0.118696	0.4173	-1.44335	0.0121178	0.0849826	-1.59016	0.00162194	0.0142499	-1.41719	0.0141141	0.190773	-0.906115	0.64809	0.846208	-1.47808	0.00219178	0.0114238	0.998335	0.453378	0.949976	1.37386	0.0257572	0.421709	-1.41551	0.0124645	0.196506	-1.16378	0.172199	0.833133	1.51283	0.00212512	0.103656	-0.972378	0.260814	0.698537	0.77531	0.868429	0.950742	1.65229	0.0309713	0.293686
GOBP PEPTIDYL TYROSINE MODIFICATION	1.33322	0.0172195	0.157896	1.40164	0.00534521	0.0517024	2.00311	0.000332557	0.00616794	1.05397	0.300213	0.658668	1.70242	0.000795967	0.0123939	1.64295	0.00160256	0.00960068	-0.965966	0.555957	0.994433	-1.01011	0.402152	0.901038	-0.913695	0.733737	0.912746	0.843424	0.862705	0.999628	0.864887	0.799715	0.948739	0.794617	0.851817	0.973706	-1.38126	0.0208176	0.147851	-1.24864	0.100786	0.408488
GOBP MRNA PROCESSING	0.888476	0.841791	0.947015	-1.12479	0.162412	0.390544	-1.45268	0.00234063	0.0188131	1.6762	0.00021363	0.0206955	-1.04807	0.331918	0.615661	-1.67422	0.000103114	0.00748136	-0.933072	0.722733	1	0.945277	0.609091	0.992001	-1.11107	0.162979	0.557319	0.790232	0.964407	1	1.65661	0.000121212	0.0151765	-0.724718	0.884935	0.981931	-0.889258	0.763222	0.901166	1.04713	0.369269	0.634798
GOBP REGULATION OF CYTOSKELETON ORGANIZATION	1.33077	0.00790167	0.105312	1.34165	0.00631626	0.0571056	1.82804	0.000363372	0.00616794	-0.904719	0.791728	0.940839	1.49977	0.000559754	0.00998227	1.71555	0.00398406	0.016988	0.920205	0.711393	1	0.732459	0.996252	1	0.899255	0.823801	0.943943	0.952797	0.583291	0.950865	-1.10994	0.126424	0.608892	0.845367	0.693728	0.937557	-1.302	0.033101	0.19541	-1.2001	0.117819	0.428523
GOBP REGULATION OF NIK NF KAPPAB SIGNALING	1.04831	0.360703	0.678046	1.78458	0.00108085	0.0188736	1.62549	0.0149332	0.0762438	1.73931	0.00163834	0.062562	1.88579	0.00195074	0.0239425	2.04092	0.000520833	0.00748136	-1.04221	0.354478	0.905645	-1.37001	0.0765943	0.560213	-1.12963	0.235603	0.635208	1.03233	0.382294	0.898466	-1.04646	0.347214	0.810641	-0.827805	0.671278	0.933185	-1.42767	0.0604027	0.275943	-1.37937	0.103369	0.411144
GOBP INTEGRIN MEDIATED SIGNALING PATHWAY	1.31101	0.0603399	0.312598	1.8823	0.000213675	0.00645221	1.88317	0.000535045	0.00662119	1.05318	0.346027	0.702396	1.43437	0.050144	0.214836	2.07984	0.000587889	0.00748136	1.32224	0.0614049	0.532139	-1.27779	0.10752	0.616079	-0.796959	0.863904	0.957481	-0.903151	0.58467	0.950944	-1.29893	0.0862334	0.540137	1.03624	0.290522	0.727002	-1.58141	0.020674	0.147262	-0.959186	0.501384	0.722163
GOBP MAST CELL ACTIVATION	1.04674	0.368606	0.68211	2.11743	0.000215843	0.00645221	1.90728	0.00101446	0.0102176	1.25997	0.139882	0.481705	2.09586	0.000915541	0.013743	1.90659	0.000879507	0.00785725	1.24637	0.14063	0.68771	0.83586	0.729222	1	1.30751	0.0900918	0.445869	0.96863	0.489759	0.92888	-1.29442	0.11419	0.590246	-2.36805	0.0325686	0.415508	-1.91165	0.00344828	0.0597259	-1.31003	0.156484	0.469533
GOBP BIOLOGICAL PROCESS INVOLVED IN INTERACTION WITH HOST	1.031	0.367561	0.681249	1.72382	0.00042983	0.010461	1.7729	0.00113928	0.0111212	1.3178	0.0505325	0.326425	1.58351	0.011081	0.0817712	1.5765	0.00164069	0.00972709	-1.16521	0.152404	0.706824	-1.40553	0.0232375	0.410173	-1.49053	0.00860585	0.166592	-0.874822	0.688264	0.976375	0.85819	0.758621	0.945441	-0.951446	0.308728	0.742707	-1.32906	0.0705128	0.297447	-1.59264	0.0168928	0.257392
GOBP NEGATIVE REGULATION OF LEUKOCYTE MEDIATED IMMUNITY	1.03237	0.388556	0.698154	1.38948	0.0762931	0.256036	2.12736	0.000251193	0.00616794	1.41948	0.0641571	0.35874	2.31406	0.000227635	0.00593185	2.23604	0.000411353	0.00748136	-1.13773	0.245956	0.812472	-1.3915	0.0831296	0.569996	-1.60414	0.0147648	0.212369	-1.17098	0.208801	0.842197	-1.10651	0.287748	0.768133	-0.69378	0.93006	0.989927	-1.29576	0.136545	0.412705	-1.29804	0.165484	0.479781
GOBP PRODUCTION OF MOLECULAR MEDIATOR OF IMMUNE RESPONSE	1.44008	0.011947	0.134446	1.35978	0.0319263	0.155237	1.79358	0.000569638	0.00678777	1.10559	0.234692	0.59525	2.00193	0.000489356	0.00893107	1.89285	0.000808407	0.00771086	1.18382	0.142626	0.68771	-1.08567	0.265239	0.804863	-1.62053	0.00086077	0.0410509	0.923025	0.60291	0.958302	-1.27406	0.0615441	0.473415	-0.797157	0.67287	0.933185	-2.1766	0.000333556	0.0220817	-1.23005	0.142745	0.453443
GOBP NEGATIVE REGULATION OF PROTEOLYSIS	0.991188	0.464502	0.742961	1.62629	0.000432432	0.010461	1.63407	0.000617856	0.00729034	1.2083	0.0955481	0.413562	1.76186	0.000764331	0.0119908	1.66129	0.00110988	0.00808747	-0.978091	0.509697	0.980267	-1.11917	0.181095	0.719719	1.14835	0.144119	0.526892	0.93926	0.590132	0.952925	-1.10796	0.193352	0.696204	1.49997	0.0857522	0.483417	-1.13897	0.19691	0.500989	1.22303	0.190809	0.495637
GOBP INTERFERON GAMMA PRODUCTION	-1.15376	0.217183	0.546204	1.69929	0.00412864	0.0432219	2.09213	0.000514403	0.00645928	1.08038	0.309646	0.667622	2.39983	0.000233645	0.00593185	2.37586	0.000503271	0.00748136	-1.10255	0.268613	0.837112	-1.29228	0.111111	0.623833	-1.56388	0.01101	0.189371	-0.679055	0.970746	1	-0.895515	0.646199	0.923701	-0.542937	1	1	-1.75161	0.00624113	0.0814242	-1.41443	0.0857407	0.389469
KEGG HEMATOPOIETIC CELL LINEAGE	1.49452	0.0294807	0.213678	1.52096	0.0303226	0.151051	1.92605	0.000757576	0.00824692	1.4814	0.0336391	0.275076	2.01634	0.00205808	0.0247504	1.9966	0.00043611	0.00748136	-0.650184	0.979969	1	-1.14721	0.221296	0.754006	-1.1951	0.174078	0.569782	1.11623	0.278769	0.865233	-0.876115	0.661349	0.928837	-2.82959	0.000619195	0.410606	-1.25853	0.161273	0.456133	-1.33406	0.135905	0.447469
KEGG SYSTEMIC LUPUS ERYTHEMATOSUS	0.827857	0.751897	0.90021	1.65887	0.015158	0.0980716	2.192	0.000249563	0.00616794	1.777	0.00367797	0.0946594	1.9516	0.00472654	0.0471862	2.04028	0.000722543	0.00748136	-1.41507	0.0621242	0.534848	-1.53469	0.0416667	0.483152	-1.63086	0.016428	0.218199	-1.36994	0.0963621	0.75893	0.795466	0.767788	0.94705	-1.32495	0.0810591	0.479262	-2.2443	0.000259808	0.0220817	-1.88103	0.013684	0.233742
GOBP ANTIGEN PROCESSING AND PRESENTATION OF PEPTIDE OR POLYSACCHARIDE ANTIGEN VIA MHC CLASS II	1.04871	0.377653	0.690827	1.9655	0.00147835	0.0231739	1.85164	0.00239521	0.0191381	1.35023	0.128896	0.462777	2.23713	0.000223314	0.00593185	2.30353	0.000328947	0.00748136	-1.03762	0.387188	0.922091	-1.28024	0.152907	0.681308	-0.979936	0.47838	0.802485	0.824364	0.695571	0.976375	-1.71712	0.0104967	0.212014	1.02607	0.393623	0.808748	-2.21194	0.000478469	0.0220817	-1.82357	0.0229302	0.275775
GOBP ARTERY MORPHOGENESIS	1.35315	0.0665503	0.326777	2.02536	0.000216076	0.00645221	1.03471	0.387605	0.623331	1.34191	0.0770638	0.385096	-1.75043	0.00876578	0.0707142	1.77491	0.00262927	0.0128815	0.632594	0.982624	1	-0.535613	0.999691	1	0.937998	0.556213	0.842199	-0.63373	0.976018	1	1.30001	0.115498	0.592543	0.901639	0.560942	0.889465	-0.710664	0.875798	0.952148	-1.11861	0.29907	0.581594
REACTOME RHO GTPASE CYCLE	1.33937	0.00879507	0.111816	1.48245	0.000901307	0.0167914	1.60569	0.000728863	0.00817982	1.09346	0.192192	0.547601	1.40081	0.00804438	0.0660811	1.40543	0.0033557	0.0152172	0.979047	0.519498	0.98557	0.861152	0.831278	1	0.95787	0.598152	0.858297	1.00532	0.421621	0.907898	-1.24993	0.0178075	0.280575	0.980265	0.314811	0.746341	-2.11812	0.000396825	0.0220817	1.00892	0.425408	0.676413
GOBP PROTEIN IMPORT INTO MITOCHONDRIAL MATRIX	-1.78652	0.00447064	0.0766612	NA	NA	NA	NA	NA	NA	NA	NA	NA	NA	NA	NA	-1.55967	0.0239256	0.0680123	1.54517	0.0266973	0.405783	1.69087	0.00761211	0.257913	0.966445	0.496648	0.815978	1.44187	0.0835219	0.74922	1.49663	0.0481705	0.429368	1.58655	0.028695	0.410606	NA	NA	NA	NA	NA	NA
REACTOME METABOLISM OF AMINO ACIDS AND DERIVATIVES	-1.70424	0.00022482	0.0141005	1.5174	0.00197585	0.0275936	-1.43711	0.00500787	0.0343941	-0.945425	0.596023	0.871284	1.26942	0.0675782	0.253145	-0.744144	0.972484	0.995546	1.85293	0.00013678	0.018161	1.74484	0.000121996	0.0266627	1.8964	0.00018622	0.0147524	1.72442	0.000171851	0.0371211	1.41771	0.00538307	0.16509	1.69999	0.0412818	0.431957	1.42836	0.0173277	0.13301	1.29141	0.135578	0.447469
KEGG CYTOKINE CYTOKINE RECEPTOR INTERACTION	1.32297	0.0440263	0.264352	1.5875	0.00214915	0.0290162	1.49484	0.020306	0.0941965	1.33147	0.0385425	0.293115	2.09193	0.000482625	0.00893107	2.32757	0.000706714	0.00748136	0.655479	0.999256	1	0.574782	0.999866	1	-0.890061	0.751202	0.920534	0.842256	0.810797	0.991249	0.921144	0.615831	0.920255	-2.32791	0.0125452	0.410606	-0.925053	0.62247	0.831258	-1.67237	0.00500132	0.164987
GOBP POSITIVE REGULATION OF T CELL MEDIATED IMMUNITY	1.83153	0.00195008	0.0490544	1.66461	0.0149222	0.0970643	1.80757	0.00723733	0.0449867	1.10156	0.306797	0.664647	2.00843	0.00293852	0.0329635	2.03174	0.000739919	0.00751874	-0.822588	0.752004	1	-1.11893	0.266253	0.804863	-1.71486	0.00835771	0.162991	-0.793264	0.772064	0.983978	-1.02189	0.410985	0.838688	-1.10688	0.233662	0.675561	-1.40564	0.0949448	0.343889	-1.38816	0.125106	0.435854
GOBP REGULATION OF MYELOID LEUKOCYTE MEDIATED IMMUNITY	1.23737	0.155317	0.472276	1.70191	0.00988609	0.0761654	1.91238	0.00101446	0.0102176	1.40468	0.0610501	0.348929	2.16314	0.000459031	0.00878453	1.98755	0.000427899	0.00748136	-0.695809	0.947882	1	-1.14341	0.224939	0.754634	-1.10068	0.28861	0.680166	-0.923541	0.541603	0.939654	-1.39027	0.0704067	0.502827	1.20923	0.148048	0.581993	-1.39056	0.0970169	0.346889	-1.53213	0.0664945	0.36413
GOBP POSITIVE REGULATION OF REACTIVE OXYGEN SPECIES METABOLIC PROCESS	1.19275	0.187098	0.516799	1.82564	0.0023661	0.0306753	1.94438	0.000759686	0.00824692	1.15088	0.243112	0.604694	2.11647	0.000692361	0.0116973	2.25883	0.00043611	0.00748136	0.778078	0.841319	1	-0.866901	0.673083	1	-1.02477	0.398199	0.758752	0.794268	0.785688	0.983978	1.09236	0.322445	0.800309	1.43104	0.0562124	0.445742	0.726325	0.851091	0.942589	-0.978635	0.468791	0.70445
HALLMARK IL2 STAT5 SIGNALING	1.04778	0.332531	0.652496	2.0007	0.000214225	0.00645221	1.3349	0.0510264	0.172725	1.32418	0.0414486	0.299385	2.10553	0.000246853	0.00593185	1.88989	0.000944287	0.00785725	1.12583	0.214034	0.787719	0.845829	0.785375	1	1.23412	0.0841593	0.428832	1.33469	0.0549199	0.709181	-0.967025	0.52045	0.88328	-2.27265	0.0257493	0.410606	-1.61446	0.00527786	0.0753211	-1.81346	0.00352823	0.138023
GOBP REGULATION OF CD4 POSITIVE ALPHA BETA T CELL DIFFERENTIATION	1.62537	0.0155885	0.150734	1.38538	0.0888554	0.277907	1.87351	0.00365764	0.0266542	1.71567	0.00695723	0.132894	2.16758	0.000682439	0.011678	1.94528	0.00110988	0.00808747	-0.880427	0.632921	1	-1.36113	0.0996602	0.600417	-1.27579	0.138795	0.523451	0.999617	0.444114	0.916391	-1.46862	0.0611273	0.472628	-0.764539	0.817251	0.970002	-1.08149	0.335105	0.629906	-1.86759	0.0176322	0.261771
GOBP NEGATIVE REGULATION OF PEPTIDASE ACTIVITY	1.10782	0.240609	0.572337	1.73453	0.000426439	0.010461	1.60093	0.00512674	0.0349739	1.26358	0.0752936	0.383179	1.82027	0.000734574	0.0117315	1.87518	0.000734754	0.00751356	-1.20943	0.104377	0.634192	-1.36249	0.0331602	0.449377	1.14595	0.164651	0.560156	0.773588	0.929883	1	-1.20363	0.111516	0.584231	1.67577	0.0656824	0.451786	-0.828409	0.824342	0.929104	1.2356	0.196692	0.500435
GOBP IMMUNE RESPONSE REGULATING CELL SURFACE RECEPTOR SIGNALING PATHWAY	1.32745	0.0341912	0.233095	1.4516	0.0118254	0.0842843	2.13389	0.00029656	0.00616794	0.90102	0.699452	0.908665	2.23097	0.000251509	0.00593185	2.13338	0.0010582	0.00808747	-1.07193	0.277973	0.849225	-1.38382	0.0234998	0.410952	-1.4596	0.00757576	0.15464	-0.853859	0.751976	0.983978	-1.71225	0.000762486	0.0529697	0.882141	0.557855	0.889418	-2.33385	0.000320513	0.0220817	-2.24825	0.000255951	0.0565138
GOBP NEGATIVE REGULATION OF HYDROLASE ACTIVITY	1.36077	0.0142388	0.145206	1.54647	0.00109673	0.0189813	1.65698	0.000944882	0.00996175	0.897736	0.752012	0.927684	1.64089	0.00154044	0.0197792	1.80505	0.00121803	0.00835976	0.939609	0.610815	1	-1.23233	0.0710145	0.549111	1.06758	0.271305	0.666323	0.80715	0.910401	1	-1.36375	0.0139064	0.249098	1.53269	0.0808349	0.479262	-1.28032	0.0656329	0.288514	0.918024	0.558482	0.751503
GOBP METAL ION TRANSPORT	NA	NA	NA	NA	NA	NA	1.57443	0.000372717	0.00617493	NA	NA	NA	1.04107	0.311266	0.596183	NA	NA	NA	NA	NA	NA	NA	NA	NA	NA	NA	NA	NA	NA	NA	0.926975	0.68995	0.936187	NA	NA	NA	1.07527	0.284044	0.588929	-1.44979	0.00202922	0.100987
REACTOME IMMUNOREGULATORY INTERACTIONS BETWEEN A LYMPHOID AND A NON LYMPHOID CELL	1.22789	0.149981	0.462932	1.44176	0.0461739	0.193339	2.16472	0.000253872	0.00616794	1.21325	0.173198	0.527687	2.23403	0.000228885	0.00593185	2.19275	0.000438212	0.00748136	-0.658554	0.986958	1	-1.44031	0.0537669	0.513578	-1.67821	0.00317595	0.098006	0.956839	0.5055	0.929242	-1.43761	0.0404573	0.398918	0.94408	0.453155	0.851195	-1.18323	0.20227	0.508952	-1.70503	0.019413	0.265814
GOBP HETEROTYPIC CELL CELL ADHESION	1.3425	0.0924304	0.373302	1.4665	0.0446988	0.189888	1.95558	0.000504796	0.00645928	1.13969	0.258445	0.620197	2.09475	0.000692361	0.0116973	2.00048	0.000420168	0.00748136	1.43225	0.0466798	0.497273	-0.923815	0.543426	0.971565	0.68527	0.952482	0.989841	1.07566	0.337875	0.89075	-1.17164	0.219323	0.716097	0.872733	0.636736	0.921045	0.876838	0.636408	0.839636	-1.81337	0.0206585	0.268272
GOBP MEMBRANE INVAGINATION	1.37302	0.0631456	0.320083	1.67302	0.00971293	0.0755519	2.0585	0.000508001	0.00645928	-0.921695	0.582351	0.861372	2.01486	0.00183866	0.0228355	2.42094	0.000477099	0.00748136	0.954593	0.528072	0.987886	-1.08198	0.296308	0.841493	-1.35713	0.0717451	0.399608	-0.939972	0.520345	0.931043	-0.84565	0.727821	0.941257	-0.813637	0.720066	0.944688	-1.27148	0.149744	0.437257	-1.49256	0.0770094	0.375427
GOBP EPITHELIAL CELL DIFFERENTIATION	1.33456	0.00842549	0.109788	1.50243	0.000453104	0.0107109	1.36388	0.00508167	0.0347247	NA	NA	NA	0.999838	0.442849	0.712799	1.57143	0.00348432	0.015584	1.20272	0.0611075	0.532139	1.0161	0.41968	0.909649	NA	NA	NA	NA	NA	NA	1.03904	0.359224	0.814304	NA	NA	NA	-1.07229	0.25	0.560051	-1.07961	0.266545	0.560036
GOBP ANTIGEN RECEPTOR MEDIATED SIGNALING PATHWAY	1.20331	0.132603	0.436199	1.52217	0.00855615	0.069793	2.12928	0.000280584	0.00616794	0.943821	0.56829	0.85258	2.12691	0.000242483	0.00593185	2.1288	0.000763942	0.00759126	-1.09782	0.247661	0.814377	-1.37798	0.0440181	0.487267	-1.55571	0.00506543	0.126539	-0.929123	0.551285	0.939679	-1.63405	0.00236726	0.110754	0.780784	0.842155	0.973079	-2.3722	0.000299491	0.0220817	-2.26687	0.000243962	0.0565138
GOBP CELL ADHESION MEDIATED BY INTEGRIN	1.45514	0.0214067	0.178858	1.55868	0.0167355	0.104511	2.16109	0.000257202	0.00616794	1.29868	0.0892048	0.408818	1.80114	0.00604011	0.0543219	2.07274	0.000520833	0.00748136	-0.729757	0.947986	1	-1.11886	0.240729	0.776383	0.901753	0.643807	0.875931	0.76149	0.850831	0.99895	-1.19665	0.166765	0.658908	1.00708	0.35364	0.776609	-2.00673	0.00190892	0.040507	-1.08082	0.342314	0.617457
GOBP REGULATION OF VESICLE MEDIATED TRANSPORT	1.26106	0.0300211	0.215602	1.30932	0.0106047	0.0789406	1.82389	0.000361795	0.00616794	-0.920762	0.736173	0.921835	1.7676	0.000277393	0.00593185	1.90332	0.00325733	0.0150396	1.10199	0.205961	0.777428	-0.98744	0.489123	0.945403	-1.16868	0.0826428	0.425043	-1.00543	0.384145	0.898466	-0.92193	0.784521	0.948739	-0.726829	0.876045	0.98042	-1.19395	0.0917352	0.339546	-1.05329	0.344384	0.618152
GOBP REGULATION OF PEPTIDYL TYROSINE PHOSPHORYLATION	1.34324	0.0263061	0.200347	1.26856	0.0567667	0.220393	2.07884	0.00029656	0.00616794	1.06962	0.27772	0.638837	1.77379	0.00076297	0.0119908	1.93914	0.000994036	0.00804965	-0.815418	0.935082	1	-0.967315	0.508358	0.953599	-1.14813	0.156148	0.548837	0.845233	0.80498	0.987904	0.997163	0.466021	0.858635	-0.702232	0.925	0.989428	-0.932066	0.607496	0.823942	-1.42823	0.0370959	0.307381
REACTOME REGULATION OF INSULIN LIKE GROWTH FACTOR IGF TRANSPORT AND UPTAKE BY INSULIN LIKE GROWTH FACTOR BINDING PROTEINS IGFBPS	1.72878	0.00134357	0.0402558	1.65999	0.00365827	0.0410571	1.44529	0.0399016	0.147505	1.63231	0.0026738	0.0802862	0.853048	0.707452	0.877064	1.88061	0.000533903	0.00748136	1.15593	0.204014	0.773942	-1.13477	0.216731	0.750052	1.01006	0.42226	0.771033	-1.73926	0.0160561	0.532146	-0.786215	0.902279	0.97202	1.02838	0.278449	0.716434	-0.751486	0.875	0.951917	-0.788761	0.776499	0.873965
GOBP SYNAPTIC SIGNALING	1.708	0.000175932	0.0141005	NA	NA	NA	1.18577	0.0968523	0.262783	NA	NA	NA	1.07656	0.253541	0.538709	1.6026	0.00364964	0.0160873	-0.825601	0.993024	1	-0.856851	0.959837	1	NA	NA	NA	NA	NA	NA	0.89284	0.759719	0.945629	NA	NA	NA	1.30701	0.032125	0.192893	1.02283	0.405704	0.662876
REACTOME RESPONSE TO ELEVATED PLATELET CYTOSOLIC CA2	0.817355	0.856409	0.950436	1.8519	0.0002145	0.00645221	1.92629	0.000278009	0.00616794	1.02259	0.394623	0.744198	1.68947	0.00798645	0.0658645	2.11064	0.000658328	0.00748136	-1.19965	0.128976	0.667309	-1.52253	0.0129726	0.340614	1.07849	0.293252	0.683429	-0.823296	0.775051	0.983978	0.917056	0.622057	0.921865	1.08062	0.214971	0.661317	-1.13489	0.24494	0.555527	1.27637	0.183531	0.491187
GOBP SUPEROXIDE ANION GENERATION	-0.805892	0.781404	0.914844	1.96194	0.00106	0.0188736	1.95385	0.000971345	0.0100836	1.28408	0.145744	0.490292	1.92152	0.0056243	0.052156	1.96779	0.000689655	0.00748136	-1.08819	0.324844	0.887906	-1.03129	0.390738	0.893859	-1.1934	0.21524	0.613335	1.00071	0.447153	0.918369	0.952651	0.533996	0.890317	0.893926	0.591821	0.899641	-1.2349	0.203074	0.509949	-1.37902	0.143837	0.455457
KEGG CARDIAC MUSCLE CONTRACTION	-1.63735	0.00533771	0.0845407	-1.62759	0.0098568	0.0761654	-1.59748	0.014876	0.0760476	-1.78164	0.000984834	0.0486233	-1.72923	0.00970874	0.0746799	-1.60113	0.0075817	0.0278138	1.88196	0.000498919	0.0380348	1.76819	0.00480553	0.195284	1.90472	0.000384689	0.0249146	1.60951	0.0197911	0.553156	1.5958	0.0139066	0.249098	1.67809	0.0340268	0.417596	1.76515	0.00945241	0.0982587	0.904655	0.526866	0.735345
GOBP INFLAMMATORY RESPONSE TO ANTIGENIC STIMULUS	1.40403	0.0629936	0.319657	1.71006	0.00863744	0.0700133	1.93221	0.00100125	0.0102113	1.63132	0.01221	0.174853	1.83541	0.0102273	0.0778803	2.0317	0.00042517	0.00748136	0.739809	0.884928	1	-1.01164	0.395467	0.897016	-1.55417	0.0222917	0.252575	-0.697568	0.918399	1	-1.35096	0.0992449	0.56574	-2.85905	0.000618047	0.410606	-1.60594	0.0310398	0.188896	1.93994	0.0248134	0.28038
KEGG CELL ADHESION MOLECULES CAMS	1.79051	0.000573066	0.0238332	1.11482	0.255599	0.500646	1.98115	0.000263505	0.00616794	1.24621	0.122764	0.455129	1.69315	0.0111165	0.0817712	1.70314	0.00113058	0.00808747	-0.832841	0.819024	1	-1.25102	0.125262	0.650165	-1.36446	0.0491974	0.344593	0.728435	0.934066	1	-1.39949	0.0391198	0.392482	0.958257	0.411051	0.820261	-1.46865	0.0376653	0.211145	-1.2861	0.142757	0.453443
KEGG FC GAMMA R MEDIATED PHAGOCYTOSIS	1.18543	0.170027	0.492491	1.40804	0.0436841	0.187237	1.98612	0.000267809	0.00616794	-1.26494	0.116738	0.447157	2.14153	0.000241838	0.00593185	1.97868	0.000576701	0.00748136	-0.647041	0.993785	1	-0.89239	0.642668	1	-0.86081	0.731522	0.912237	1.35283	0.0843243	0.74922	-1.19109	0.168037	0.661328	0.726392	0.916602	0.987139	-1.65685	0.0196966	0.143322	-1.47373	0.0791925	0.378648
GOBP PLATELET ACTIVATION	1.02271	0.403619	0.704874	1.83976	0.000214546	0.00645221	1.85711	0.000547945	0.00671936	0.762615	0.922268	0.985887	1.73726	0.0071977	0.0613142	2.0645	0.000614628	0.00748136	0.935264	0.588782	1	-0.933739	0.556192	0.972987	0.787106	0.908375	0.972615	0.972701	0.484097	0.92888	-1.43682	0.0251046	0.327458	1.22921	0.110148	0.521888	-1.29548	0.106452	0.365325	-1.22336	0.181051	0.490049
GOBP POSITIVE REGULATION OF CELL KILLING	1.78209	0.00526316	0.0836415	1.70851	0.0100599	0.076979	1.52737	0.0587662	0.190065	1.31704	0.123394	0.455393	2.09988	0.00112233	0.0159303	2.01931	0.00112528	0.00808747	-1.10568	0.292604	0.861098	-1.54024	0.039739	0.477615	-1.63672	0.0151893	0.212369	-0.670541	0.939627	1	-1.00029	0.43959	0.847609	-1.04278	0.30785	0.742707	-1.12667	0.288457	0.591319	-1.44086	0.0961911	0.403341
GOBP CELL PART MORPHOGENESIS	1.73503	0.000175408	0.0141005	NA	NA	NA	1.49935	0.000729395	0.00817982	NA	NA	NA	-0.922889	0.682256	0.8626	1.60383	0.00483092	0.0196111	0.886832	0.821312	1	0.748315	0.996285	1	NA	NA	NA	NA	NA	NA	-1.09051	0.158445	0.647094	NA	NA	NA	-0.846784	0.897485	0.960524	-1.15298	0.151311	0.46319
GOBP CELLULAR RESPONSE TO PEPTIDE	1.17366	0.10677	0.400406	1.39616	0.00796636	0.0661045	1.96547	0.000336814	0.00616794	1.34265	0.0163413	0.19842	1.39006	0.0212033	0.124689	1.86198	0.00162338	0.00967465	0.933069	0.637812	1	0.824465	0.883966	1	1.08927	0.218825	0.619113	0.933993	0.612881	0.959208	-1.12143	0.158492	0.647094	1.12695	0.164695	0.603191	-1.19999	0.123348	0.393014	0.917784	0.55891	0.751579
GOBP T CELL MEDIATED CYTOTOXICITY	1.65796	0.0148477	0.146737	1.55078	0.0453778	0.191218	1.83494	0.00557982	0.0371286	0.772762	0.78332	0.93747	2.02975	0.00267977	0.0303877	2.30379	0.000344828	0.00748136	1.03188	0.412035	0.936547	-0.767556	0.823613	1	-1.14941	0.248635	0.649634	0.631479	0.956732	1	-1.08959	0.322495	0.800309	0.634544	0.965827	0.996252	-0.957458	0.507614	0.768056	-1.46927	0.0970996	0.403341
GOBP NUCLEOBASE CONTAINING SMALL MOLECULE METABOLIC PROCESS	-1.45318	0.000463177	0.0209499	1.01659	0.383818	0.617426	-1.20174	0.0729152	0.218001	-1.52649	0.000186776	0.0206955	-1.16913	0.121415	0.356807	-1.21916	0.0459215	0.111793	1.49201	0.000391901	0.0308401	1.41962	0.00277971	0.141771	NA	NA	NA	1.45197	0.00338581	0.273213	-0.897491	0.890987	0.971788	NA	NA	NA	0.976884	0.520594	0.776381	1.28439	0.110536	0.420827
GOBP INTERLEUKIN 1 PRODUCTION	-1.22239	0.136685	0.441294	1.97178	0.000216497	0.00645221	1.72714	0.00760842	0.046751	1.32165	0.0853584	0.400277	1.88842	0.00536881	0.0511146	2.56263	0.000490436	0.00748136	1.28666	0.0953674	0.6129	-1.54659	0.0242623	0.418289	-1.18627	0.173283	0.56922	0.892928	0.627568	0.961732	-0.819701	0.804258	0.948819	0.777696	0.826212	0.971699	-0.832016	0.726405	0.884651	-1.71859	0.0213588	0.268272
GOBP REGULATION OF NEUROTRANSMITTER RECEPTOR ACTIVITY	1.5613	0.0265107	0.200357	-2.07876	0.000186289	0.00645221	1.31945	0.148946	0.344094	-1.51451	0.0312807	0.266022	1.32376	0.138117	0.381243	1.82895	0.00420315	0.0176912	-1.37883	0.0891473	0.605543	-1.33331	0.114717	0.627473	-0.618804	0.979806	0.996256	-0.673356	0.922258	1	-1.04372	0.386159	0.831222	1.0429	0.340949	0.7633	0.691889	0.872458	0.951768	-0.888841	0.591995	0.772738
GOBP GRANULOCYTE MIGRATION	1.1767	0.17089	0.494078	1.51247	0.0141509	0.0941971	2.19973	0.000263574	0.00616794	0.983087	0.472407	0.800162	2.46684	0.000239808	0.00593185	2.20916	0.000573723	0.00748136	-0.665758	0.995586	1	-1.08141	0.277797	0.820941	-1.27217	0.0904501	0.446531	1.01339	0.413905	0.904449	0.804187	0.819789	0.953246	1.42537	0.0685089	0.456943	-0.954947	0.528145	0.779239	-1.89655	0.00494234	0.164987
GOBP NEGATIVE REGULATION OF DEFENSE RESPONSE	-0.931	0.640676	0.84783	1.5597	0.00300429	0.0354229	1.78951	0.000291375	0.00616794	0.956834	0.545474	0.842503	1.81792	0.000990344	0.0142547	1.94555	0.000929368	0.00785725	1.19486	0.128239	0.667309	-0.948102	0.548548	0.972474	-1.23584	0.0839629	0.428832	-0.991694	0.413315	0.904449	-1.04341	0.337838	0.807644	-2.3807	0.00866991	0.410606	-1.19665	0.151197	0.43897	1.33538	0.134336	0.447469
REACTOME CELL SURFACE INTERACTIONS AT THE VASCULAR WALL	0.979102	0.489862	0.758262	1.58076	0.00665236	0.0587201	1.9137	0.000270563	0.00616794	0.902707	0.64346	0.886969	1.82467	0.00407772	0.0421196	1.61308	0.00120555	0.00834932	-0.944018	0.562465	0.996081	-1.06831	0.298628	0.843664	-0.821656	0.834726	0.94783	0.850267	0.733693	0.98175	-1.40981	0.034005	0.365136	1.13057	0.174144	0.609458	-1.40712	0.0564103	0.265745	-1.85195	0.00718924	0.187987
REACTOME CDC42 GTPASE CYCLE	1.45314	0.0120709	0.134554	1.56175	0.00490614	0.0488197	1.86933	0.000285633	0.00616794	0.739495	0.97014	0.997061	1.16853	0.184437	0.450861	1.62282	0.000804505	0.00771086	0.777334	0.916869	1	-0.745691	0.96926	1	0.994482	0.455558	0.794504	0.938419	0.552958	0.939679	-1.56885	0.00321085	0.129138	0.80057	0.792795	0.96556	-1.55815	0.018524	0.139585	-1.01835	0.420325	0.672819
GOBP REGULATION OF CELL PROJECTION ORGANIZATION	NA	NA	NA	NA	NA	NA	1.7602	0.0003861	0.00623	NA	NA	NA	1.01611	0.387237	0.668295	NA	NA	NA	NA	NA	NA	NA	NA	NA	NA	NA	NA	NA	NA	NA	-1.08837	0.155327	0.646461	NA	NA	NA	-1.01837	0.402635	0.688348	-1.54347	0.0010925	0.0737983
KEGG REGULATION OF ACTIN CYTOSKELETON	1.53474	0.00330215	0.0681875	1.11573	0.211551	0.449836	1.95165	0.0002886	0.00616794	-0.767951	0.95772	0.994506	1.7435	0.00126422	0.0172971	2.15203	0.000977517	0.00798679	-0.926398	0.640752	1	-1.04273	0.338069	0.878764	-0.80785	0.924504	0.979985	0.822526	0.840692	0.997964	-1.19253	0.120473	0.602692	0.817023	0.754509	0.95499	-1.01262	0.428749	0.709504	-1.23823	0.161064	0.474151
GOBP REGULATION OF LEUKOCYTE DEGRANULATION	0.957033	0.518203	0.777801	1.94514	0.00106587	0.0188736	1.88713	0.00225113	0.0182382	1.4891	0.0442586	0.311402	2.11467	0.000906824	0.013743	1.88026	0.00157109	0.00955732	-0.695204	0.939835	1	-1.04551	0.349686	0.89063	-1.05441	0.34999	0.724763	-0.828378	0.71056	0.976375	-1.64722	0.0108225	0.216767	0.907748	0.569924	0.894209	-1.54383	0.0450894	0.233692	-1.48895	0.0803342	0.380308
GOBP REGULATION OF EXTRINSIC APOPTOTIC SIGNALING PATHWAY	1.20715	0.128161	0.431547	1.72096	0.00127932	0.0208511	1.72918	0.00140371	0.0130083	1.42408	0.0246173	0.243011	1.42889	0.042141	0.195611	2.024	0.000728332	0.00748136	-0.995849	0.449533	0.94983	-0.857167	0.772507	1	-0.933938	0.589841	0.855348	-0.758223	0.916307	1	0.925748	0.605793	0.918816	-0.635578	0.988496	1	-1.00771	0.446094	0.72263	-1.7903	0.00732601	0.190335
GOBP TISSUE MORPHOGENESIS	1.45324	0.000348432	0.0193006	NA	NA	NA	1.07774	0.236016	0.459467	NA	NA	NA	-1.18616	0.09972	0.319119	1.36665	0.0041841	0.0176761	-0.785279	0.999571	1	-0.814806	0.994211	1	NA	NA	NA	NA	NA	NA	1.02702	0.392221	0.832469	NA	NA	NA	-1.0141	0.424111	0.705891	-1.14226	0.167147	0.479926
GOBP INTERLEUKIN 10 PRODUCTION	1.70939	0.00682128	0.0993415	1.3914	0.0799403	0.262842	2.08798	0.000246427	0.00616794	1.02483	0.40875	0.755115	2.15323	0.000455892	0.00878453	1.85495	0.00325145	0.0150277	0.798895	0.789333	1	-1.09122	0.294638	0.839113	-1.38902	0.0727006	0.401357	1.0043	0.429628	0.910267	-0.8992	0.597938	0.916599	-0.648084	0.96041	0.996252	-1.03743	0.390777	0.678296	-1.66393	0.0356908	0.303414
GOBP ACTIN FILAMENT BUNDLE ORGANIZATION	1.37412	0.0254525	0.198073	1.6964	0.000428174	0.010461	1.642	0.00367024	0.0266981	0.777341	0.944757	0.988962	1.37755	0.0499144	0.214234	1.72921	0.000793021	0.00767987	0.845432	0.792663	1	-1.30485	0.0668693	0.541873	-0.851444	0.791737	0.936701	1.21676	0.146555	0.812875	-1.2467	0.0866643	0.541357	-0.839343	0.58871	0.89939	-1.13996	0.235682	0.545927	-1.23462	0.167196	0.479926
GOBP CELL MORPHOGENESIS INVOLVED IN NEURON DIFFERENTIATION	1.63004	0.000175623	0.0141005	-1.51718	0.00035759	0.0101338	1.50485	0.00070922	0.00817982	-0.938584	0.66747	0.89569	-0.834064	0.898279	0.973857	1.72024	0.00315457	0.0147439	0.773647	0.990875	1	-0.768234	1	1	NA	NA	NA	-0.794822	0.966553	1	-1.00047	0.422898	0.842164	NA	NA	NA	-0.769996	0.972186	0.989292	-1.19926	0.119895	0.428524
GOBP NEGATIVE REGULATION OF LEUKOCYTE PROLIFERATION	1.16675	0.211341	0.539382	1.44864	0.0434595	0.186949	2.00899	0.000508001	0.00645928	1.58969	0.0118174	0.172268	1.93276	0.00413128	0.0424627	2.14357	0.00045045	0.00748136	-0.75459	0.914096	1	-1.1088	0.257161	0.79173	-1.16822	0.195942	0.593139	-0.991107	0.427618	0.909089	-1.69497	0.00519931	0.16328	-2.78031	0.00313218	0.410606	-1.53176	0.0345852	0.200249	-1.68196	0.0279468	0.287604
GOBP REGULATION OF BODY FLUID LEVELS	1.13882	0.149575	0.462287	1.88621	0.000222866	0.00645221	1.87101	0.000331016	0.00616794	1.03751	0.332338	0.689885	1.32085	0.0402649	0.190671	1.86067	0.00148588	0.00924196	0.897702	0.746117	1	-1.05222	0.286572	0.8288	0.862771	0.892691	0.969354	-1.10692	0.208532	0.842197	-1.23298	0.0476407	0.429368	-1.80804	0.0702087	0.45697	-1.07395	0.274589	0.58302	-1.10439	0.252427	0.550343
GOBP RNA SPLICING VIA TRANSESTERIFICATION REACTIONS	-0.947028	0.612472	0.833871	-1.14538	0.163009	0.390623	-1.37634	0.0195312	0.0919651	1.7988	0.000212134	0.0206955	-1.08753	0.269199	0.55245	-1.55784	0.0001074	0.00748136	-1.02823	0.35855	0.911078	0.760049	0.965772	1	-1.15249	0.140382	0.524852	-0.755852	0.970042	1	1.90216	0.000128949	0.0151765	0.777146	0.887877	0.982348	0.847617	0.764897	0.901986	-0.906894	0.634759	0.794233
HALLMARK CHOLESTEROL HOMEOSTASIS	0.882137	0.684241	0.865621	1.77132	0.00236559	0.0306753	1.98693	0.000262123	0.00616794	1.00575	0.432559	0.775137	1.59349	0.0297974	0.156964	1.82497	0.000513084	0.00748136	-1.33417	0.0714857	0.564388	-1.31329	0.105499	0.612166	0.838723	0.76156	0.924654	-1.03777	0.357459	0.89292	-0.832834	0.78796	0.948739	-1.30251	0.0828684	0.480462	0.675315	0.888762	0.956731	-1.16666	0.271695	0.564418
GOBP REGULATION OF ANTIGEN RECEPTOR MEDIATED SIGNALING PATHWAY	1.26771	0.136854	0.441538	1.63748	0.0135397	0.0909943	2.12455	0.000253614	0.00616794	-0.873536	0.661557	0.893723	1.97367	0.00298782	0.0333373	2.15132	0.00043611	0.00748136	-1.04121	0.37784	0.91786	-1.34196	0.10171	0.607398	-1.6732	0.0116521	0.19182	1.14114	0.266319	0.859268	-1.7808	0.00250348	0.112534	1.06133	0.301832	0.736523	-1.66683	0.0186744	0.139585	-2.16139	0.000860585	0.0637097
HALLMARK EPITHELIAL MESENCHYMAL TRANSITION	0.867652	0.804001	0.927875	1.5248	0.00514139	0.0502322	1.34865	0.0458528	0.160861	1.73816	0.000417101	0.0294585	-0.724624	0.963488	0.994468	1.87242	0.000944287	0.00785725	-0.957702	0.539474	0.98988	-1.16425	0.161238	0.694607	0.897878	0.713858	0.905174	-0.829738	0.811618	0.9915	1.00988	0.439398	0.847609	1.41308	0.0809271	0.479262	-1.31941	0.0753532	0.306471	-1.83372	0.00151899	0.088013
GOBP RESPIRATORY BURST	-0.843768	0.697819	0.875206	1.80843	0.00654008	0.0581528	2.08235	0.000242601	0.00616794	1.35186	0.109157	0.442969	2.06167	0.00201658	0.0245017	2.51703	0.000345543	0.00748136	1.25949	0.163483	0.718589	1.2062	0.20969	0.744378	0.957549	0.51112	0.823245	1.1927	0.227949	0.846638	-1.31654	0.131281	0.617358	1.20511	0.191998	0.631372	-1.75578	0.020098	0.144172	-1.21441	0.244828	0.543102
GOBP REGULATION OF EPITHELIAL CELL MIGRATION	1.36666	0.0190918	0.166619	1.60866	0.00107319	0.0188736	1.30054	0.0610942	0.195415	0.975601	0.496217	0.816351	1.35178	0.0450955	0.202724	2.14292	0.00111111	0.00808747	0.945625	0.585245	1	-0.884497	0.767462	1	1.38753	0.0178174	0.224149	0.783795	0.92239	1	0.913689	0.661188	0.928837	1.99581	0.0254765	0.410606	-1.59477	0.00592885	0.0800706	-1.51867	0.0209096	0.268272
REACTOME INTERLEUKIN 2 FAMILY SIGNALING	0.829991	0.732251	0.891436	1.89357	0.00128425	0.0208511	2.08008	0.000247219	0.00616794	1.14296	0.264867	0.626723	2.02782	0.00225073	0.026912	1.79693	0.00388048	0.0167059	-0.892039	0.612042	1	-1.02522	0.388732	0.893859	-1.36702	0.0905091	0.446531	-0.774621	0.786875	0.983978	0.640097	0.938254	0.981258	-2.81616	0.000614754	0.410606	-1.58255	0.0437864	0.230319	-0.933453	0.521411	0.73283
GOBP CELLULAR COMPONENT DISASSEMBLY	1.25153	0.0329515	0.229636	1.4787	0.0011241	0.0192487	1.40417	0.00424628	0.0301323	1.39741	0.00366221	0.0946594	1.37288	0.0128591	0.090797	1.08811	0.110119	0.212655	-1.05838	0.241151	0.808089	-0.908755	0.803077	1	-0.986281	0.481959	0.805466	-1.01579	0.354987	0.892678	-1.03484	0.307281	0.791321	0.850021	0.682348	0.935117	-1.52549	0.00210084	0.0426407	-1.10714	0.239987	0.540042
GOBP MEMBRANE ORGANIZATION	NA	NA	NA	NA	NA	NA	1.11796	0.115433	0.29102	NA	NA	NA	1.46461	0.00145985	0.0188024	NA	NA	NA	NA	NA	NA	NA	NA	NA	NA	NA	NA	NA	NA	NA	NA	NA	NA	NA	NA	NA	-1.23878	0.0317628	0.191796	1.43116	0.0314101	0.293686
GOBP POSITIVE REGULATION OF INTERLEUKIN 1 BETA PRODUCTION	-0.986139	0.466308	0.745288	1.87413	0.00150635	0.0231739	1.93767	0.00146306	0.0132557	1.36057	0.0992039	0.422936	2.01253	0.003854	0.0402069	2.37797	0.000362713	0.00748136	-1.16496	0.228799	0.792946	-1.72722	0.013848	0.352519	-1.0352	0.373294	0.738258	-1.10001	0.299456	0.880713	-0.970246	0.483646	0.862588	0.849094	0.674673	0.933185	0.771146	0.766408	0.902193	-1.22651	0.226042	0.524712
GOBP POSITIVE REGULATION OF INTERLEUKIN 1 PRODUCTION	-0.925481	0.591245	0.818944	2.02504	0.000215285	0.00645221	1.77576	0.00950475	0.0556322	1.45455	0.0504475	0.326307	1.91557	0.0059266	0.053648	2.22549	0.000397141	0.00748136	-0.929145	0.561511	0.996081	-1.49631	0.0536791	0.513578	-1.01177	0.416336	0.768516	1.07625	0.33266	0.89075	-0.835452	0.721502	0.941257	1.02977	0.343549	0.765723	0.711938	0.846847	0.940053	-1.47219	0.0911215	0.395141
GOBP REGULATION OF SUPRAMOLECULAR FIBER ORGANIZATION	1.25654	0.0407102	0.254994	1.53635	0.000891266	0.0167914	1.64822	0.00101044	0.0102176	0.828174	0.945427	0.988962	1.40495	0.014454	0.0983954	1.72681	0.00199601	0.0108875	1.03573	0.358137	0.911078	0.786562	0.946222	1	1.05521	0.298372	0.688496	1.04336	0.339236	0.892001	-1.12263	0.147254	0.636676	0.973208	0.330183	0.756706	-1.25883	0.0756334	0.306471	-1.32252	0.0604411	0.350585
GOBP EMBRYONIC ORGAN DEVELOPMENT	1.4548	0.00215866	0.0526132	1.45132	0.00222916	0.0296772	-0.850782	0.821316	0.933577	1.37395	0.00559742	0.119526	-1.41179	0.020215	0.120338	1.30154	0.00165563	0.00975988	0.853314	0.869553	1	0.792268	0.941248	1	1.25038	0.0301564	0.281997	-0.851379	0.834176	0.996528	0.943097	0.605751	0.918816	0.879018	0.572596	0.895007	-0.999747	0.464713	0.739948	-1.27099	0.0743879	0.37513
GOBP CIRCULATORY SYSTEM PROCESS	1.34028	0.00702371	0.10074	1.36746	0.00384007	0.0421325	1.45217	0.00178253	0.015105	1.18365	0.063913	0.35874	0.962802	0.555927	0.79251	1.71576	0.00326797	0.0150736	0.975278	0.536905	0.989634	0.91578	0.695907	1	NA	NA	NA	NA	NA	NA	-1.26839	0.022584	0.305451	NA	NA	NA	0.944924	0.602187	0.821496	0.941465	0.542673	0.744303
GOBP POSITIVE REGULATION OF PEPTIDASE ACTIVITY	-0.834173	0.867594	0.954957	1.67975	0.00107273	0.0188736	1.73136	0.00113895	0.0111212	0.911821	0.649917	0.890721	2.13039	0.000244798	0.00593185	1.40115	0.00850077	0.0302861	0.83257	0.826356	1	0.702513	0.975226	1	0.906047	0.689022	0.896894	-0.818843	0.81008	0.990698	-1.05364	0.320858	0.798733	-2.30572	0.0306295	0.415082	-0.966824	0.518702	0.775161	-1.14007	0.251955	0.5502
GOBP REGULATION OF PHAGOCYTOSIS	1.12363	0.25279	0.585486	1.34651	0.0743317	0.254419	1.98578	0.000259673	0.00616794	-1.08387	0.312937	0.671768	2.34266	0.000238892	0.00593185	2.13479	0.000493583	0.00748136	1.36575	0.0535714	0.515533	-1.3547	0.084663	0.571329	-0.902793	0.636575	0.87375	0.858991	0.691516	0.976375	-1.36331	0.0634351	0.479083	0.959912	0.430781	0.836133	0.667351	0.925949	0.974772	-1.31688	0.140303	0.451367
GOBP EPITHELIAL CELL APOPTOTIC PROCESS	1.30228	0.0796257	0.348856	1.38667	0.0471373	0.196581	1.77243	0.00263783	0.0206299	1.06946	0.32722	0.685564	1.83128	0.00411423	0.0423918	1.81822	0.0010929	0.00808747	-0.650444	0.994001	1	-0.775585	0.911194	1	-0.868454	0.716208	0.906011	0.921575	0.570683	0.944136	-1.35896	0.0613293	0.472952	0.894911	0.553488	0.88808	1.12058	0.294118	0.593443	-1.2038	0.216085	0.514608
GOBP REGULATION OF PROTEIN CONTAINING COMPLEX ASSEMBLY	1.40471	0.0046687	0.0784851	1.30048	0.0215173	0.123103	1.67602	0.00034188	0.00616794	-0.873852	0.842381	0.959923	1.50124	0.00375536	0.0394739	1.87509	0.00211416	0.0111721	-1.06971	0.240454	0.806859	-1.04942	0.292479	0.837572	-1.27655	0.0322232	0.295014	0.928715	0.628287	0.961732	-1.04837	0.285859	0.765126	0.918215	0.457505	0.852855	-1.26385	0.0612633	0.278363	-1.41497	0.0271691	0.287604
GOBP POSITIVE REGULATION OF ALPHA BETA T CELL DIFFERENTIATION	1.60767	0.0185185	0.164361	1.60239	0.0238864	0.130342	1.8125	0.00698777	0.0441173	1.61685	0.0171885	0.202534	2.13041	0.0006876	0.0116973	1.75483	0.00628931	0.0241583	-0.985467	0.462005	0.952357	-1.2789	0.144394	0.669977	1.62851	0.011409	0.191219	-0.788396	0.769281	0.983978	-1.34495	0.11208	0.585054	-0.941615	0.495595	0.872642	-1.35623	0.119919	0.388514	-1.79937	0.02418	0.278292
GOBP POSITIVE REGULATION OF PHAGOCYTOSIS	1.5282	0.0255171	0.198073	1.16612	0.223082	0.462994	1.87527	0.00151439	0.0136174	0.995708	0.452033	0.788598	2.33738	0.000229516	0.00593185	2.14307	0.000404858	0.00748136	1.35746	0.0702473	0.564388	-1.46262	0.0611247	0.531053	0.831533	0.75249	0.921034	0.709477	0.905109	1	-1.34762	0.0885402	0.545732	0.906403	0.564972	0.891252	0.732235	0.846141	0.939911	-1.1111	0.312021	0.592884
GOBP ANTIMICROBIAL HUMORAL RESPONSE	1.04856	0.3664	0.680259	1.46171	0.0565068	0.219969	2.03816	0.000728509	0.00817982	1.54558	0.0253962	0.24494	2.10572	0.00179372	0.0224108	2.24413	0.000362713	0.00748136	1.31312	0.0926622	0.609797	1.41274	0.0522178	0.513578	-1.16788	0.188043	0.585445	1.13716	0.25122	0.850693	0.936534	0.559739	0.903982	1.08227	0.239527	0.679152	0.851612	0.695075	0.86788	1.3051	0.174802	0.486038
GOBP PROTEIN KINASE B SIGNALING	0.945678	0.575746	0.809074	1.47353	0.0110993	0.0813721	1.64698	0.00227402	0.0183869	1.33252	0.0438669	0.309985	1.7227	0.00244798	0.0284032	1.87137	0.000834725	0.00782317	1.13805	0.199107	0.769413	1.11655	0.254414	0.789323	1.09734	0.241688	0.641211	0.760501	0.935416	1	1.06337	0.338955	0.808168	1.24037	0.110008	0.521888	-1.25638	0.113167	0.376882	-1.19935	0.190909	0.495637
REACTOME NEURONAL SYSTEM	1.13869	0.162275	0.482212	-2.0447	0.000181324	0.00645221	1.59951	0.00267698	0.0208158	-1.43987	0.00149701	0.0615156	-0.839702	0.824573	0.93937	1.40867	0.00135135	0.00874096	0.839227	0.869086	1	-0.806733	0.957527	1	-0.762397	0.997415	1	-0.86218	0.776384	0.983978	0.798732	0.905782	0.973057	-1.75238	0.0869658	0.486603	1.29547	0.0604144	0.275943	-1.1041	0.256903	0.55355
GOBP POSITIVE REGULATION OF CD4 POSITIVE ALPHA BETA T CELL ACTIVATION	1.80682	0.00446082	0.0766612	1.61091	0.0287102	0.14577	1.82637	0.00606502	0.0394518	1.54622	0.0401858	0.296393	2.11361	0.000897868	0.013743	1.72961	0.00798403	0.0288498	-0.651966	0.943141	1	-1.33495	0.12026	0.641957	-1.66945	0.017119	0.219802	1.13837	0.279814	0.866275	-1.54764	0.0389045	0.391681	-0.89607	0.579704	0.896635	-1.7562	0.0197726	0.143617	-2.00719	0.008626	0.194001
GOBP AMEBOIDAL TYPE CELL MIGRATION	1.28742	0.0240128	0.190483	1.64411	0.000223414	0.00645221	1.23349	0.0595774	0.191469	1.07217	0.241829	0.603646	1.07587	0.261155	0.545719	2.04785	0.00231481	0.0118356	1.15798	0.125935	0.6654	-0.819796	0.974003	1	1.34336	0.00667408	0.143877	0.822974	0.921925	1	-1.15473	0.0940941	0.560858	1.79097	0.0402889	0.431957	-1.52402	0.00316832	0.0568194	-1.52873	0.00575235	0.172698
GOBP SYNCYTIUM FORMATION	-0.671649	0.964352	0.989381	1.74453	0.00583027	0.0547115	1.79565	0.00701052	0.0441173	1.54394	0.0229675	0.237075	1.70562	0.0194108	0.117004	2.07022	0.000397141	0.00748136	-1.36665	0.0849198	0.595073	-1.41958	0.0718085	0.549945	-1.51999	0.0323591	0.295227	-1.13381	0.258806	0.850693	-0.986469	0.45622	0.85563	-0.837674	0.68434	0.935822	-1.56179	0.0436024	0.230319	-1.43797	0.100921	0.408528
GOBP NEGATIVE REGULATION OF TUMOR NECROSIS FACTOR SUPERFAMILY CYTOKINE PRODUCTION	-1.39537	0.0561821	0.301178	1.38283	0.074704	0.254419	1.97668	0.000504159	0.00645928	1.14146	0.262902	0.624048	2.03303	0.00159562	0.0203375	2.52692	0.000411353	0.00748136	-1.5914	0.0137825	0.297878	-1.71414	0.0126659	0.340614	-1.39958	0.059954	0.371774	-1.12726	0.2642	0.85796	0.847549	0.70425	0.938525	-0.849827	0.654385	0.92924	-0.922675	0.562549	0.799109	-1.13329	0.291296	0.574859
GOBP REGULATION OF APOPTOTIC SIGNALING PATHWAY	0.995291	0.455454	0.736999	1.41104	0.00737101	0.0624875	1.57539	0.00133779	0.0124794	1.29142	0.0329507	0.273374	1.59871	0.00239617	0.0280218	1.56	0.00182149	0.0101785	0.931286	0.652216	1	1.00891	0.439426	0.922733	1.2206	0.0595965	0.371774	1.08298	0.26646	0.859268	1.0214	0.409886	0.838688	1.75332	0.038367	0.426345	-1.3574	0.0259398	0.168478	-1.29266	0.0711806	0.370816
GOBP ANTIGEN PROCESSING AND PRESENTATION OF EXOGENOUS PEPTIDE ANTIGEN VIA MHC CLASS II	0.993707	0.453073	0.736052	1.90882	0.0027248	0.0336846	NA	NA	NA	1.41506	0.101412	0.428153	NA	NA	NA	2.19	0.000312891	0.00748136	-1.02245	0.411573	0.936547	-1.26342	0.174115	0.711481	-0.873558	0.620126	0.867691	0.804651	0.715146	0.977861	-1.68095	0.019337	0.290689	1.10969	0.306596	0.741972	NA	NA	NA	NA	NA	NA
GOBP REGULATION OF LYMPHOCYTE MIGRATION	1.48934	0.0357626	0.239072	1.9097	0.0006453	0.0133265	1.59369	0.0325488	0.128019	0.767403	0.835836	0.958096	2.07997	0.000914704	0.013743	2.04104	0.000406835	0.00748136	-1.1977	0.189175	0.757222	-1.35844	0.0948095	0.587632	-1.22919	0.157719	0.550109	0.661325	0.95245	1	0.687746	0.919266	0.975813	-0.679482	0.934548	0.991979	-1.63476	0.0248769	0.16448	-1.53966	0.0657669	0.364101
GOBP RESPONSE TO PEPTIDE	1.1296	0.141099	0.449082	1.41796	0.00293189	0.0350813	1.76481	0.000356506	0.00616794	1.3843	0.00474752	0.109506	1.16167	0.133115	0.374502	1.71712	0.00282486	0.0136495	1.0408	0.341126	0.898138	0.89996	0.73071	1	1.12412	0.141509	0.525378	0.975436	0.511251	0.930782	-1.18397	0.0579252	0.458089	1.69598	0.0448336	0.431957	-0.972178	0.539265	0.786663	-0.994741	0.474453	0.708811
REACTOME PYRUVATE METABOLISM AND CITRIC ACID TCA CYCLE	-1.41504	0.047941	0.274683	0.827914	0.737716	0.869188	-0.982278	0.493646	0.717147	-2.02288	0.000393236	0.0294585	-1.26242	0.157015	0.412349	-1.80963	0.000519076	0.00748136	1.65015	0.00646659	0.199456	1.52858	0.0278237	0.426371	2.04188	0.000191241	0.0147524	1.95349	0.000557207	0.0774362	0.990098	0.473076	0.860894	1.84363	0.0230784	0.410606	1.21393	0.212516	0.516582	1.63446	0.0716418	0.37131
GOBP CELLULAR DEFENSE RESPONSE	1.03605	0.391576	0.700842	1.78382	0.00622852	0.0567358	1.87183	0.00315381	0.0238386	1.47997	0.044043	0.31078	1.97939	0.00379634	0.0398043	2.22944	0.000369959	0.00748136	-0.982046	0.466865	0.954951	-1.3398	0.105828	0.612501	-1.17546	0.211816	0.608871	-0.681003	0.926078	1	-0.841353	0.698652	0.93827	-0.905713	0.553768	0.88808	-0.865901	0.651783	0.847494	-1.32787	0.157604	0.471416
GOBP LEUKOCYTE APOPTOTIC PROCESS	1.23013	0.130752	0.434552	1.42828	0.0389499	0.175482	2.09421	0.000263505	0.00616794	1.50512	0.0163561	0.19842	1.62053	0.017896	0.111796	1.85212	0.000557103	0.00748136	-0.805198	0.862734	1	-1.04233	0.342219	0.883433	-1.07225	0.314219	0.700063	-0.861622	0.672014	0.972837	-1.36657	0.05564	0.456061	-2.67371	0.00891192	0.410606	-1.94142	0.000847937	0.0274935	-2.14774	0.000460829	0.056834
GOBP RRNA METABOLIC PROCESS	-1.32963	0.0163862	0.155092	-1.30803	0.044879	0.190274	-1.34514	0.0282799	0.116892	0.969211	0.514947	0.827878	0.850286	0.803127	0.931123	-1.69003	0.000107991	0.00748136	1.04682	0.341994	0.898138	1.39611	0.0159959	0.361316	1.11738	0.192999	0.590494	-0.94208	0.527429	0.931999	1.75189	0.000130685	0.0151765	1.14369	0.154152	0.59167	1.26162	0.110826	0.372452	1.21215	0.211504	0.513309
HALLMARK ADIPOGENESIS	-1.72465	0.000217439	0.0141005	2.02377	0.000213904	0.00645221	-1.3795	0.0216336	0.0985826	1.0413	0.353605	0.709265	-1.42414	0.0274536	0.148801	-1.15859	0.17715	0.303051	1.84915	0.000145455	0.018161	1.71519	0.00052158	0.0519345	1.77139	0.000374042	0.0248108	1.69363	0.000880127	0.106773	0.820345	0.86428	0.964708	1.82986	0.0426585	0.431957	0.875168	0.698516	0.870175	2.20329	0.000325521	0.0565138
GOBP POSITIVE REGULATION OF HYDROLASE ACTIVITY	1.09032	0.191694	0.523349	1.16853	0.0794329	0.262126	1.70339	0.000367242	0.00617493	-0.92939	0.697366	0.908518	1.70294	0.000278164	0.00593185	1.55983	0.00398406	0.016988	0.937749	0.655309	1	-1.18701	0.0527066	0.513578	NA	NA	NA	0.884719	0.795794	0.983978	-1.17395	0.0483871	0.429368	NA	NA	NA	-1.2982	0.0299559	0.184096	-1.31514	0.0408701	0.313894
GOBP RNA SPLICING	-0.916742	0.769841	0.91034	-0.983511	0.487361	0.69977	-1.24169	0.0631095	0.199503	1.76508	0.000212766	0.0206955	-1.0741	0.289273	0.572112	-1.60397	0.000103993	0.00748136	-0.876123	0.907686	1	0.958435	0.571188	0.975115	-0.938679	0.65627	0.881568	0.915168	0.671979	0.972837	1.86434	0.000123047	0.0151765	0.963333	0.351778	0.774862	-0.964489	0.550341	0.792342	1.08887	0.315878	0.595743
GOBP REGULATION OF LEUKOCYTE APOPTOTIC PROCESS	1.44138	0.0374952	0.244968	1.44118	0.0435159	0.186949	2.08721	0.000511117	0.00645928	1.47171	0.0350448	0.28092	1.65924	0.0217648	0.12685	1.99942	0.000477099	0.00748136	-0.843297	0.764236	1	-1.03012	0.36465	0.893859	-0.996293	0.442969	0.786643	-0.941889	0.515232	0.931043	-1.21963	0.159815	0.649601	-1.07912	0.220021	0.666727	-1.95678	0.00190062	0.040507	-2.11253	0.000675676	0.0622389
REACTOME TOLL LIKE RECEPTOR CASCADES	0.88193	0.731083	0.891385	1.68095	0.00170904	0.0252751	1.73552	0.00113572	0.0111212	-0.80662	0.877021	0.970433	2.13116	0.000242836	0.00593185	1.97976	0.000759301	0.00759126	-1.01818	0.396446	0.926616	-1.18597	0.153116	0.681374	-1.40634	0.0289152	0.279353	-0.849767	0.730043	0.980284	0.763892	0.923601	0.976993	0.839673	0.69024	0.937339	-1.55195	0.0171274	0.132224	1.07185	0.344318	0.618152
REACTOME PURINERGIC SIGNALING IN LEISHMANIASIS INFECTION	1.01162	0.42921	0.718763	1.7488	0.0120304	0.0849222	1.83599	0.00656615	0.042253	1.47472	0.0612942	0.349116	2.14796	0.000669942	0.011678	2.11356	0.000322893	0.00748136	-0.828618	0.701065	1	-1.27336	0.16032	0.694607	-0.889991	0.601768	0.859851	1.47356	0.064287	0.71792	-1.49233	0.0528351	0.445589	1.07058	0.33984	0.7633	NA	NA	NA	NA	NA	NA
GOBP INTERLEUKIN 12 PRODUCTION	-1.17476	0.204891	0.532691	1.80817	0.00366854	0.0410571	2.13431	0.000502134	0.00645928	1.06757	0.345395	0.702232	1.98227	0.00364714	0.0385304	2.47156	0.000411353	0.00748136	-1.38522	0.0646969	0.545175	-1.40716	0.0804944	0.563461	-1.23863	0.149583	0.53674	-1.09252	0.303206	0.881165	-0.898073	0.612538	0.919171	0.896447	0.582168	0.8967	-1.81364	0.00902527	0.0960118	-1.40808	0.113208	0.424513
REACTOME LEISHMANIA INFECTION	1.33028	0.0345528	0.234879	1.27835	0.0542569	0.213416	2.03847	0.000287604	0.00616794	0.872889	0.796872	0.942827	1.95954	0.000495663	0.00895412	2.56685	0.000910747	0.00785725	0.67859	0.9978	1	-0.989017	0.448997	0.926008	0.912807	0.695716	0.898284	0.761938	0.951856	1	-1.18352	0.129851	0.615132	-1.71912	0.100362	0.510759	-1.33284	0.0482993	0.243782	-1.71311	0.00316289	0.128192
GOBP POSITIVE REGULATION OF INTERFERON GAMMA PRODUCTION	-1.15275	0.229758	0.558749	1.46389	0.043835	0.187654	1.91521	0.00150225	0.0135503	1.04662	0.368817	0.722853	2.21461	0.000457352	0.00878453	2.20988	0.000427899	0.00748136	-1.32861	0.0907935	0.607597	-1.40912	0.079043	0.562515	-1.48024	0.0351906	0.305372	0.722007	0.903769	1	-1.1722	0.222562	0.718894	-0.870032	0.600661	0.904109	-1.95842	0.00185676	0.040507	-1.43209	0.0942857	0.400986
GOBP NATURAL KILLER CELL MEDIATED IMMUNITY	1.07242	0.336544	0.655059	1.35137	0.0927924	0.284423	2.07748	0.000500751	0.00645928	1.05495	0.363084	0.718819	2.13818	0.000455892	0.00878453	2.32946	0.000406835	0.00748136	-1.15015	0.233469	0.801472	-1.35754	0.0944882	0.587632	-1.46551	0.0398664	0.320457	-0.847235	0.685041	0.976375	-1.00956	0.423184	0.842164	-0.578711	0.992154	1	-1.53456	0.0384615	0.214127	-1.25318	0.191868	0.496408
GOBP REGULATION OF T CELL MEDIATED CYTOTOXICITY	1.58477	0.0254765	0.198073	1.46729	0.0785594	0.260931	NA	NA	NA	0.599129	0.944902	0.988962	2.0567	0.00133185	0.0178419	2.20908	0.000328947	0.00748136	-0.710696	0.882465	1	-1.25138	0.17247	0.708913	-1.36824	0.0993101	0.46347	-0.525833	0.987684	1	-1.22519	0.197385	0.696204	-0.850453	0.661257	0.93115	-0.993844	0.464656	0.739948	-1.44403	0.115424	0.426023
GOBP TRNA MODIFICATION	-1.50632	0.0102425	0.121668	-1.56873	0.0157378	0.100482	-1.66266	0.00436399	0.0306427	-1.36887	0.0632713	0.356038	-1.04812	0.375151	0.658328	-2.06456	0.000123381	0.00748136	0.724823	0.942087	1	1.27232	0.117512	0.635611	-1.26114	0.120462	0.498133	-1.5488	0.0436681	0.666667	1.28343	0.0994796	0.56574	-1.44695	0.0624347	0.448769	-0.932311	0.558241	0.796594	1.00819	0.40543	0.662851
GOBP CELL MATRIX ADHESION	1.4944	0.003688	0.0719848	1.21471	0.0918125	0.282786	1.5129	0.008449	0.0509577	1.34612	0.0291344	0.258171	1.00217	0.432611	0.704915	1.7663	0.00110988	0.00808747	0.89788	0.716089	1	-0.729263	0.99436	1	1.15283	0.152089	0.541142	0.765089	0.945608	1	-1.17494	0.127371	0.610876	1.04177	0.23711	0.676743	-2.0134	0.000327011	0.0220817	-1.21064	0.164983	0.479338
GOBP POSITIVE REGULATION OF LIPID LOCALIZATION	0.97581	0.49885	0.763864	1.89422	0.000215193	0.00645221	1.62226	0.00997899	0.0573899	1.51787	0.0150889	0.194604	1.52941	0.0375	0.18133	1.90283	0.000541712	0.00748136	1.37857	0.0408904	0.479041	0.742297	0.914763	1	-0.77802	0.895983	0.969636	1.12442	0.254707	0.850693	-1.33722	0.0694064	0.502297	1.18596	0.13823	0.566971	-1.30005	0.11719	0.3842	-1.05801	0.368638	0.634798
GOBP POSITIVE REGULATION OF ENDOCYTOSIS	1.43625	0.0267278	0.200842	1.53839	0.0131239	0.0893346	1.84566	0.000787608	0.00847985	1.27357	0.10377	0.43204	1.68012	0.0146341	0.0991368	1.93099	0.000544959	0.00748136	1.29467	0.0855598	0.598061	1.40908	0.0463548	0.494863	-1.06333	0.324296	0.709268	0.703287	0.938919	1	1.13564	0.258108	0.745638	0.900337	0.545067	0.883618	-1.08741	0.31767	0.615741	-1.0872	0.337736	0.61394
REACTOME RHO GTPASE EFFECTORS	1.37106	0.014424	0.145388	1.07344	0.268922	0.513676	1.99218	0.000313283	0.00616794	1.02839	0.36306	0.718819	1.71726	0.000515198	0.00922714	1.53954	0.00127065	0.00854137	-1.01869	0.376782	0.917325	-0.874997	0.816279	1	-1.05303	0.310247	0.697469	-0.853749	0.764542	0.983978	0.853926	0.805367	0.948819	0.863288	0.62046	0.913368	-0.974145	0.502078	0.76616	-1.17214	0.192297	0.496408
GOBP GRANULOCYTE CHEMOTAXIS	1.23421	0.125811	0.427304	1.25099	0.121703	0.33152	2.11315	0.000261165	0.00616794	0.966219	0.504632	0.819912	2.42893	0.000243902	0.00593185	2.15001	0.000510725	0.00748136	0.605117	0.996846	1	-1.02212	0.379333	0.893859	-1.14827	0.204168	0.601721	1.12301	0.258559	0.850693	-0.915998	0.613951	0.919171	1.52729	0.0554264	0.445742	-1.03434	0.393452	0.680587	-1.79416	0.0120291	0.222129
REACTOME DISEASES OF IMMUNE SYSTEM	-0.729146	0.862656	0.953308	1.81451	0.00549915	0.0526658	1.93017	0.00145702	0.0132498	1.35382	0.109848	0.443444	2.11031	0.00134348	0.0178419	2.00399	0.000332668	0.00748136	-1.48832	0.0549633	0.519701	-1.34229	0.116197	0.63273	-1.84817	0.0045929	0.120831	-0.688583	0.877859	1	-0.957537	0.500907	0.873207	-0.929195	0.526672	0.877925	-1.47635	0.0875754	0.331722	-1.83486	0.0234328	0.275841
KEGG NATURAL KILLER CELL MEDIATED CYTOTOXICITY	1.30831	0.0785742	0.348327	1.21882	0.149686	0.373742	2.06153	0.000262123	0.00616794	-1.0048	0.433016	0.775467	2.04278	0.000965018	0.0141029	2.21573	0.000515464	0.00748136	-1.02076	0.390057	0.924365	-1.14795	0.209651	0.744378	-1.11712	0.243289	0.642664	-0.709321	0.948171	1	-1.21865	0.146112	0.636676	0.863954	0.629066	0.917242	-1.25302	0.146693	0.432712	-1.31654	0.134562	0.447469
GOBP REGULATION OF ACTIN FILAMENT ORGANIZATION	1.36751	0.0131435	0.139564	1.23972	0.0648613	0.235092	1.80756	0.000310559	0.00616794	0.86914	0.825748	0.955167	1.47946	0.0138604	0.0954444	1.83974	0.00127714	0.00855983	1.03884	0.36387	0.913232	-0.808574	0.940171	1	0.863005	0.831979	0.946666	0.942823	0.563525	0.941027	-1.03451	0.342674	0.809666	0.87525	0.584024	0.89706	-1.40469	0.0298558	0.183899	-1.53984	0.0166271	0.257142
GOBP REGULATION OF NATURAL KILLER CELL ACTIVATION	-0.9867	0.469684	0.747175	1.77791	0.00720034	0.0615394	1.95468	0.000727096	0.00817982	1.65848	0.0155134	0.194704	1.90665	0.00761308	0.063436	1.84378	0.00380097	0.0165159	-1.25671	0.167979	0.726802	-1.48212	0.0572146	0.524718	-1.56525	0.0326728	0.296543	0.810855	0.730918	0.980371	1.07056	0.371275	0.822365	-0.679827	0.926018	0.989428	-1.44534	0.0871756	0.330928	-1.5945	0.0665142	0.36413
GOBP ANTIGEN PROCESSING AND PRESENTATION OF PEPTIDE ANTIGEN VIA MHC CLASS I	1.65886	0.0139779	0.143356	1.37815	0.11507	0.321399	1.89564	0.00218765	0.0178036	1.12829	0.309467	0.667531	2.02431	0.00246305	0.0284718	2.04628	0.000337268	0.00748136	-1.71442	0.0109446	0.266993	-1.84087	0.00917679	0.288862	-1.78485	0.00799832	0.159541	-1.56811	0.0427865	0.664207	-1.21276	0.207718	0.70798	-1.22987	0.162681	0.600989	-1.14866	0.29378	0.593443	1.46375	0.128695	0.441243
GOBP NEUTROPHIL MIGRATION	1.13765	0.221817	0.550484	1.39067	0.0503551	0.20386	2.21461	0.000259673	0.00616794	0.83925	0.781276	0.937454	2.41599	0.000240385	0.00593185	1.88242	0.000510725	0.00748136	-0.681118	0.98622	1	-1.16506	0.191772	0.726048	-1.40527	0.0358641	0.307549	1.01335	0.413999	0.904449	0.813431	0.782406	0.948124	1.23039	0.111434	0.526155	-0.864347	0.687987	0.865428	-2.037	0.00206375	0.100987
GOBP CHOLESTEROL EFFLUX	1.05983	0.355345	0.673481	2.06068	0.000215796	0.00645221	1.74607	0.00860977	0.0516205	-1.08822	0.326567	0.684782	1.90595	0.00570907	0.0527183	1.982	0.000392773	0.00748136	1.66873	0.00460905	0.162953	-1.25431	0.145243	0.67022	1.02891	0.404276	0.762166	1.32859	0.119317	0.789116	-0.847163	0.712935	0.941257	1.59255	0.0356934	0.421849	-0.779051	0.770488	0.902702	1.26469	0.209522	0.51187
REACTOME DISEASES OF SIGNAL TRANSDUCTION BY GROWTH FACTOR RECEPTORS AND SECOND MESSENGERS	1.46316	0.00106838	0.0358974	1.41184	0.00380058	0.0420494	1.13712	0.140815	0.331536	0.925864	0.706587	0.911424	1.30354	0.0296357	0.156742	1.30442	0.00287356	0.0137792	0.76209	0.995025	1	0.915809	0.68597	1	-1.03622	0.328649	0.713317	-1.06776	0.253918	0.850693	-0.946656	0.667572	0.931496	-0.840352	0.484014	0.868325	-1.48063	0.00764818	0.0875697	0.795191	0.784501	0.877853
GOBP DEVELOPMENTAL GROWTH	1.63094	0.000174398	0.0141005	NA	NA	NA	1.42705	0.00181291	0.0152985	NA	NA	NA	-0.840407	0.900343	0.974107	1.38511	0.0045045	0.0186167	0.944013	0.64377	1	0.878595	0.800812	1	NA	NA	NA	NA	NA	NA	0.977216	0.52897	0.888353	NA	NA	NA	-1.07797	0.234291	0.545111	-1.20347	0.0909422	0.395141
GOBP MAINTENANCE OF LOCATION IN CELL	1.02484	0.381199	0.692607	1.69145	0.000641711	0.0133265	1.74566	0.00145222	0.0132498	-0.881491	0.748284	0.925888	1.59789	0.0071996	0.0613142	1.81367	0.000909918	0.00785725	-1.40026	0.0182871	0.337965	-1.56259	0.00556218	0.207159	-0.998	0.435352	0.782143	-0.833626	0.793238	0.983978	0.921145	0.624121	0.921865	0.81025	0.772347	0.960268	-1.34403	0.0604591	0.275943	-1.34399	0.0804627	0.380308
GOBP RESPONSE TO INTERLEUKIN 6	-1.12662	0.283382	0.611312	1.96039	0.000851426	0.0164039	1.67625	0.0245623	0.106401	1.57315	0.0284195	0.254251	1.92996	0.00538721	0.0511146	1.8528	0.00310988	0.0146398	-1.23933	0.171429	0.734328	-1.15751	0.240067	0.775687	-0.760439	0.822078	0.943943	-0.860068	0.647936	0.967043	-0.688856	0.905025	0.972766	-0.920086	0.536771	0.880898	-0.974675	0.484923	0.753602	-1.69776	0.0433354	0.315861
GOBP POSITIVE REGULATION OF MONONUCLEAR CELL MIGRATION	1.38592	0.0706993	0.333148	1.449	0.0526995	0.209727	2.00977	0.000500626	0.00645928	-0.562005	0.989972	0.999293	2.09961	0.000912409	0.013743	2.27611	0.000411353	0.00748136	-1.49113	0.0310275	0.428418	-1.68557	0.0166566	0.364527	-1.68619	0.00874453	0.167663	-1.01803	0.394295	0.898466	0.763459	0.828734	0.955325	-1.02586	0.322037	0.750935	-1.65512	0.0194993	0.142913	-1.92024	0.00832056	0.192879
GOBP GLAND DEVELOPMENT	1.03957	0.329448	0.648962	1.61413	0.000222717	0.00645221	1.21697	0.0779487	0.227621	1.52467	0.000428174	0.0294585	0.963205	0.525726	0.768965	1.50183	0.00184843	0.0102043	1.00002	0.452892	0.949976	-0.96182	0.57539	0.976201	1.05868	0.277312	0.671841	-1.14966	0.15366	0.816785	1.07679	0.284306	0.762926	-0.905264	0.356083	0.779262	-1.12751	0.180341	0.483415	-1.30367	0.0572412	0.342073
GOBP REGULATED EXOCYTOSIS	1.17536	0.146184	0.457213	1.2025	0.1019	0.30024	1.81933	0.000571265	0.00678777	0.885309	0.759414	0.929807	1.95927	0.000248139	0.00593185	1.87115	0.000905797	0.00785725	0.785977	0.931207	1	-1.03238	0.35732	0.893713	0.81441	0.922704	0.978869	-0.814656	0.85651	0.99895	-1.20817	0.106672	0.578484	-1.78211	0.0902304	0.492865	-1.16815	0.183477	0.48763	-0.928863	0.582113	0.766269
GOBP RIBOSE PHOSPHATE METABOLIC PROCESS	-1.55883	0.000226963	0.0141005	1.20815	0.0719376	0.249899	-1.10215	0.231308	0.45269	-1.44841	0.00396451	0.0984084	-1.1759	0.136646	0.379816	-1.21143	0.0786233	0.166692	1.58858	0.000272368	0.0242176	1.54989	0.000976205	0.0680415	1.7668	0.000186289	0.0147524	1.56623	0.00189721	0.172577	0.891517	0.74925	0.944058	1.57414	0.0588013	0.445742	1.08596	0.291053	0.59189	1.40255	0.0675554	0.365906
GOBP APOPTOTIC CELL CLEARANCE	1.64032	0.011184	0.128944	1.72775	0.00905172	0.0719093	1.58697	0.0411779	0.150914	1.36629	0.0946359	0.413187	1.88184	0.00678119	0.058954	2.07131	0.000392773	0.00748136	-0.984523	0.46014	0.952357	-1.34041	0.102351	0.609721	-0.961446	0.497897	0.81696	0.97304	0.478116	0.92888	-0.938125	0.538874	0.892955	0.873053	0.634581	0.920911	-0.915849	0.572184	0.804951	-1.10929	0.32488	0.604842
GOBP INTERLEUKIN 4 PRODUCTION	1.854	0.00329713	0.0681875	1.66564	0.0217437	0.123726	1.85532	0.00363284	0.0266242	1.36861	0.111937	0.444687	1.9201	0.006946	0.0601362	1.83506	0.00526316	0.0210113	-1.13196	0.281466	0.84952	-1.53628	0.0450742	0.489793	-1.48837	0.0541275	0.358979	-1.07971	0.346741	0.892001	0.872776	0.640291	0.92248	0.683605	0.909572	0.985887	-0.927082	0.55071	0.792342	-1.2907	0.192038	0.496408
GOBP REGULATION OF B CELL PROLIFERATION	1.00599	0.428185	0.717617	1.64422	0.0120742	0.0849222	1.80921	0.00477027	0.0330419	1.58275	0.0151945	0.194604	1.94732	0.0050424	0.0491276	2.10096	0.00043554	0.00748136	0.889701	0.641646	1	-0.734534	0.900388	1	-1.46482	0.0418401	0.324215	1.41561	0.0734349	0.738016	-1.73867	0.0036051	0.137745	0.935333	0.511319	0.874832	-1.66629	0.0186744	0.139585	-1.89151	0.00968158	0.202265
GOBP DEFENSE RESPONSE TO GRAM POSITIVE BACTERIUM	1.18862	0.195317	0.525852	1.63489	0.0144584	0.0951972	1.83975	0.00519159	0.0352386	1.42464	0.0533171	0.331166	2.04881	0.0022604	0.0269504	2.02851	0.000415973	0.00748136	-1.44472	0.0399181	0.476353	-1.66368	0.0174152	0.37267	-1.38479	0.0555907	0.361765	1.03001	0.392792	0.898466	-0.934511	0.548423	0.898082	0.957299	0.445671	0.846676	-1.20123	0.208579	0.512036	-1.29918	0.155943	0.46887
GOBP RNA MODIFICATION	-1.55394	0.00234492	0.0559923	-1.28148	0.0758401	0.255223	-1.55714	0.00570372	0.0377673	-1.04334	0.362369	0.718239	-1.01499	0.418225	0.693069	-2.00334	0.000114837	0.00748136	0.776664	0.920133	1	1.21761	0.139739	0.667558	-1.59007	0.00382734	0.108187	-1.18775	0.18188	0.839241	1.22616	0.114912	0.590665	-1.44728	0.0972664	0.502189	-0.748418	0.889289	0.956731	1.36269	0.136989	0.449203
GOBP G PROTEIN COUPLED RECEPTOR SIGNALING PATHWAY	1.14524	0.108512	0.402662	NA	NA	NA	1.60534	0.000687758	0.00809162	NA	NA	NA	1.02353	0.378045	0.660674	1.77593	0.00288184	0.0137936	0.814525	0.969495	1	-0.967344	0.581925	0.979158	NA	NA	NA	NA	NA	NA	-1.29719	0.0148462	0.251181	NA	NA	NA	NA	NA	NA	NA	NA	NA
GOBP POSITIVE REGULATION OF INTERLEUKIN 12 PRODUCTION	0.984586	0.4672	0.745288	1.80023	0.00617284	0.0564407	1.99002	0.000971345	0.0100836	1.22503	0.195341	0.553429	2.016	0.00267977	0.0303877	2.18206	0.000350263	0.00748136	-1.3867	0.0864826	0.599576	-1.43641	0.0702294	0.549111	-1.17763	0.221522	0.619113	-1.15537	0.245717	0.850693	-1.07223	0.3522	0.812499	-0.76219	0.81975	0.970756	-1.85721	0.00660569	0.0831897	-1.06258	0.370269	0.634798
GOBP MITOCHONDRIAL TRANSPORT	-1.80294	0.000217486	0.0141005	-1.00138	0.436747	0.661192	-1.40657	0.0247269	0.10666	-1.5055	0.00845179	0.14155	-1.04324	0.36099	0.644041	-1.79019	0.000111769	0.00748136	1.4121	0.0156689	0.31865	1.49506	0.00798403	0.265239	1.58156	0.00243857	0.0814823	1.13887	0.217999	0.844203	1.482	0.00720402	0.183871	1.30068	0.0949114	0.498117	-1.12563	0.245636	0.555527	1.80908	0.0168124	0.257142
HALLMARK MYC TARGETS V1	-1.67194	0.000437637	0.0201828	-1.59459	0.00225819	0.0299813	0.744889	0.974351	0.995056	-0.993213	0.458853	0.791666	1.04565	0.337462	0.620912	-1.52293	0.000876712	0.00785725	1.02751	0.383062	0.919529	1.16174	0.182138	0.719719	1.32589	0.0390217	0.319651	0.895416	0.670181	0.972141	1.84294	0.00013403	0.0151765	1.149	0.14721	0.580829	1.21314	0.163508	0.45802	1.69236	0.0298927	0.293025
KEGG CHEMOKINE SIGNALING PATHWAY	1.35194	0.0301498	0.215708	1.13508	0.197168	0.431561	2.27594	0.000282965	0.00616794	-0.923652	0.626462	0.882836	1.96307	0.000736558	0.0117315	2.44172	0.000768049	0.00759903	-0.866455	0.790788	1	-1.05144	0.320548	0.864494	-1.29048	0.0650267	0.387311	1.04172	0.35604	0.892678	-1.13059	0.205307	0.705119	0.817778	0.752569	0.954917	-1.19872	0.172914	0.470034	-1.6222	0.0203631	0.268268
REACTOME PROCESSING OF CAPPED INTRON CONTAINING PRE MRNA	-0.890579	0.792967	0.921244	-1.21039	0.107805	0.309125	-1.36424	0.0223032	0.0997712	1.59338	0.0014709	0.0615156	-0.740157	0.968054	0.99623	-1.64176	0.000108472	0.00748136	-0.856135	0.883232	1	0.877489	0.743632	1	-0.856264	0.847902	0.953504	-1.01119	0.378632	0.898466	2.00645	0.000131423	0.0151765	-0.835658	0.537821	0.880898	1.18315	0.186711	0.489233	0.969782	0.463747	0.701069
HALLMARK HYPOXIA	1.09502	0.242206	0.57282	1.75686	0.000214408	0.00645221	1.41284	0.0272835	0.114591	1.22103	0.101194	0.428153	1.13481	0.216236	0.492014	1.68127	0.000944287	0.00785725	1.03447	0.371072	0.916964	0.91288	0.647098	1	1.65842	0.000745295	0.0377574	1.82166	0.000176025	0.0371211	1.10456	0.261963	0.746104	1.64977	0.0685584	0.456943	1.18964	0.187815	0.489527	-1.71161	0.00546448	0.169816
REACTOME FCGAMMA RECEPTOR FCGR DEPENDENT PHAGOCYTOSIS	1.33096	0.0670755	0.327444	0.990586	0.459031	0.676357	2.06914	0.000263574	0.00616794	-1.42809	0.0422261	0.302322	1.78373	0.00627262	0.0558116	2.25286	0.000557103	0.00748136	-0.801426	0.857912	1	-1.07823	0.283587	0.82703	0.974895	0.487555	0.810428	-0.618796	0.990822	1	-1.33124	0.0729326	0.510744	0.907945	0.535576	0.880898	-1.69935	0.010846	0.10338	-1.53916	0.0571043	0.342073
GOBP REGULATION OF VIRAL ENTRY INTO HOST CELL	1.7614	0.00636329	0.0943469	1.65349	0.0207759	0.120431	1.79037	0.00995629	0.0573899	1.05773	0.372469	0.728258	2.00993	0.00292595	0.032911	1.47851	0.0444828	0.108966	-1.35575	0.0997815	0.620171	-1.49662	0.0520951	0.513578	-1.57994	0.0254042	0.268615	-1.29193	0.139752	0.811534	-1.53671	0.0381053	0.388251	-1.30247	0.0934618	0.495909	-1.56702	0.043734	0.230319	-1.60983	0.0513582	0.33464
REACTOME RNA POLYMERASE III CHAIN ELONGATION	-1.60263	0.0248169	0.194565	NA	NA	NA	NA	NA	NA	NA	NA	NA	NA	NA	NA	-1.62811	0.0122608	0.040641	1.17335	0.260747	0.829102	1.4003	0.0832923	0.569996	1.64654	0.0170465	0.219802	1.15743	0.295437	0.876391	1.81162	0.000832362	0.0564778	1.18266	0.243514	0.685253	NA	NA	NA	NA	NA	NA
GOBP NEGATIVE REGULATION OF CELL DIFFERENTIATION	1.36927	0.00348068	0.0698877	NA	NA	NA	1.46952	0.00108303	0.0107746	NA	NA	NA	1.03706	0.341072	0.624252	1.8326	0.0041841	0.0176761	0.893997	0.794463	1	0.856826	0.848168	1	NA	NA	NA	NA	NA	NA	1.08567	0.251485	0.741831	NA	NA	NA	-1.23561	0.0490104	0.245813	-1.41254	0.0113515	0.219085
REACTOME ANTIGEN PROCESSING CROSS PRESENTATION	1.17419	0.176797	0.501971	1.50039	0.0240227	0.130802	1.20671	0.166126	0.366857	-0.758632	0.893162	0.977084	2.29444	0.000240385	0.00593185	1.40449	0.0192192	0.057419	1.13167	0.239539	0.805556	1.22976	0.138578	0.667444	-1.87582	0.000421053	0.0254342	-1.08956	0.285267	0.870923	-0.648663	0.996781	0.998742	0.844321	0.678143	0.933265	0.544769	0.990758	0.998169	1.47082	0.104042	0.411648
GOBP REGULATION OF CYSTEINE TYPE ENDOPEPTIDASE ACTIVITY	-0.824954	0.901639	0.968336	1.58699	0.0017138	0.0252751	1.59643	0.00321262	0.0242012	0.904729	0.68634	0.904943	2.21646	0.000248447	0.00593185	1.438	0.00278293	0.0135327	0.808082	0.899442	1	-0.852415	0.839114	1	-0.91552	0.663215	0.885262	-0.780158	0.912575	1	-0.926537	0.640987	0.92248	-1.70602	0.102239	0.511686	-1.04113	0.369895	0.661599	-0.849782	0.739415	0.853559
GOBP POSITIVE REGULATION OF CYTOKINE PRODUCTION INVOLVED IN IMMUNE RESPONSE	1.70293	0.00371021	0.0721192	1.35498	0.0817163	0.265414	1.86995	0.00276174	0.0213929	0.969723	0.490041	0.812305	1.92792	0.00434882	0.0442625	2.30472	0.00042517	0.00748136	-1.02947	0.387809	0.922091	-1.14017	0.226721	0.757469	-1.62375	0.0119397	0.193984	-0.827898	0.720035	0.979428	-1.4327	0.0496354	0.434983	0.738648	0.885249	0.981931	-1.56301	0.0324468	0.193762	-1.27853	0.17346	0.485393
GOBP NEGATIVE REGULATION OF ADAPTIVE IMMUNE RESPONSE	-0.905903	0.606385	0.830162	1.43978	0.0594931	0.225929	1.90597	0.00243191	0.0193551	1.57997	0.0207023	0.229809	2.09975	0.000681818	0.011678	1.87395	0.0012024	0.0083402	-0.977262	0.479581	0.964898	-1.04095	0.354041	0.893713	-1.54402	0.022832	0.254303	-1.17427	0.211165	0.842197	-0.920787	0.564995	0.905769	-0.734388	0.874458	0.98042	-1.11948	0.294319	0.59347	-1.29268	0.16932	0.481313
GOBP CELLULAR RESPONSE TO PEPTIDE HORMONE STIMULUS	1.06183	0.29415	0.622652	1.46335	0.00528053	0.0512814	1.728	0.000320513	0.00616794	1.38269	0.0160881	0.19842	1.22351	0.114073	0.344007	1.74355	0.00130208	0.00867479	1.02283	0.392938	0.924572	0.968632	0.526979	0.965636	1.0932	0.229424	0.628161	0.91985	0.62743	0.961732	-1.01468	0.391127	0.832469	1.03632	0.239498	0.679152	-1.20656	0.134396	0.409137	0.951528	0.493637	0.7196
GOBP ASTROCYTE DIFFERENTIATION	1.48474	0.0285381	0.209755	1.62411	0.0131749	0.0894199	1.82573	0.00304337	0.0231565	1.43239	0.0447578	0.311809	1.91082	0.00372266	0.039229	1.69059	0.00627615	0.024132	-0.869123	0.708148	1	-0.875874	0.656289	1	0.814079	0.815224	0.941374	1.13909	0.254641	0.850693	-1.21461	0.175763	0.669329	-0.786821	0.767307	0.958844	0.664452	0.906434	0.966082	-0.924956	0.537307	0.740768
GOBP POSITIVE REGULATION OF CD4 POSITIVE ALPHA BETA T CELL DIFFERENTIATION	1.70987	0.0125024	0.135485	1.55427	0.0459868	0.19328	1.79687	0.00763723	0.046751	1.5932	0.028336	0.254251	2.14295	0.000672194	0.011678	1.69932	0.0150016	0.0474877	-0.591169	0.967914	1	-1.22177	0.204262	0.739484	-1.44545	0.0716075	0.399608	1.14857	0.284516	0.870923	-1.53615	0.0482201	0.429368	-0.802872	0.735741	0.951021	-1.49581	0.0788142	0.313418	-1.84721	0.0225534	0.275328
GOBP PROTEIN LOCALIZATION TO MITOCHONDRION	-1.73541	0.000211104	0.0141005	-1.08683	0.291651	0.534951	-1.31415	0.0800937	0.231809	-1.57766	0.00656624	0.128759	-0.995718	0.44988	0.714923	-1.75869	0.00011812	0.00748136	1.1592	0.193318	0.763379	1.32216	0.0748856	0.556232	1.18651	0.155854	0.548732	1.12838	0.246533	0.850693	1.61625	0.0027244	0.12011	1.31585	0.0829804	0.480462	-0.954875	0.532742	0.782321	1.66217	0.0528348	0.33464
REACTOME NERVOUS SYSTEM DEVELOPMENT	1.13546	0.11277	0.408998	-1.12016	0.150673	0.374633	1.40658	0.00213828	0.017585	-1.0978	0.189022	0.54661	1.48314	0.00139159	0.018319	1.25641	0.00502513	0.0202914	1.3311	0.00886109	0.238899	1.34872	0.00925497	0.289455	NA	NA	NA	NA	NA	NA	1.44552	0.000837621	0.0564778	NA	NA	NA	1.09563	0.267443	0.576262	-1.32157	0.0375618	0.308174
HALLMARK MYOGENESIS	-1.18321	0.111477	0.407158	1.77851	0.00021427	0.00645221	1.45828	0.0234928	0.103312	1.5076	0.00693569	0.132894	0.927036	0.593837	0.814192	1.52923	0.000944287	0.00785725	1.20216	0.123534	0.6654	1.11515	0.256701	0.79173	1.24135	0.07823	0.41163	1.17398	0.170231	0.833133	-0.803144	0.914147	0.974282	0.819873	0.750952	0.954917	1.20932	0.167278	0.460896	0.879346	0.595467	0.772838
GOBP REGULATION OF SYNCYTIUM FORMATION BY PLASMA MEMBRANE FUSION	0.46763	0.996719	0.99963	1.78513	0.00738397	0.0624875	1.87962	0.00238949	0.01913	1.47928	0.0566497	0.337615	1.98057	0.00358744	0.0383857	2.40046	0.000309502	0.00748136	-0.857473	0.662105	1	-1.01456	0.415581	0.90752	-0.976979	0.475779	0.80075	-1.21782	0.206472	0.842197	-1.06423	0.3744	0.825367	0.716192	0.866459	0.978609	-1.23679	0.212761	0.516582	-1.47837	0.106833	0.416178
GOBP REGULATION OF EPITHELIAL CELL APOPTOTIC PROCESS	1.2202	0.156738	0.472747	1.53387	0.0221691	0.125358	1.94028	0.000510725	0.00645928	1.12593	0.258177	0.620197	1.87141	0.00539653	0.0511146	1.91978	0.000458085	0.00748136	0.730801	0.924036	1	0.813448	0.782368	1	-0.674187	0.979924	0.996256	-0.839377	0.712253	0.976375	-1.36582	0.0701449	0.502297	0.906731	0.534888	0.880898	1.21265	0.207311	0.510652	-0.921665	0.546847	0.746504
GOBP NUCLEOSIDE BISPHOSPHATE METABOLIC PROCESS	-1.44713	0.0170132	0.15771	-1.05713	0.335272	0.576249	-1.29691	0.0906821	0.25142	-1.33231	0.0660964	0.363463	-1.31629	0.0915613	0.303483	-1.66319	0.000837822	0.00782317	1.47391	0.014441	0.30401	1.43083	0.0303115	0.434969	1.24588	0.101227	0.466015	1.49416	0.0295328	0.619669	0.721666	0.947817	0.982469	1.28386	0.091987	0.494365	1.37826	0.0755982	0.306471	1.19471	0.239071	0.538307
GOBP POSITIVE REGULATION OF CELLULAR COMPONENT BIOGENESIS	1.43127	0.00158033	0.0445143	1.1986	0.0586261	0.223879	1.53787	0.000711238	0.00817982	0.947098	0.642857	0.886969	1.34652	0.017227	0.109482	1.66834	0.00316456	0.0147604	0.856638	0.879027	1	-0.943431	0.664112	1	-0.926854	0.708643	0.903412	-0.74941	0.98986	1	0.850709	0.870384	0.964708	0.738482	0.979372	0.997526	-1.4649	0.00427716	0.0671701	-1.53253	0.0045045	0.157894
GOBP ARTERY DEVELOPMENT	1.09065	0.2819	0.610267	1.77906	0.00086077	0.0164039	1.06887	0.328331	0.5659	1.29513	0.0892193	0.408818	-1.693	0.0091868	0.0724617	1.68812	0.0010543	0.00808747	-0.608926	0.997568	1	-0.8044	0.839748	1	0.697587	0.977165	0.99608	-0.660026	0.975588	1	1.33701	0.078012	0.523473	0.683503	0.961092	0.996252	-0.730248	0.878645	0.953522	-1.23119	0.200596	0.503262
GOBP TISSUE MIGRATION	1.21218	0.079368	0.348856	1.65691	0.000220167	0.00645221	1.18734	0.126594	0.30916	1.09193	0.226175	0.587111	1.15033	0.178171	0.44281	1.97692	0.00144718	0.00908291	1.22565	0.0806045	0.586056	-0.856432	0.87781	1	1.2382	0.0565899	0.363908	0.803787	0.916479	1	-1.23908	0.053277	0.445589	1.91777	0.0309298	0.415082	-1.43342	0.0150754	0.12166	-1.387	0.0412227	0.313894
GOBP MULTICELLULAR ORGANISMAL HOMEOSTASIS	1.0657	0.258082	0.590348	1.5294	0.000223214	0.00645221	1.29472	0.0239944	0.104836	1.38447	0.00386432	0.0969052	-0.870355	0.796404	0.926769	1.34336	0.00285714	0.0137329	-1.04217	0.29195	0.861098	-1.11926	0.13329	0.662242	1.15855	0.0885282	0.442266	0.891418	0.773646	0.983978	-0.974969	0.529039	0.888353	1.38834	0.0985345	0.504954	-1.31858	0.0198915	0.144172	-1.30313	0.0427586	0.315861
GOBP MAST CELL ACTIVATION INVOLVED IN IMMUNE RESPONSE	0.707644	0.913806	0.97177	2.07268	0.000214915	0.00645221	1.79608	0.00506586	0.0347247	1.34344	0.0951413	0.413562	2.04243	0.00137018	0.0180941	1.70297	0.00607287	0.0234849	1.31088	0.102205	0.628035	0.915605	0.586836	0.981068	1.10032	0.30044	0.689264	1.22815	0.188066	0.840872	-1.25089	0.159072	0.647737	-2.38219	0.0271382	0.410606	-1.79143	0.0103466	0.101766	-1.12525	0.306549	0.587426
GOBP DNA REPAIR	1.09512	0.181706	0.508475	-0.99348	0.462177	0.679112	-1.38765	0.00605477	0.0394518	1.21621	0.0498934	0.325354	-1.16733	0.123031	0.359531	-1.67937	0.000102627	0.00748136	0.812525	0.969453	1	1.01241	0.43137	0.918086	-1.21112	0.0495525	0.345222	-0.93572	0.571048	0.944136	0.944357	0.620557	0.921865	-0.983905	0.304249	0.739032	-1.3784	0.0126804	0.111968	1.00539	0.428592	0.678224
REACTOME INFLUENZA INFECTION	-1.46355	0.00664951	0.0974432	1.15136	0.214286	0.453067	1.57407	0.0166446	0.0819911	1.10217	0.285655	0.644901	2.17861	0.000241255	0.00593185	1.21593	0.0699301	0.152651	1.61649	0.00181351	0.0842678	1.6544	0.00161573	0.103853	2.3412	0.00019015	0.0147524	-1.08957	0.265779	0.859268	2.14988	0.000138812	0.0151765	1.67348	0.0549867	0.445742	1.68835	0.00719314	0.0870357	-1.52523	0.0467489	0.323968
GOBP MICROGLIAL CELL ACTIVATION	-0.946158	0.537942	0.789903	1.14043	0.267506	0.512197	2.07936	0.000243843	0.00616794	1.34438	0.110544	0.443444	1.95976	0.00361664	0.0385006	2.34941	0.000350263	0.00748136	-0.99777	0.44234	0.949502	-1.21261	0.185447	0.726048	-1.28202	0.141446	0.525378	0.63867	0.951224	1	-1.07835	0.338449	0.807757	0.755049	0.835423	0.972692	-0.958904	0.50533	0.767873	-1.72454	0.035309	0.303414
GOBP CELLULAR RESPONSE TO HORMONE STIMULUS	1.33901	0.00767754	0.10469	1.30164	0.010358	0.077944	1.42535	0.00185117	0.0155567	1.29671	0.0110821	0.165844	1.10948	0.185762	0.451213	1.47562	0.00392157	0.0167842	1.04823	0.315796	0.877377	0.976106	0.529596	0.965636	NA	NA	NA	NA	NA	NA	-1.14544	0.0721408	0.509815	NA	NA	NA	-1.31408	0.0268722	0.171504	-1.00937	0.4408	0.686084
GOBP EXTRINSIC APOPTOTIC SIGNALING PATHWAY	1.06008	0.306662	0.631617	1.6237	0.000857633	0.0164039	1.52102	0.00786449	0.047859	1.0414	0.350357	0.706077	1.63591	0.0035542	0.0383857	1.64061	0.00103093	0.00808747	-1.07834	0.263276	0.831952	-1.04388	0.339519	0.879721	-1.0073	0.412146	0.766981	0.79735	0.902734	1	-0.796701	0.945399	0.982469	-0.678647	0.972876	0.997135	-1.38201	0.043095	0.228618	-1.51638	0.0261658	0.287214
GOBP T HELPER 1 TYPE IMMUNE RESPONSE	1.32449	0.107644	0.402007	1.3622	0.0982067	0.293409	1.91158	0.00218872	0.0178036	1.18173	0.227013	0.587111	2.1119	0.000903751	0.013743	2.24876	0.000350018	0.00748136	-1.06346	0.356105	0.907751	-1.36271	0.102686	0.609721	-1.429	0.0649487	0.387311	1.31604	0.133741	0.809652	-0.746955	0.829519	0.955325	-0.652564	0.948623	0.994224	-1.55637	0.0503049	0.248641	-1.45106	0.101766	0.408529
GOBP T CELL CYTOKINE PRODUCTION	1.80426	0.00427102	0.0752467	1.53973	0.0402372	0.180046	1.69579	0.0223627	0.0997712	1.16376	0.254443	0.617953	1.90989	0.0056243	0.052156	2.21705	0.000339905	0.00748136	-0.965844	0.493324	0.971183	-1.11226	0.284824	0.828657	-1.62694	0.0177103	0.223452	0.798043	0.756034	0.983978	-1.09804	0.315969	0.79729	-0.683421	0.929474	0.98977	-1.64766	0.0284553	0.179361	-1.21713	0.22582	0.524712
GOBP PLASMA MEMBRANE ORGANIZATION	-0.839293	0.830491	0.940953	1.66642	0.00171858	0.0252751	1.63833	0.00500139	0.0343941	0.860603	0.763359	0.929951	1.83428	0.00144439	0.0187466	1.86788	0.000634115	0.00748136	-1.11402	0.234473	0.802654	-1.14038	0.215235	0.748904	-1.383	0.0395456	0.319651	-1.12365	0.239964	0.850693	-0.818735	0.856117	0.964229	0.854648	0.651301	0.927907	-1.3948	0.0534856	0.255935	0.749432	0.771191	0.870615
GOBP CELL MORPHOGENESIS INVOLVED IN DIFFERENTIATION	NA	NA	NA	NA	NA	NA	1.5944	0.000384468	0.00623	NA	NA	NA	0.84937	0.932773	0.983493	NA	NA	NA	NA	NA	NA	NA	NA	NA	NA	NA	NA	NA	NA	NA	-1.01767	0.368987	0.821056	NA	NA	NA	-1.05032	0.307353	0.605197	-1.03546	0.371218	0.635272
GOBP ACTIN CYTOSKELETON REORGANIZATION	1.59203	0.00361974	0.0709468	1.66971	0.00236661	0.0306753	1.7606	0.00161681	0.0142357	1.00563	0.431616	0.775102	1.2314	0.143335	0.390342	1.60333	0.00232829	0.0118779	-0.770872	0.932153	1	-0.800362	0.867703	1	0.942641	0.570993	0.848563	0.820556	0.772546	0.983978	-1.1884	0.161893	0.651729	1.09866	0.208317	0.651928	-1.37541	0.0750422	0.30609	-1.20877	0.210843	0.51242
GOBP TYPE 2 IMMUNE RESPONSE	1.77663	0.00504756	0.081875	1.46516	0.0573248	0.221882	1.1158	0.305138	0.5418	1.71265	0.0112268	0.16626	2.05667	0.00202566	0.0245017	1.9708	0.000665336	0.00748136	-1.12358	0.285126	0.85353	-1.34378	0.1108	0.623833	-1.72587	0.01048	0.18449	-0.837819	0.685751	0.976375	-0.925212	0.556443	0.901835	0.748424	0.844787	0.973079	-1.73447	0.0132364	0.114631	-1.72041	0.031712	0.293686
GOBP POSITIVE REGULATION OF SUPRAMOLECULAR FIBER ORGANIZATION	1.30692	0.0448658	0.266342	1.92489	0.000214592	0.00645221	1.46499	0.0216401	0.0985826	0.916839	0.647182	0.889216	1.54985	0.0141089	0.0965188	1.81126	0.00087108	0.00785725	1.17468	0.155289	0.710412	0.939436	0.577233	0.976201	1.28518	0.0604862	0.371774	1.08283	0.295575	0.876391	-0.971795	0.501271	0.873207	0.898209	0.531067	0.878797	-1.50881	0.0196681	0.143322	-1.37017	0.0850172	0.388464
GOBP EXOCYTOSIS	1.1168	0.185152	0.513361	1.02537	0.362123	0.599739	1.63378	0.000961538	0.010059	-1.18419	0.102457	0.430427	1.6681	0.000789058	0.0123324	1.39584	0.00147493	0.00922283	0.803088	0.947412	1	-0.94554	0.603352	0.991473	-1.21672	0.0678634	0.391938	-0.963901	0.478025	0.92888	-1.34905	0.016087	0.264368	-1.55349	0.129618	0.55994	-1.34808	0.0295203	0.182665	-1.07053	0.319561	0.599323
GOBP CELLULAR RESPONSE TO ORGANIC CYCLIC COMPOUND	1.31143	0.0124627	0.135485	1.26641	0.0192351	0.113953	1.35024	0.00935925	0.0551367	1.26176	0.0221643	0.233585	1.38918	0.010538	0.0792137	1.53029	0.00346021	0.0155065	0.826978	0.951091	1	0.828923	0.906598	1	NA	NA	NA	0.80327	0.975284	1	-1.15484	0.0747768	0.5161	NA	NA	NA	-1.06019	0.292952	0.59298	-1.20537	0.1102	0.420827
KEGG AUTOIMMUNE THYROID DISEASE	1.26919	0.171817	0.495844	1.61353	0.0330457	0.159343	NA	NA	NA	1.4351	0.0782401	0.388815	NA	NA	NA	2.07555	0.00030175	0.00748136	0.809031	0.75264	1	-1.13185	0.282557	0.826766	-1.66015	0.0163762	0.218199	0.839803	0.686016	0.976375	-1.40387	0.109792	0.58396	-0.586053	0.985454	0.999236	-1.75607	0.015752	0.123967	-1.45397	0.100715	0.408488
GOBP POSITIVE REGULATION OF PEPTIDYL TYROSINE PHOSPHORYLATION	1.13352	0.207282	0.534667	1.29079	0.065032	0.23532	1.84885	0.000831486	0.00892857	1.02263	0.388032	0.738923	1.81674	0.000966651	0.0141029	1.83838	0.00067981	0.00748136	-0.969188	0.512962	0.981991	-1.09979	0.254939	0.790247	-1.22529	0.105579	0.476547	-0.702624	0.984807	1	1.01908	0.420149	0.840481	-0.738815	0.870281	0.980295	-0.808588	0.841116	0.938417	-1.50419	0.0300505	0.293025
GOBP RESPONSE TO PROTOZOAN	1.47137	0.0591544	0.310418	1.46685	0.077037	0.257641	1.71408	0.0177246	0.0859545	0.936882	0.540438	0.841183	1.99286	0.00357302	0.0383857	2.13864	0.000322893	0.00748136	-1.21326	0.211864	0.786337	-1.48972	0.0617608	0.531053	-1.30549	0.143639	0.526892	1.10489	0.334397	0.89075	-0.748542	0.807996	0.949457	-0.746796	0.821788	0.971018	-1.60901	0.0476077	0.241855	-1.88394	0.0164367	0.256223
GOBP NEGATIVE REGULATION OF INNATE IMMUNE RESPONSE	0.981937	0.478548	0.753539	1.40814	0.0630533	0.232796	2.09167	0.000506201	0.00645928	1.30171	0.115977	0.447157	1.77086	0.0117701	0.0848304	2.09461	0.000438212	0.00748136	-1.10321	0.281307	0.84952	-1.14259	0.227952	0.759811	-1.78489	0.00274319	0.0888321	-0.920924	0.555234	0.939679	-1.04585	0.372828	0.824838	-0.984266	0.378401	0.796559	-0.804076	0.757029	0.899513	-1.44249	0.0905495	0.394196
GOBP REGULATION OF NEUROGENESIS	1.69376	0.000180865	0.0141005	0.944998	0.621081	0.796789	1.60429	0.00127307	0.0120492	1.02472	0.368567	0.722853	1.00723	0.411442	0.686779	1.78221	0.00140056	0.00893194	-0.846857	0.920435	1	-0.945106	0.594862	0.987648	0.964152	0.559653	0.843877	-0.962568	0.484526	0.92888	0.94852	0.587366	0.912317	1.22979	0.125142	0.555837	0.827226	0.821978	0.928185	-1.47071	0.0177295	0.262254
GOBP POSITIVE REGULATION OF NIK NF KAPPAB SIGNALING	1.15667	0.221854	0.550484	1.80662	0.00237171	0.0306753	1.58847	0.0297829	0.120407	1.46315	0.0369768	0.286832	1.82577	0.00761597	0.063436	1.88672	0.000427899	0.00748136	-1.05374	0.356816	0.909089	-1.29967	0.119019	0.639184	-1.22884	0.157818	0.550109	0.889912	0.60853	0.959018	-1.0251	0.405156	0.837873	-0.876432	0.593332	0.900085	-1.70984	0.0158103	0.124184	-1.23181	0.205824	0.508892
GOBP SMALL GTPASE MEDIATED SIGNAL TRANSDUCTION	1.10713	0.16863	0.491472	1.25504	0.0265049	0.138068	1.61618	0.000729395	0.00817982	-1.0653	0.255096	0.617971	1.48904	0.00193157	0.0237771	1.57779	0.00380228	0.0165159	1.03122	0.363346	0.913232	0.693409	0.999647	1	-0.91436	0.763652	0.925842	1.22301	0.0808547	0.74922	-1.50879	0.000570451	0.0435919	0.838663	0.716504	0.943653	-1.45253	0.00505689	0.0742593	-1.18468	0.141266	0.452244
GOBP POSITIVE REGULATION OF CHEMOTAXIS	1.20901	0.130087	0.43437	1.53782	0.0100837	0.076979	1.79026	0.001321	0.0123547	0.941183	0.566983	0.85258	1.68266	0.0100768	0.0770154	2.21389	0.000603136	0.00748136	-1.2175	0.12886	0.667309	-1.33458	0.0647687	0.540885	-1.05509	0.32621	0.710121	-0.835804	0.753933	0.983978	1.02711	0.412487	0.838688	1.22683	0.111047	0.52506	-1.68083	0.00762463	0.0875697	-1.68297	0.014947	0.241706
REACTOME PARASITE INFECTION	1.36764	0.0670063	0.327444	0.985708	0.463777	0.680236	2.03664	0.000511902	0.00645928	-1.55399	0.0220472	0.233161	1.73771	0.0138857	0.0954612	2.32911	0.000460193	0.00748136	-0.762246	0.883316	1	-0.936202	0.527345	0.965636	-0.946829	0.523421	0.831074	-0.67314	0.945599	1	-1.03776	0.3796	0.828399	1.00034	0.390054	0.805413	-1.48086	0.0650428	0.287166	-1.61938	0.0488432	0.32884
GOBP NUCLEOSIDE BISPHOSPHATE BIOSYNTHETIC PROCESS	-1.75501	0.00142828	0.0419876	-1.53759	0.0212409	0.122104	-1.03603	0.404318	0.635603	-1.28689	0.121606	0.454124	-1.36261	0.0902875	0.301702	-1.65542	0.00309757	0.014612	1.09331	0.308662	0.868491	0.875216	0.657058	1	0.988168	0.461937	0.796834	1.10228	0.306389	0.881165	-0.948774	0.529527	0.888353	0.660893	0.961344	0.996252	0.924298	0.566613	0.802685	1.28507	0.195555	0.499166
GOBP CELLULAR RESPONSE TO LIPOPROTEIN PARTICLE STIMULUS	1.20701	0.195236	0.525852	1.81645	0.00549915	0.0526658	1.49693	0.0660515	0.205643	1.4531	0.0628664	0.354533	2.01075	0.00292595	0.032911	2.03099	0.000344828	0.00748136	-1.00987	0.42816	0.944729	-1.13091	0.273156	0.814626	-1.89151	0.00313283	0.0972476	1.26209	0.173605	0.833133	-1.02002	0.412808	0.838688	1.18909	0.205138	0.648092	NA	NA	NA	NA	NA	NA
GOBP EXTERNAL ENCAPSULATING STRUCTURE ORGANIZATION	0.971573	0.515645	0.776107	1.66388	0.000218627	0.00645221	0.807911	0.897686	0.968455	1.4881	0.00403311	0.0996057	1.22123	0.118679	0.351239	1.16363	0.0795306	0.167682	-0.75716	0.993344	1	-0.95675	0.553306	0.972639	0.994905	0.463851	0.797202	0.910256	0.662756	0.970907	-1.39409	0.0104083	0.212014	1.09035	0.18598	0.62432	-1.0698	0.304957	0.603251	-1.36592	0.0475793	0.32437
GOBP POSITIVE REGULATION OF LEUKOCYTE CHEMOTAXIS	1.24187	0.131198	0.434672	1.72041	0.00389526	0.0423238	1.78533	0.00282922	0.0218323	1.09978	0.289702	0.649539	1.81991	0.00733381	0.0622032	2.32308	0.000482859	0.00748136	-1.14124	0.22008	0.789711	-1.32992	0.0997086	0.600417	-0.96737	0.499472	0.8178	-0.863658	0.6636	0.970907	1.18812	0.20804	0.70814	1.16614	0.156334	0.596103	-1.78371	0.0070922	0.0868541	-1.64924	0.0299932	0.293025
GOBP REGULATION OF NEURON PROJECTION DEVELOPMENT	1.41508	0.0041226	0.0737366	-1.41675	0.00215556	0.0290162	1.5525	0.00167224	0.0145345	-1.09886	0.199627	0.557115	-0.988983	0.474306	0.733067	1.81222	0.0021645	0.0113438	0.923649	0.671798	1	-0.878778	0.853804	1	1.08386	0.224592	0.621746	-0.863341	0.779458	0.983978	-0.958582	0.590717	0.914325	-0.725822	0.881968	0.980758	-0.926257	0.669017	0.857806	-1.48977	0.0104979	0.210661
GOBP DIVALENT INORGANIC CATION HOMEOSTASIS	1.12839	0.153085	0.467909	1.02222	0.369919	0.606275	1.76153	0.000332557	0.00616794	-0.746416	0.998883	1	1.56957	0.00238284	0.0280218	1.90701	0.00193424	0.0106267	-0.883815	0.879577	1	-1.10799	0.161756	0.695323	-0.900464	0.810044	0.939364	-0.88713	0.724539	0.979774	-1.05656	0.279398	0.761165	-1.6993	0.0807156	0.479262	-1.1363	0.167019	0.460896	-1.14557	0.181206	0.490049
GOBP POSITIVE REGULATION OF ENDOTHELIAL CELL MIGRATION	0.860619	0.757107	0.902854	1.63934	0.00388769	0.0423238	1.4885	0.029695	0.120184	1.08979	0.296518	0.656533	1.42743	0.0537299	0.223517	2.22677	0.000600601	0.00748136	-0.733661	0.963247	1	-0.833209	0.794733	1	1.25508	0.102997	0.469437	-1.02609	0.370645	0.898002	1.12037	0.268383	0.753059	2.23146	0.0213997	0.410606	-2.01545	0.000282646	0.0220817	-1.08759	0.331106	0.60971
GOBP NEGATIVE REGULATION OF PRODUCTION OF MOLECULAR MEDIATOR OF IMMUNE RESPONSE	1.36221	0.113366	0.40958	1.89605	0.00233347	0.0305622	1.66403	0.0269026	0.113747	0.981806	0.477444	0.804377	2.06548	0.00200983	0.0245017	2.15709	0.000332668	0.00748136	1.60251	0.0173808	0.327417	-0.890622	0.593916	0.987296	-1.03042	0.393419	0.755168	-1.27408	0.151923	0.816785	-1.03825	0.396468	0.835481	0.644066	0.956072	0.996147	-1.09759	0.3245	0.622726	-0.959392	0.495831	0.72019
REACTOME MRNA SPLICING	-0.893122	0.755116	0.901768	-1.18756	0.139495	0.358991	-1.40551	0.0217783	0.098759	1.58718	0.00376254	0.0953576	-0.83004	0.810273	0.933021	-1.63618	0.000111099	0.00748136	-0.962974	0.529523	0.988239	0.712826	0.984202	1	-0.925517	0.628307	0.870871	-0.866528	0.704729	0.976375	2.01251	0.000134716	0.0151765	-0.703581	0.930905	0.990284	1.19086	0.198999	0.503775	0.925953	0.520007	0.73283
GOBP LIPID LOCALIZATION	1.09725	0.205703	0.533068	1.66695	0.000223714	0.00645221	1.49612	0.00105263	0.0105237	1.12078	0.157216	0.510484	1.20328	0.107267	0.334201	1.67273	0.00193424	0.0106267	1.17594	0.103323	0.63031	-1.15584	0.0979351	0.59484	-0.941909	0.649328	0.878062	0.94107	0.596771	0.955713	-1.19345	0.0625641	0.475715	1.07409	0.203535	0.645867	-1.06111	0.307475	0.605197	1.17668	0.218316	0.517236
GOBP T CELL RECEPTOR SIGNALING PATHWAY	1.0253	0.399582	0.704252	1.44668	0.026113	0.137398	1.96292	0.000269469	0.00616794	0.88754	0.681602	0.901795	1.99454	0.000960615	0.0141029	1.66696	0.0012012	0.0083402	-1.19724	0.153361	0.707897	-1.26645	0.115254	0.629704	-1.6068	0.00585774	0.138206	-1.07428	0.306118	0.881165	-1.41967	0.0334767	0.362105	0.768184	0.861651	0.977302	-2.17691	0.000283206	0.0220817	-2.22338	0.000461255	0.056834
GOBP PROTON TRANSMEMBRANE TRANSPORT	-1.92865	0.000212044	0.0141005	0.966766	0.508453	0.715852	-1.70495	0.00141688	0.0131005	-1.54699	0.00753041	0.135032	-1.32187	0.0837893	0.289847	-1.41128	0.0254207	0.0715505	1.75584	0.000627254	0.0433896	1.76118	0.000557958	0.0533669	1.71925	0.00114921	0.0496727	1.58456	0.0133309	0.519704	1.17457	0.194343	0.696204	1.44365	0.0648826	0.450978	1.2078	0.188415	0.490774	0.959475	0.468023	0.704381
GOBP CD40 SIGNALING PATHWAY	NA	NA	NA	1.83576	0.00526537	0.051237	NA	NA	NA	1.45164	0.0789578	0.390875	NA	NA	NA	NA	NA	NA	NA	NA	NA	NA	NA	NA	-0.963068	0.49783	0.81696	NA	NA	NA	NA	NA	NA	-0.707763	0.846579	0.973079	NA	NA	NA	NA	NA	NA
REACTOME RRNA PROCESSING	-1.68599	0.00021901	0.0141005	-0.861043	0.752773	0.876605	-0.95236	0.550377	0.767163	1.17369	0.1722	0.525631	1.91913	0.000728509	0.0117315	-1.03431	0.399227	0.560635	1.7452	0.000145666	0.018161	1.89265	0.000131251	0.0266627	2.36339	0.000187266	0.0147524	0.679753	0.993108	1	2.07521	0.000134789	0.0151765	1.91568	0.0319149	0.415508	1.3101	0.09369	0.341866	-1.43685	0.0514502	0.33464
GOBP REGULATION OF BIOLOGICAL PROCESS INVOLVED IN SYMBIOTIC INTERACTION	1.63487	0.0143773	0.145388	1.72558	0.00980601	0.0760319	1.76787	0.0103832	0.0591929	1.02444	0.406193	0.752951	1.9674	0.00453412	0.0455925	1.36905	0.0691824	0.151452	-1.29802	0.125251	0.6654	-1.456	0.0588061	0.530538	-1.55581	0.0264363	0.270097	-1.25736	0.157598	0.818128	-1.60704	0.0186866	0.287162	-1.30918	0.0819302	0.479397	-1.48495	0.0563603	0.265745	-1.7438	0.0275667	0.287604
GOBP STEROL TRANSPORT	0.982439	0.483693	0.757646	1.94782	0.000213675	0.00645221	1.54466	0.016488	0.0816158	1.14225	0.211877	0.569586	1.77062	0.00551823	0.0519577	1.69611	0.00110926	0.00808747	1.50498	0.0112676	0.269484	-1.1638	0.191414	0.726048	0.917485	0.622703	0.86797	1.09482	0.297711	0.87925	-1.35882	0.0498072	0.434983	1.18615	0.132692	0.56174	-0.682813	0.932597	0.976331	0.750522	0.749912	0.859314
GOBP REGULATION OF ION TRANSMEMBRANE TRANSPORT	1.36604	0.00841691	0.109788	-1.35934	0.00833635	0.0688211	1.68625	0.000933707	0.00986957	-1.24868	0.0362481	0.283458	0.963757	0.522491	0.766382	1.56205	0.00163399	0.00969994	0.791814	0.965284	1	-0.767709	0.996904	1	0.964116	0.574023	0.848922	0.785925	0.964644	1	-0.961432	0.570832	0.908065	1.08686	0.193347	0.63317	1.00118	0.459221	0.735371	-1.40072	0.0239219	0.278292
GOBP POSITIVE REGULATION OF PRODUCTION OF MOLECULAR MEDIATOR OF IMMUNE RESPONSE	1.52408	0.012016	0.134554	1.24602	0.119017	0.328227	1.74557	0.00340492	0.0251283	1.05969	0.335406	0.692928	1.80673	0.00503115	0.0491276	1.89601	0.000547345	0.00748136	-0.938096	0.57269	1	-1.17979	0.178609	0.715866	-1.5737	0.00587495	0.138206	1.02444	0.393416	0.898466	-1.29313	0.0909091	0.551347	0.687612	0.971549	0.996787	-1.74568	0.00348635	0.0601283	-1.24441	0.16779	0.479926
GOBP GLIAL CELL DEVELOPMENT	1.33617	0.0598894	0.311584	1.79763	0.000643777	0.0133265	1.66684	0.00707733	0.0442633	1.45284	0.0248664	0.243011	1.6032	0.0194712	0.117079	1.48315	0.0140187	0.044968	-0.814778	0.847588	1	-0.633392	0.998987	1	-1.03085	0.381012	0.746904	1.10018	0.287232	0.870923	-1.42337	0.0338724	0.364566	-0.806637	0.716439	0.943653	0.842642	0.704983	0.874325	-1.10665	0.315552	0.595683
GOBP OSTEOCLAST DIFFERENTIATION	1.03618	0.383327	0.694061	1.93104	0.000217723	0.00645221	1.47636	0.043467	0.155859	1.38111	0.0484699	0.323795	1.48193	0.055949	0.227781	2.11259	0.000490436	0.00748136	1.20269	0.173342	0.734783	1.3593	0.0727405	0.550393	-1.26091	0.117214	0.494239	-0.764605	0.856	0.99895	-1.18376	0.189118	0.690696	0.816215	0.746338	0.954245	-1.90219	0.00221117	0.0435042	-1.31542	0.141585	0.452244
GOBP REGULATION OF T HELPER CELL DIFFERENTIATION	1.65636	0.0145603	0.145727	1.4571	0.0650699	0.23532	1.63839	0.0327511	0.128441	1.70724	0.0119144	0.172882	2.04301	0.00202475	0.0245017	1.90385	0.00329598	0.0151009	-0.740423	0.844159	1	-1.16125	0.250472	0.785894	-1.12288	0.285595	0.677603	1.19579	0.233713	0.850693	-1.36496	0.111339	0.584231	0.661668	0.935302	0.992131	-0.820521	0.692402	0.866983	-1.66224	0.0492901	0.330749
GOBP REGULATION OF ANTIGEN PROCESSING AND PRESENTATION	0.97567	0.494092	0.761145	NA	NA	NA	NA	NA	NA	NA	NA	NA	NA	NA	NA	2.03762	0.000896325	0.00785725	0.909945	0.599894	1	-1.22079	0.216974	0.750052	-1.46589	0.0718776	0.399608	1.29199	0.175714	0.833133	NA	NA	NA	-0.887624	0.588116	0.89939	NA	NA	NA	NA	NA	NA
GOBP TUMOR NECROSIS FACTOR MEDIATED SIGNALING PATHWAY	-1.23799	0.117684	0.415262	1.79004	0.00129786	0.0208511	1.55056	0.0217391	0.0987251	1.49084	0.0207435	0.229809	1.57775	0.0316441	0.163835	1.81569	0.00110926	0.00808747	1.2537	0.1184	0.663951	-1.20028	0.171598	0.708519	-1.07074	0.3138	0.700013	0.814608	0.772325	0.983978	-1.0503	0.341712	0.809666	-0.976705	0.345883	0.76814	-1.08402	0.329508	0.625819	-1.33689	0.135624	0.447469
REACTOME RAC2 GTPASE CYCLE	1.13034	0.236204	0.567179	1.22998	0.135506	0.353424	1.94357	0.000263574	0.00616794	-0.823342	0.79563	0.942827	1.85644	0.0033541	0.0367366	1.8169	0.0010929	0.00808747	0.93312	0.57984	1	0.827349	0.768534	1	0.857731	0.734233	0.912746	0.992947	0.451707	0.919402	-1.0947	0.2782	0.760587	0.848227	0.669237	0.933185	-1.73578	0.00846995	0.0932845	1.28103	0.199355	0.502963
REACTOME INFLAMMASOMES	0.648986	0.912367	0.971649	1.72319	0.0152059	0.0982505	1.93287	0.000718563	0.00817982	1.42204	0.0920319	0.411999	2.0763	0.00133988	0.0178419	1.91718	0.00275482	0.0134389	-0.795376	0.749537	1	-1.02808	0.41193	0.905115	0.971667	0.492331	0.814563	1.25191	0.207608	0.842197	-1.38337	0.119789	0.60182	1.1182	0.301397	0.736215	NA	NA	NA	NA	NA	NA
GOBP POSITIVE REGULATION OF INTERLEUKIN 4 PRODUCTION	1.79371	0.00590435	0.0907649	1.74754	0.0126636	0.0876681	NA	NA	NA	1.53275	0.0430022	0.306979	NA	NA	NA	1.8623	0.00331925	0.015142	-1.44445	0.0746617	0.572758	-1.78507	0.0129166	0.340614	-1.39749	0.0953775	0.455693	0.805495	0.711437	0.976375	-1.35065	0.132117	0.618752	0.786564	0.762869	0.957944	-0.749634	0.760665	0.9004	-1.22843	0.235803	0.535227
GOBP POSITIVE REGULATION OF PROTEOLYSIS	0.858794	0.891382	0.963701	1.43985	0.00533808	0.0517024	1.38495	0.0104167	0.0593005	-1.01503	0.405185	0.752224	1.8297	0.000265534	0.00593185	1.44988	0.00176056	0.00998454	-0.828297	0.96399	1	0.696334	0.998388	1	-1.05579	0.284472	0.676999	-1.09522	0.225829	0.846638	-0.99149	0.465394	0.858635	-1.86423	0.0621541	0.448769	-1.03202	0.381058	0.671444	-1.14603	0.210481	0.51242
GOBP MEMBRANE PROTEIN PROTEOLYSIS	-0.882781	0.661529	0.85631	2.15265	0.000214915	0.00645221	1.51021	0.0463408	0.162153	1.54206	0.0248018	0.243011	1.46208	0.0653127	0.247345	1.81396	0.0012605	0.00853954	0.773943	0.845305	1	0.752454	0.858507	1	1.26734	0.12933	0.51205	0.832668	0.708664	0.976375	-1.63546	0.0108484	0.216767	-0.792349	0.76819	0.95886	-0.942303	0.536243	0.785186	-1.62765	0.0459696	0.323009
GOBP EXTRACELLULAR MATRIX DISASSEMBLY	1.08583	0.316644	0.639462	1.74002	0.00839612	0.0690792	1.93082	0.0012604	0.0120023	2.00168	0.000406587	0.0294585	1.27119	0.152496	0.405411	1.66067	0.00961924	0.0336159	-1.05622	0.355322	0.907116	-1.07377	0.317262	0.861715	-0.700833	0.944062	0.985974	0.933895	0.54188	0.939654	-1.38593	0.083603	0.534141	1.14521	0.194649	0.634949	-1.63486	0.0270758	0.172004	-1.46935	0.087693	0.392295
REACTOME ACTIVATION OF THE MRNA UPON BINDING OF THE CAP BINDING COMPLEX AND EIFS AND SUBSEQUENT BINDING TO 43S	-1.23356	0.139889	0.447304	-0.877944	0.641627	0.810987	1.41987	0.094932	0.259481	1.39792	0.0872375	0.404101	2.19872	0.000226706	0.00593185	1.75206	0.0018018	0.0101785	1.47605	0.0277823	0.415206	1.5168	0.0247738	0.421709	2.32462	0.000191681	0.0147524	-0.997818	0.427023	0.909089	2.00663	0.000152625	0.0151765	2.00761	0.0231929	0.410606	1.46187	0.0710986	0.297447	-1.97626	0.00945776	0.20189
GOBP NEUTROPHIL CHEMOTAXIS	1.20644	0.167469	0.488693	1.05455	0.349491	0.588886	2.13399	0.000257202	0.00616794	0.846472	0.733945	0.920965	2.38655	0.000236072	0.00593185	1.84667	0.000900901	0.00785725	0.640464	0.984979	1	-1.1169	0.246252	0.781585	-1.2795	0.103855	0.471301	1.16426	0.222022	0.844722	-0.918534	0.589595	0.913893	1.30972	0.0852998	0.483417	-0.840122	0.707376	0.874739	-1.89144	0.00811359	0.192879
GOBP AMINOGLYCAN CATABOLIC PROCESS	-1.02818	0.424858	0.716195	2.03528	0.000633312	0.0133265	NA	NA	NA	1.58849	0.0295128	0.258171	NA	NA	NA	2.04243	0.000918274	0.00785725	0.627835	0.938182	1	-0.563418	0.97561	1	1.38235	0.0950295	0.455274	1.31219	0.150677	0.816785	-1.6726	0.0217606	0.300442	1.52029	0.040406	0.431957	-1.03897	0.407327	0.6929	-1.76867	0.0312437	0.293686
GOBP REGULATION OF NATURAL KILLER CELL MEDIATED IMMUNITY	1.35153	0.101882	0.392832	1.41026	0.0852321	0.271265	1.90476	0.00191617	0.0160697	1.22271	0.202234	0.558543	1.89547	0.00599334	0.0540177	2.09711	0.000339905	0.00748136	-1.34496	0.106589	0.639321	-1.46748	0.0601567	0.53075	-1.57596	0.0260395	0.270097	-0.680732	0.906745	1	-1.19885	0.222507	0.718894	-0.838723	0.691662	0.937339	-1.21817	0.212652	0.516582	-1.27828	0.190286	0.49533
GOBP POSITIVE REGULATION OF CYSTEINE TYPE ENDOPEPTIDASE ACTIVITY	-0.983467	0.470278	0.747655	1.60707	0.00343274	0.0392336	1.73042	0.00110773	0.0109665	0.883684	0.699565	0.908665	2.17545	0.000239464	0.00593185	1.22336	0.0889303	0.181555	0.678569	0.986908	1	-0.919178	0.591989	0.985319	-1.1616	0.185396	0.581342	-0.829598	0.760414	0.983978	-0.839428	0.811352	0.951176	-2.50396	0.0189702	0.410606	-1.18019	0.206938	0.510652	-1.12855	0.26777	0.560864
GOBP ACTIVATION OF CYSTEINE TYPE ENDOPEPTIDASE ACTIVITY INVOLVED IN APOPTOTIC PROCESS	-1.38428	0.0461602	0.269239	1.63919	0.0133823	0.09007	1.51025	0.0381269	0.143161	-0.907798	0.608961	0.874286	2.15951	0.000234302	0.00593185	1.3653	0.0499313	0.119059	0.910064	0.615534	1	0.792071	0.805961	1	-1.01872	0.401855	0.760838	-1.12735	0.252376	0.850693	-0.928828	0.569231	0.907199	-2.74384	0.00677757	0.410606	-1.34776	0.0951732	0.344245	-0.928134	0.543582	0.744303
GOBP POSITIVE REGULATION OF MIRNA TRANSCRIPTION	1.20108	0.201477	0.53005	1.68336	0.0118407	0.0842843	1.77913	0.00954534	0.0556674	1.5548	0.0242768	0.242272	1.47826	0.0673848	0.252648	2.14818	0.000388048	0.00748136	-0.968444	0.487192	0.969141	-1.00631	0.414376	0.906609	-0.718106	0.900882	0.970762	-1.0841	0.317047	0.886765	0.984473	0.484388	0.862588	0.906663	0.572544	0.895007	-0.976802	0.479636	0.748542	-1.35643	0.15125	0.46319
GOBP NEGATIVE REGULATION OF LYMPHOCYTE MEDIATED IMMUNITY	0.97486	0.486154	0.757646	1.10406	0.312911	0.55362	1.92716	0.00145419	0.0132498	1.36012	0.103695	0.43204	2.18349	0.000451875	0.00878453	2.01403	0.00110988	0.00808747	-0.943035	0.534068	0.989634	-1.2199	0.176123	0.714925	-1.58982	0.0181932	0.227242	-1.28541	0.131723	0.809652	-0.997093	0.44047	0.847609	-0.760379	0.832097	0.972692	-1.00462	0.43999	0.717906	-1.08867	0.341663	0.617457
REACTOME SIGNALING BY GPCR	1.23546	0.040354	0.254117	NA	NA	NA	1.90559	0.000332226	0.00616794	NA	NA	NA	1.00501	0.420635	0.695172	1.93248	0.00241546	0.0121064	-0.760548	1	1	-1.05311	0.250834	0.786516	NA	NA	NA	NA	NA	NA	-1.42747	0.00151515	0.0807787	NA	NA	NA	0.916196	0.68624	0.865088	-0.859754	0.85129	0.911033
GOBP NEGATIVE REGULATION OF PEPTIDYL TYROSINE PHOSPHORYLATION	1.59093	0.0138537	0.143356	-0.882661	0.639463	0.809423	2.07445	0.000502134	0.00645928	1.19948	0.202272	0.558543	1.52086	0.048616	0.210888	1.97336	0.000404858	0.00748136	0.766051	0.836817	1	-0.735475	0.88185	1	0.694289	0.937179	0.983147	1.08137	0.334011	0.89075	-0.788614	0.80541	0.948819	1.01889	0.378442	0.796559	-0.928809	0.551524	0.79267	-1.58982	0.0675535	0.365906
GOBP B CELL PROLIFERATION	0.944155	0.546238	0.793692	1.4241	0.0447534	0.189908	1.84903	0.00304646	0.0231565	1.40264	0.0446558	0.311809	1.95811	0.00320439	0.0352822	2.01014	0.000482859	0.00748136	0.858662	0.71657	1	-0.715634	0.946663	1	-1.41415	0.0410613	0.322466	1.17196	0.216637	0.844203	-1.62939	0.00898551	0.204968	0.935768	0.473623	0.864748	-1.82884	0.00309162	0.0561899	-1.73215	0.0157553	0.248763
KEGG PRION DISEASES	-0.969419	0.494813	0.761401	1.70157	0.0139919	0.0935241	2.00635	0.000500751	0.00645928	1.68238	0.0138804	0.189595	1.87703	0.00678119	0.058954	1.68149	0.0118044	0.0394429	-1.47664	0.0523256	0.510593	-1.25564	0.161444	0.694607	-1.3419	0.114651	0.491983	-1.08643	0.334486	0.89075	1.12103	0.309493	0.793501	-1.55758	0.0338879	0.417596	-1.52173	0.0691176	0.295812	0.885705	0.55067	0.7492
GOBP POSITIVE REGULATION OF INTERLEUKIN 10 PRODUCTION	1.76436	0.0065981	0.0972961	1.47498	0.0604907	0.227592	1.98957	0.000484379	0.00645928	1.22035	0.206583	0.564051	2.08553	0.0013468	0.0178419	1.38726	0.0835526	0.173296	-0.861383	0.656443	1	-1.21978	0.195183	0.72752	-1.67691	0.0160987	0.218199	1.05744	0.370932	0.898002	0.801357	0.742062	0.942482	-0.710406	0.890487	0.982788	-0.87768	0.629923	0.835105	-1.317	0.1632	0.475864
HALLMARK XENOBIOTIC METABOLISM	1.38264	0.0200075	0.171296	2.01465	0.000214225	0.00645221	0.83799	0.856836	0.947914	1.127	0.201088	0.557876	1.34084	0.0561006	0.227953	1.47049	0.00181818	0.0101785	1.3102	0.0421206	0.480155	1.38829	0.0232164	0.410173	1.19679	0.112397	0.490567	1.29221	0.0761288	0.742441	0.976097	0.514957	0.882123	1.41338	0.0821037	0.479397	1.0622	0.354458	0.644382	1.05528	0.357038	0.62595
GOBP NEGATIVE REGULATION OF EXTRINSIC APOPTOTIC SIGNALING PATHWAY	1.09086	0.294825	0.623027	1.6968	0.00325521	0.0376485	1.73555	0.00393185	0.0282968	1.56286	0.0102817	0.15761	1.17114	0.213337	0.487543	2.02759	0.000527148	0.00748136	-0.75094	0.935458	1	-0.766413	0.910384	1	1.19898	0.162003	0.556165	-0.766885	0.860737	0.999628	0.623763	0.984985	0.992565	0.800179	0.77709	0.961801	-1.1206	0.279826	0.58512	-1.74993	0.0193345	0.265751
KEGG ANTIGEN PROCESSING AND PRESENTATION	1.20967	0.183646	0.512075	1.4667	0.0588734	0.224293	1.80331	0.0070035	0.0441173	0.740496	0.835068	0.95789	2.16312	0.000677813	0.011678	1.81961	0.00202429	0.0109503	-1.11281	0.279295	0.84952	-1.15419	0.222322	0.754006	-1.52567	0.0251942	0.267615	-0.994922	0.433437	0.912179	-1.28822	0.129784	0.615132	1.03433	0.325391	0.754398	-1.60028	0.0317174	0.191796	-1.15548	0.272513	0.56547
GOBP POSITIVE REGULATION OF T CELL CYTOKINE PRODUCTION	1.8962	0.00235942	0.0560541	1.47775	0.0643732	0.234551	NA	NA	NA	1.31507	0.144925	0.488914	1.71384	0.0212148	0.124689	2.01656	0.000938673	0.00785725	-1.0493	0.373761	0.916964	-1.20625	0.210848	0.744378	-1.72963	0.0130581	0.202074	0.970531	0.494131	0.92888	-1.03887	0.403433	0.837512	-0.91169	0.556423	0.889226	-1.73389	0.0244019	0.162524	-1.49004	0.100649	0.408488
GOBP RIBOSE PHOSPHATE BIOSYNTHETIC PROCESS	-1.8598	0.000214133	0.0141005	-0.987227	0.469991	0.68581	-1.05476	0.35117	0.589007	-1.56367	0.00441883	0.104091	-1.23411	0.124371	0.361926	-1.50938	0.00327425	0.0150873	1.51841	0.00490998	0.171113	1.48856	0.00908484	0.287824	1.38764	0.021731	0.250797	1.56165	0.0111504	0.487808	-1.00723	0.414581	0.838688	1.23767	0.111682	0.526155	-1.11662	0.257276	0.567903	1.31083	0.155655	0.46875
GOBP REGULATION OF ANATOMICAL STRUCTURE SIZE	1.24282	0.0384273	0.247009	1.1497	0.108632	0.310483	1.87131	0.000354233	0.00616794	0.977849	0.526225	0.833815	1.42535	0.00737302	0.0622826	1.72431	0.0025	0.0123808	-0.851812	0.966002	1	-0.888218	0.874459	1	0.94043	0.665678	0.886709	0.911191	0.704999	0.976375	0.986883	0.500558	0.873207	1.59853	0.0511735	0.439725	-1.28089	0.0411077	0.222443	-1.35042	0.0318635	0.293686
GOBP REGULATION OF CELLULAR COMPONENT SIZE	1.31661	0.0206709	0.174571	1.18446	0.0932035	0.2846	1.8848	0.000332557	0.00616794	0.844228	0.91789	0.984916	1.51517	0.0039883	0.0414009	1.82878	0.00158983	0.00959986	-0.864202	0.899429	1	-0.931383	0.658137	1	0.861181	0.879218	0.964049	-0.754377	0.976112	1	1.10226	0.241632	0.736625	0.90412	0.503593	0.872642	-1.47273	0.0102234	0.101309	-1.50353	0.0116279	0.221258
GOBP PROTEIN TRANSMEMBRANE IMPORT INTO INTRACELLULAR ORGANELLE	-1.51867	0.0346311	0.235072	-1.28249	0.153744	0.378579	-1.63493	0.011354	0.0632716	-1.45618	0.0754605	0.383179	-1.72818	0.011333	0.082824	-1.85687	0.00027401	0.00748136	1.52753	0.0297945	0.424366	1.49173	0.0373671	0.467875	0.766022	0.827262	0.94458	1.40621	0.0877357	0.74922	1.39141	0.0787908	0.525081	1.44526	0.0580921	0.445742	1.79008	0.0102768	0.10159	1.95062	0.0240801	0.278292
REACTOME RHOA GTPASE CYCLE	1.19995	0.126745	0.429369	1.62317	0.00214316	0.0290162	1.56024	0.00772975	0.0471097	1.61598	0.00207211	0.0695927	1.03342	0.361556	0.644223	1.48996	0.003885	0.0167059	1.00579	0.448328	0.949502	0.843238	0.768447	1	-1.24374	0.104061	0.471419	0.924924	0.577894	0.948086	-1.41984	0.0174581	0.276974	1.04022	0.261086	0.698548	-1.62421	0.010395	0.101766	0.877042	0.579821	0.765227
REACTOME SIGNALING BY RECEPTOR TYROSINE KINASES	1.29687	0.0127913	0.13769	1.33261	0.00700248	0.0605965	1.62592	0.000729927	0.00817982	-1.07668	0.231795	0.592402	1.09449	0.213929	0.488362	1.79617	0.00423729	0.0177857	0.750711	0.998017	1	0.708584	0.999531	1	NA	NA	NA	0.773464	0.991717	1	1.05298	0.321368	0.798733	NA	NA	NA	-1.77485	0.000423012	0.0220817	-1.22385	0.104506	0.411648
GOBP REGULATION OF PLATELET ACTIVATION	1.2027	0.192659	0.524764	1.91214	0.00127904	0.0208511	1.78566	0.00850425	0.0511835	0.73812	0.863	0.965518	1.75618	0.0161842	0.106023	2.28905	0.000375094	0.00748136	0.744487	0.865929	1	-0.69405	0.926843	1	0.742498	0.879962	0.964337	0.835982	0.695507	0.976375	-1.40558	0.0753351	0.5161	0.794952	0.775239	0.960941	1.34449	0.126772	0.397572	1.03084	0.395349	0.65322
GOBP SUPEROXIDE METABOLIC PROCESS	-1.03068	0.394817	0.701898	1.77896	0.00410013	0.0431189	1.83046	0.00330033	0.0245799	1.23659	0.151472	0.500134	1.84277	0.0071544	0.0613142	1.70298	0.00297619	0.0141269	0.910696	0.609796	1	0.935512	0.563515	0.973479	-0.794171	0.813676	0.940787	1.36293	0.0958653	0.75893	0.84131	0.719863	0.941257	1.11148	0.237534	0.676866	-0.990854	0.457391	0.734176	-1.23154	0.208046	0.509802
GOBP REACTIVE OXYGEN SPECIES METABOLIC PROCESS	0.915147	0.658104	0.855212	1.4743	0.0113856	0.0824937	1.46873	0.0161476	0.0802243	1.1544	0.162043	0.516796	1.78035	0.00099231	0.0142547	1.44506	0.00452899	0.018701	1.07315	0.298297	0.861445	1.07778	0.306362	0.852167	-0.861849	0.812285	0.939843	1.03744	0.362133	0.896181	0.789205	0.901675	0.97202	1.31222	0.092811	0.495878	-1.08665	0.290891	0.591859	-1.22108	0.154743	0.467222
GOBP PURINE CONTAINING COMPOUND BIOSYNTHETIC PROCESS	-1.75125	0.000432152	0.0201828	-1.1134	0.226313	0.466289	-1.09972	0.286173	0.519706	-1.50897	0.00729087	0.134356	-1.22342	0.133345	0.374502	-1.52144	0.0025977	0.0127816	1.4727	0.00847962	0.23374	1.4111	0.0232186	0.410173	1.60614	0.00168476	0.0651057	1.60099	0.0069051	0.394906	-1.22499	0.0905455	0.550676	1.16287	0.143671	0.577081	0.929385	0.590548	0.815979	1.13831	0.274805	0.566812
GOBP B CELL RECEPTOR SIGNALING PATHWAY	1.1757	0.214382	0.542472	1.43073	0.0595598	0.225929	1.94434	0.000759109	0.00824692	0.977352	0.479196	0.806078	1.97854	0.00364216	0.0385304	2.44936	0.000439754	0.00748136	-0.645244	0.976827	1	-1.38805	0.0858932	0.574739	-1.72554	0.00730232	0.150819	1.13535	0.266557	0.859268	-1.70031	0.00556328	0.165634	0.873207	0.625146	0.914644	-2.11454	0.0010124	0.029309	-2.04141	0.0054576	0.169816
GOBP CHAPERONE MEDIATED PROTEIN COMPLEX ASSEMBLY	-2.05156	0.000204792	0.0141005	-0.997042	0.459151	0.676357	-1.6828	0.00636614	0.0412124	-1.00119	0.453075	0.788622	NA	NA	NA	-1.6946	0.00575986	0.0225994	-1.15454	0.265516	0.834019	-0.838677	0.677086	1	-1.16281	0.270105	0.665822	-0.730704	0.808777	0.989802	0.896415	0.608472	0.919171	-1.05107	0.361763	0.782597	0.952822	0.525077	0.778372	1.57303	0.0945999	0.40106
GOBP REGULATION OF METAL ION TRANSPORT	1.46437	0.00254592	0.0586988	0.98646	0.479537	0.694193	1.99686	0.000311624	0.00616794	-0.939714	0.634279	0.885652	1.38836	0.0233484	0.134948	2.14007	0.00140845	0.00896661	1.00195	0.449182	0.949549	1.0733	0.303929	0.850269	0.914067	0.733767	0.912746	0.73774	0.991555	1	0.979423	0.512793	0.880583	1.70124	0.0405405	0.431957	-0.86543	0.811949	0.926396	-1.3568	0.0424528	0.315709
GOBP GLYCOSAMINOGLYCAN CATABOLIC PROCESS	NA	NA	NA	1.91497	0.00274377	0.033792	NA	NA	NA	1.52394	0.0446194	0.311809	NA	NA	NA	1.96697	0.0023902	0.0121064	0.611656	0.934243	1	-0.601964	0.943085	1	1.26069	0.176314	0.571187	1.24694	0.212339	0.842197	-1.67444	0.0204888	0.298627	1.41386	0.0810023	0.479262	NA	NA	NA	NA	NA	NA
GOBP NEGATIVE REGULATION OF INTERFERON GAMMA PRODUCTION	-0.972425	0.485597	0.757646	1.76289	0.0113972	0.0824937	1.7277	0.0155689	0.0780173	1.21592	0.217243	0.574877	1.93936	0.00443951	0.0448573	2.07817	0.000322893	0.00748136	0.620718	0.961252	1	-0.928669	0.540358	0.970857	-1.35041	0.110459	0.486948	-0.848748	0.662705	0.970907	1.27696	0.169103	0.661551	0.966975	0.478721	0.866771	-1.14137	0.28868	0.591319	-0.89819	0.554529	0.75067
GOBP REGULATION OF SYNAPSE STRUCTURE OR ACTIVITY	1.32113	0.0393951	0.250764	-1.99764	0.000186916	0.00645221	1.51809	0.0145903	0.0751551	-1.19523	0.124499	0.456579	1.06252	0.317103	0.599394	1.67687	0.00087108	0.00785725	0.975292	0.508674	0.980267	0.764445	0.915839	1	1.08	0.27072	0.665822	-0.915423	0.578168	0.948086	-0.965767	0.518917	0.88328	-0.687906	0.953917	0.995292	-0.983939	0.485145	0.753658	-1.05461	0.359253	0.627775
GOBP REGULATION OF SUPEROXIDE ANION GENERATION	-0.882921	0.623129	0.840591	1.86775	0.00314399	0.0368906	1.88561	0.00215569	0.0176766	0.932244	0.546088	0.842597	NA	NA	NA	2.02562	0.00123801	0.00842103	-1.18164	0.242417	0.809065	-1.29508	0.153965	0.683528	-0.960607	0.49234	0.814563	1.00392	0.450225	0.919402	0.868828	0.642857	0.922622	0.784103	0.765152	0.958735	NA	NA	NA	NA	NA	NA
GOBP FOAM CELL DIFFERENTIATION	0.873213	0.649123	0.850914	1.88828	0.00233347	0.0305622	1.56491	0.0453548	0.160222	1.60532	0.0226577	0.236239	1.78401	0.0132435	0.0921089	1.91988	0.00175131	0.00998454	1.53168	0.0282534	0.415206	1.54832	0.0254847	0.421709	-1.10853	0.29833	0.688496	1.18832	0.233948	0.850693	-1.0663	0.354062	0.812499	1.43716	0.0598291	0.445742	0.534487	0.962075	0.985416	-1.5085	0.0955453	0.402451
GOBP MONOCYTE CHEMOTAXIS	1.3886	0.0699165	0.332588	0.928338	0.549103	0.747669	1.90446	0.00291829	0.0223497	0.959394	0.511851	0.826057	2.16034	0.000453823	0.00878453	2.30916	0.000362713	0.00748136	0.640765	0.963	1	-0.709743	0.912728	1	-1.00615	0.421239	0.77051	0.776878	0.805053	0.987904	0.728995	0.846858	0.960877	1.01993	0.373362	0.792578	-1.39802	0.0990554	0.349714	-1.8393	0.0191123	0.264376
GOBP MEMBRANE PROTEIN ECTODOMAIN PROTEOLYSIS	-1.01207	0.426128	0.717176	2.06581	0.000426348	0.010461	1.53535	0.0500626	0.171625	1.56056	0.025319	0.244684	1.40248	0.0904946	0.301927	1.83192	0.00194024	0.0106341	0.588953	0.985587	1	-0.608693	0.982221	1	1.19607	0.194312	0.590983	1.0083	0.430826	0.910572	-1.76709	0.00400427	0.145711	-1.11869	0.228321	0.669903	-0.895116	0.599899	0.820775	-1.44819	0.11058	0.420827
GOBP REGULATION OF ENDOTHELIAL CELL MIGRATION	1.07457	0.293876	0.622455	1.65699	0.00171637	0.0252751	1.19151	0.151957	0.347457	1.04453	0.348599	0.704805	1.12957	0.233686	0.512885	2.11009	0.000834725	0.00782317	0.9018	0.674815	1	-0.856676	0.795204	1	1.36689	0.0277045	0.2738	0.740665	0.949735	1	1.02679	0.407361	0.838354	2.18036	0.0199128	0.410606	-1.58352	0.0106286	0.10208	-1.47595	0.0493949	0.330905
GOBP DICARBOXYLIC ACID METABOLIC PROCESS	-1.57778	0.00396743	0.0731873	1.17075	0.200348	0.435527	-1.57905	0.00858369	0.0515402	-1.72776	0.00175336	0.0639846	-1.35489	0.0817825	0.284873	-1.26411	0.120452	0.226952	1.65742	0.00205631	0.0920435	1.51742	0.0188056	0.383902	1.66856	0.00380735	0.108187	1.44696	0.0506191	0.686307	0.721946	0.930922	0.978738	1.42752	0.062113	0.448769	-0.920929	0.581685	0.810439	1.04215	0.378135	0.641223
GOBP EPITHELIAL CELL DEVELOPMENT	1.36161	0.026058	0.200347	1.61094	0.00129143	0.0208511	1.66745	0.00174825	0.0149393	1.116	0.208911	0.566912	-0.918921	0.607491	0.823206	1.52681	0.00182149	0.0101785	0.702431	0.990835	1	-0.677299	0.999196	1	1.32462	0.039604	0.319651	-0.906413	0.612695	0.959208	1.16111	0.183805	0.681531	-0.893279	0.412658	0.820288	-1.11724	0.251017	0.561033	-1.44009	0.0463643	0.323903
GOBP REGULATION OF SMALL GTPASE MEDIATED SIGNAL TRANSDUCTION	1.31957	0.0239869	0.190483	1.35218	0.0208608	0.120634	1.47335	0.00481232	0.0332197	0.820563	0.940801	0.988962	1.37435	0.0268299	0.147511	1.47586	0.00148588	0.00924196	1.16339	0.143997	0.68879	-0.84093	0.917889	1	-0.925357	0.657243	0.881801	1.01392	0.405642	0.899968	-1.76879	0.000425532	0.0354739	0.857483	0.643142	0.925023	-1.51926	0.0103878	0.101766	-1.23631	0.128737	0.441243
GOBP NEGATIVE REGULATION OF TRANSPORT	1.27561	0.0310983	0.21998	1.31178	0.0173991	0.107272	1.63504	0.000994695	0.0102004	-0.951844	0.595354	0.871284	1.35203	0.0302467	0.158567	2.1081	0.00176056	0.00998454	0.9708	0.537529	0.989634	-0.957539	0.590517	0.98433	-0.895276	0.809008	0.939364	0.923679	0.649409	0.967043	1.0313	0.387409	0.831222	1.51656	0.0707359	0.457548	-1.06893	0.28873	0.591319	1.1993	0.199105	0.502787
GOBP PURINE CONTAINING COMPOUND METABOLIC PROCESS	-1.46923	0.000677966	0.025719	1.08137	0.235763	0.478037	-1.09437	0.243909	0.468985	-1.43913	0.00376577	0.0953576	-1.1256	0.199299	0.469557	-1.23676	0.0543181	0.126671	1.53553	0.000271592	0.0242176	1.45324	0.00338614	0.160398	1.64296	0.000185632	0.0147524	1.62103	0.000342759	0.0545292	-0.909843	0.792529	0.948739	-0.993209	0.262247	0.699453	1.07602	0.308929	0.605852	1.37973	0.0758856	0.375427
REACTOME BIOSYNTHESIS OF SPECIALIZED PRORESOLVING MEDIATORS SPMS	NA	NA	NA	NA	NA	NA	NA	NA	NA	NA	NA	NA	NA	NA	NA	1.65961	0.0238383	0.0678063	1.39206	0.0942928	0.611775	1.39764	0.084056	0.571329	0.607206	0.942639	0.985671	1.32902	0.148099	0.816785	-1.0352	0.411881	0.838688	2.28389	0.00609876	0.410606	NA	NA	NA	NA	NA	NA
GOBP REGULATION OF CALCIUM ION TRANSPORT	1.35911	0.0231916	0.187488	1.21916	0.093153	0.2846	2.06134	0.000285959	0.00616794	-0.803793	0.92143	0.985887	1.45131	0.0229426	0.132972	2.35051	0.000880282	0.00785725	0.672585	0.998374	1	-0.759131	0.982186	1	-1.03588	0.348071	0.724023	-0.717256	0.985376	1	0.997643	0.46945	0.859939	1.79866	0.0447705	0.431957	-1.17957	0.166886	0.460896	-1.28051	0.11448	0.425134
REACTOME MITOCHONDRIAL BIOGENESIS	-1.62141	0.00189713	0.0483495	-1.17984	0.184835	0.416222	-1.31293	0.0883286	0.248115	-1.7521	0.000777756	0.0428423	-1.57671	0.018001	0.111952	-1.47174	0.0170031	0.0524433	1.90285	0.000315358	0.0252593	1.8194	0.000714082	0.0590509	2.12389	0.000190476	0.0147524	1.43768	0.0523161	0.699832	0.935306	0.580311	0.911893	1.40801	0.0646651	0.450978	-1.14044	0.257399	0.567903	1.76933	0.0415318	0.313894
GOBP NEGATIVE REGULATION OF EPITHELIAL CELL APOPTOTIC PROCESS	1.28692	0.12851	0.431794	1.7942	0.00559742	0.053452	1.73757	0.0123023	0.0672072	1.30469	0.124216	0.456129	1.67279	0.0258679	0.144314	2.17755	0.000361272	0.00748136	0.84705	0.71644	1	0.925424	0.574494	0.97596	-0.540858	0.996209	1	-1.07972	0.321824	0.889381	-1.20499	0.204152	0.702731	-0.553535	0.994904	1	1.36004	0.113278	0.376943	0.486037	0.963192	0.974736
GOBP REGULATION OF CHOLESTEROL EFFLUX	1.235	0.169786	0.492399	1.88584	0.00212314	0.0290162	1.6413	0.0290784	0.118645	-1.15787	0.262859	0.624048	1.7025	0.0203344	0.120533	2.01951	0.000350018	0.00748136	1.47847	0.0434932	0.485591	0.791226	0.773765	1	-1.02147	0.414542	0.767518	1.05483	0.374581	0.898002	-0.845317	0.689865	0.936187	1.40135	0.0722751	0.460655	0.595436	0.927211	0.975187	1.39841	0.152152	0.464271
GOBP DENDRITE DEVELOPMENT	1.23311	0.0827206	0.356094	-1.81863	0.00018577	0.00645221	1.27002	0.0889721	0.248759	-1.34868	0.027463	0.251861	-1.3317	0.0638333	0.244203	1.42447	0.00211193	0.0111721	0.828052	0.853579	1	0.696553	0.986959	1	1.09891	0.232718	0.633874	-1.01765	0.374481	0.898002	-1.22226	0.0937845	0.560628	-0.772509	0.762196	0.957469	0.928992	0.589626	0.815847	-1.51922	0.0301887	0.293025
GOBP REGULATION OF CELL SUBSTRATE ADHESION	1.47426	0.0062835	0.0935366	1.48689	0.00730241	0.0620833	1.29282	0.0680131	0.209476	0.900663	0.708342	0.912314	1.0362	0.350352	0.632909	2.18357	0.000944287	0.00785725	1.20663	0.119653	0.665246	-0.770093	0.9756	1	-0.830072	0.884276	0.966797	-0.992404	0.413825	0.904449	-1.11479	0.202627	0.702731	0.70535	0.975028	0.997341	-1.55407	0.00753532	0.0875697	1.41488	0.106246	0.41485
GOBP REGULATION OF SIGNALING RECEPTOR ACTIVITY	1.1755	0.172414	0.496957	-1.80822	0.000376435	0.010461	1.1761	0.205505	0.421284	-1.24077	0.10315	0.43204	1.3958	0.0729874	0.26706	1.66596	0.00114745	0.00809875	0.915285	0.623717	1	1.33623	0.0698488	0.549111	0.72406	0.975913	0.995845	-1.00072	0.400631	0.898967	0.737222	0.914413	0.974295	-0.809294	0.692292	0.937339	-1.35496	0.0709135	0.297447	0.785231	0.72142	0.844086
GOBP NEGATIVE REGULATION OF MAP KINASE ACTIVITY	-1.24922	0.135861	0.440414	1.55265	0.024385	0.132033	1.34652	0.110434	0.282809	-1.35057	0.0878991	0.405497	1.55407	0.0421028	0.195611	1.97429	0.000427899	0.00748136	1.10358	0.300247	0.863841	1.06721	0.357925	0.893713	1.11744	0.272762	0.66678	1.27714	0.151791	0.816785	-0.982961	0.465019	0.858635	1.0947	0.258052	0.694191	-0.804239	0.747501	0.895743	-0.837673	0.667169	0.813765
GOBP REGULATION OF TRANSMEMBRANE TRANSPORT	1.30067	0.0169791	0.15771	-1.27738	0.0204448	0.119138	1.71429	0.000332226	0.00616794	-1.22432	0.0468779	0.320158	-0.888626	0.747677	0.899062	1.50602	0.00239234	0.0121064	0.94598	0.613247	1	0.766988	0.975036	1	1.03349	0.337518	0.717348	0.859395	0.86122	0.999628	-0.979234	0.511516	0.879819	1.05073	0.230859	0.672227	0.959136	0.559486	0.797366	-1.1379	0.184061	0.491187
GOBP REGULATION OF T HELPER 1 TYPE IMMUNE RESPONSE	1.09503	0.326049	0.646912	1.46161	0.0702576	0.246538	NA	NA	NA	1.58615	0.0311495	0.265368	1.99309	0.00357302	0.0383857	2.18961	0.00030175	0.00748136	-0.95335	0.505833	0.979592	-1.09867	0.320072	0.864494	-1.20419	0.220303	0.619113	1.5278	0.0475569	0.675574	-0.900215	0.576904	0.911893	-0.589416	0.969132	0.996591	-1.10504	0.33561	0.629906	-1.72488	0.0379645	0.310222
GOBP REGULATION OF T CELL RECEPTOR SIGNALING PATHWAY	1.17211	0.230873	0.560295	1.62907	0.0205479	0.119395	1.96603	0.000988875	0.0101874	-0.886039	0.623947	0.881541	1.94546	0.00519657	0.0501041	1.95188	0.00112528	0.00808747	-1.24843	0.163146	0.718589	-1.28955	0.137599	0.666727	-1.75802	0.00799832	0.159541	1.00304	0.443431	0.915973	-1.56931	0.0294742	0.349197	0.862857	0.650312	0.927719	-1.47639	0.070376	0.297447	-2.08663	0.00315391	0.128192
GOBP RUFFLE ORGANIZATION	1.2474	0.141937	0.44961	1.37527	0.074282	0.254419	2.05787	0.000506201	0.00645928	0.864274	0.679	0.900789	1.88767	0.00554017	0.0519577	2.25071	0.000439754	0.00748136	-1.47298	0.0362522	0.465309	-1.45091	0.0663066	0.541873	-1.27943	0.125052	0.503919	-0.839571	0.685671	0.976375	-0.971469	0.486509	0.862918	0.664346	0.955183	0.995657	-1.0732	0.351751	0.642261	-1.06967	0.356574	0.62595
GOBP REGULATION OF EXTRINSIC APOPTOTIC SIGNALING PATHWAY VIA DEATH DOMAIN RECEPTORS	1.54745	0.0261425	0.200347	1.54823	0.0299957	0.150009	1.70214	0.0170255	0.0835631	1.47836	0.0448549	0.311809	1.2731	0.152527	0.405411	2.06538	0.000404858	0.00748136	-0.820003	0.750558	1	-1.01568	0.398956	0.900459	-1.01466	0.414084	0.767518	0.925661	0.551987	0.939679	-0.8142	0.755036	0.944058	0.968446	0.45938	0.852916	-0.723859	0.840439	0.938116	-1.49166	0.0855808	0.389292
GOBP NEGATIVE REGULATION OF PHOSPHORUS METABOLIC PROCESS	1.15828	0.103676	0.395212	1.23481	0.0453429	0.191218	1.65236	0.000350754	0.00616794	-0.880312	0.828593	0.955167	1.30942	0.0345672	0.174424	1.7477	0.00236967	0.0120487	1.15568	0.128608	0.667309	1.06516	0.309774	0.853891	1.18005	0.0794003	0.415703	1.09027	0.244814	0.850693	1.05362	0.328612	0.803688	0.957107	0.363446	0.783962	-1.2197	0.085361	0.326899	-1.19832	0.138644	0.449953
KEGG SPLICEOSOME	-1.08263	0.280449	0.609409	-1.03819	0.371482	0.607766	-1.46141	0.024356	0.105734	1.66608	0.00205297	0.0695927	-0.53981	0.999657	0.99976	-1.74829	0.000117385	0.00748136	-0.763488	0.95073	1	0.705116	0.966777	1	-0.970945	0.494558	0.815353	-0.974116	0.452826	0.920459	2.00423	0.000142106	0.0151765	0.905838	0.527489	0.877925	1.52157	0.0318217	0.191796	0.714591	0.803756	0.886187
REACTOME REGULATION OF EXPRESSION OF SLITS AND ROBOS	-1.46696	0.00601375	0.0912537	0.960505	0.512876	0.71853	-1.21091	0.166904	0.367608	1.27505	0.102024	0.428974	1.90501	0.000963855	0.0141029	0.924448	0.702962	0.824453	1.84871	0.000149365	0.018161	1.87821	0.000133994	0.0266627	2.19688	0.000188324	0.0147524	0.809651	0.848823	0.99895	1.96687	0.000138045	0.0151765	1.81238	0.0538244	0.445742	1.56791	0.0167891	0.130357	-1.34259	0.105019	0.411648
REACTOME NUCLEOTIDE BINDING DOMAIN LEUCINE RICH REPEAT CONTAINING RECEPTOR NLR SIGNALING PATHWAYS	-0.939608	0.556447	0.798041	1.37859	0.0760799	0.255498	1.97574	0.000506457	0.00645928	1.19596	0.20256	0.558983	2.16804	0.000465224	0.00878453	1.68902	0.0042517	0.0178298	0.686491	0.945111	1	-0.843213	0.716172	1	1.07302	0.33429	0.716013	-1.12818	0.264655	0.85796	-0.978277	0.479429	0.86161	1.18174	0.176022	0.610673	-1.47168	0.0710803	0.297447	-1.7036	0.0363212	0.306049
GOBP PLATELET AGGREGATION	1.04966	0.365104	0.679446	1.75059	0.00322581	0.0374783	1.78046	0.00508001	0.0347247	1.19794	0.188848	0.54661	1.63685	0.0267775	0.147511	2.14269	0.00045208	0.00748136	0.848173	0.730179	1	-0.956955	0.498915	0.950291	0.782758	0.850971	0.95425	1.06626	0.340776	0.892001	-1.06871	0.339789	0.808206	1.43248	0.0575722	0.445742	-1.34504	0.122228	0.391303	0.691946	0.79393	0.882072
GOBP AXON DEVELOPMENT	1.56046	0.000177873	0.0141005	-1.24809	0.034142	0.162365	1.4828	0.00301003	0.0229656	0.956978	0.6039	0.873458	-0.764386	0.97724	0.999271	1.65936	0.00224215	0.0115938	0.733237	0.997139	1	-0.826243	0.973923	1	1.02162	0.375575	0.740145	-0.812984	0.923151	1	0.892059	0.744949	0.942482	0.821927	0.777179	0.961801	-0.927992	0.668842	0.857806	-1.0353	0.378911	0.641256
GOBP RECEPTOR MEDIATED ENDOCYTOSIS	1.23767	0.0747733	0.341659	1.4035	0.0141935	0.0942218	1.54188	0.00564468	0.0374988	1.01868	0.389364	0.739849	1.59881	0.00505051	0.0491276	1.87737	0.00105597	0.00808747	0.967274	0.523983	0.986691	-1.1374	0.178432	0.715866	0.946844	0.59101	0.855529	-0.833706	0.811948	0.9915	-0.838579	0.88499	0.969077	0.784444	0.851252	0.973706	-1.14894	0.212536	0.516582	-1.69848	0.00689303	0.185016
GOBP NUCLEOSIDE PHOSPHATE BIOSYNTHETIC PROCESS	-1.8634	0.000217723	0.0141005	-0.938044	0.605131	0.789126	-1.23715	0.09422	0.258405	-1.28809	0.0467757	0.319907	-1.33619	0.0567154	0.229335	-1.45219	0.00384573	0.0166466	1.54877	0.00143451	0.0729062	1.45658	0.00838277	0.272664	1.47263	0.00369344	0.107049	1.42393	0.0241512	0.599625	-1.14404	0.156917	0.646572	1.01284	0.276576	0.715063	-1.19878	0.146109	0.432024	1.2223	0.200741	0.503262
GOBP CELL JUNCTION ASSEMBLY	1.63055	0.000178603	0.0141005	-1.24854	0.043699	0.187237	1.42026	0.0117686	0.0649912	0.959338	0.578981	0.859508	-1.00586	0.424968	0.699562	1.62671	0.00198807	0.0108572	0.926807	0.663206	1	0.713339	0.9958	1	1.04822	0.308922	0.696989	0.755246	0.984132	1	0.869456	0.789142	0.948739	0.860659	0.629968	0.917382	-1.06481	0.300391	0.59945	-1.4028	0.0287339	0.291146
GOBP RESPONSE TO FLUID SHEAR STRESS	1.37727	0.0865292	0.362452	1.79917	0.0059448	0.0552946	1.73556	0.0133498	0.0715811	1.34184	0.115738	0.447045	1.56137	0.0481657	0.209807	2.28035	0.000350263	0.00748136	-0.502616	0.997147	1	-0.856781	0.654762	1	-1.27181	0.156224	0.548837	-0.738324	0.825016	0.995551	-0.859524	0.665877	0.931091	2.50849	0.00392234	0.410606	-1.27171	0.179167	0.48186	-1.30235	0.186613	0.49273
GOBP GLIAL CELL PROLIFERATION	1.43432	0.0620851	0.317099	1.5955	0.0253677	0.134352	1.59812	0.0405143	0.149498	1.13104	0.274079	0.635488	1.54504	0.0546682	0.225067	1.94859	0.00138217	0.00883622	-1.25505	0.161337	0.718589	-1.28824	0.140179	0.667558	-0.764173	0.823356	0.943943	1.19692	0.219589	0.844203	-1.16576	0.247492	0.740563	0.955419	0.485286	0.868386	-0.74833	0.8001	0.918381	-1.13099	0.310466	0.591314
GOBP REGULATION OF TOLERANCE INDUCTION	1.01724	0.439463	0.727063	NA	NA	NA	NA	NA	NA	NA	NA	NA	NA	NA	NA	1.99864	0.00149388	0.00925271	NA	NA	NA	NA	NA	NA	-1.34454	0.126415	0.504698	-1.05991	0.38825	0.898466	NA	NA	NA	-2.55565	0.000204834	0.410606	NA	NA	NA	NA	NA	NA
GOBP REGULATION OF LIPID TRANSPORT	0.977203	0.498288	0.763785	1.79241	0.000215146	0.00645221	1.56464	0.0132122	0.071031	-1.04918	0.357088	0.713492	1.48467	0.0402878	0.190671	1.91649	0.000582072	0.00748136	1.5534	0.00590796	0.190894	-1.02431	0.36859	0.893859	1.04587	0.349789	0.724763	1.04845	0.353279	0.892678	-1.10139	0.249838	0.740748	1.04486	0.25879	0.694898	-0.907217	0.622073	0.831214	1.16127	0.264232	0.55873
REACTOME DNA REPAIR	-1.0147	0.403662	0.704874	-1.09061	0.23961	0.481714	-1.56379	0.000857143	0.00908392	0.875065	0.812934	0.949306	-1.20451	0.121774	0.357522	-1.87118	0.000107239	0.00748136	1.00653	0.436034	0.946514	1.17813	0.137412	0.666727	-1.15776	0.133465	0.51497	-0.822792	0.84701	0.99895	1.11407	0.220374	0.716249	-0.921258	0.327	0.754465	1.05017	0.365738	0.658226	1.54457	0.0387026	0.311233
GOBP APOPTOTIC SIGNALING PATHWAY	0.857782	0.941475	0.983235	1.33833	0.00633628	0.0571799	1.27716	0.0229496	0.101695	1.01804	0.377387	0.73173	1.66728	0.00027972	0.00593185	1.3977	0.00490196	0.0198291	NA	NA	NA	NA	NA	NA	NA	NA	NA	NA	NA	NA	0.9037	0.754726	0.944058	NA	NA	NA	-1.42209	0.00372439	0.0618387	-1.28354	0.0475026	0.32437
GOBP ESTABLISHMENT OF ENDOTHELIAL BARRIER	1.34771	0.0850857	0.360973	1.71953	0.00798964	0.0661431	1.65154	0.0152168	0.0767598	1.60228	0.0148555	0.193716	1.4319	0.0777828	0.276718	1.79464	0.0012605	0.00853954	1.0283	0.412818	0.93681	-0.674018	0.959796	1	0.842555	0.722509	0.909353	1.36167	0.101905	0.763219	0.877852	0.660345	0.928837	-0.718174	0.889597	0.982783	0.70778	0.841411	0.938417	-1.63118	0.0502523	0.333343
GOBP REGULATION OF T CELL MIGRATION	1.51123	0.036769	0.243265	1.35973	0.0952483	0.288123	1.95203	0.00121418	0.0117622	0.669433	0.928688	0.987474	1.85833	0.0079096	0.0654896	1.89985	0.00181357	0.0101785	-1.19906	0.201135	0.769413	-1.30656	0.127824	0.656476	-1.18802	0.213535	0.612134	-0.883019	0.614751	0.959542	0.658523	0.924586	0.977489	-0.92513	0.533989	0.880898	-1.85943	0.00657728	0.0831897	-1.56768	0.0691667	0.368281
GOBP NEGATIVE REGULATION OF OSSIFICATION	1.64494	0.0170675	0.15771	1.42519	0.0777872	0.25939	NA	NA	NA	1.74805	0.00848142	0.14155	0.892684	0.589326	0.810565	2.06924	0.000329598	0.00748136	1.22021	0.197779	0.769413	0.869148	0.653741	1	1.35668	0.0952017	0.455683	-1.10757	0.316789	0.886765	0.966488	0.518848	0.88328	1.3791	0.0810442	0.479262	-1.28699	0.163963	0.4585	-1.14877	0.292954	0.57638
GOBP POSITIVE REGULATION OF INTERLEUKIN 2 PRODUCTION	1.33273	0.108541	0.402662	1.14626	0.268137	0.512784	2.03911	0.000728509	0.00817982	1.22561	0.201132	0.557876	1.99506	0.00316384	0.0350205	1.68705	0.0138217	0.044555	-0.926208	0.55358	0.994296	-1.35454	0.109262	0.619819	1.737	0.00594325	0.139189	0.950236	0.51807	0.931043	-1.33489	0.122073	0.602692	-0.406655	0.999589	1	-1.42642	0.106585	0.365474	-1.9244	0.0149435	0.241706
REACTOME PEPTIDE LIGAND BINDING RECEPTORS	1.66493	0.0040478	0.0735052	-0.876076	0.727991	0.862132	1.94181	0.0012604	0.0120023	-0.692858	0.99078	0.999293	1.91977	0.00546324	0.0515794	1.98615	0.000439754	0.00748136	-0.502334	1	1	-1.03754	0.346031	0.884845	-0.902405	0.680428	0.895291	0.791173	0.884071	1	-1.33699	0.0864198	0.540566	0.950543	0.410576	0.820077	0.880181	0.681678	0.863398	1.40492	0.110046	0.420771
GOBP REGULATION OF LYMPHOCYTE APOPTOTIC PROCESS	1.14056	0.256675	0.590127	1.48221	0.0443488	0.189019	1.97492	0.000751127	0.00824692	1.4775	0.0437158	0.309364	1.73283	0.0177555	0.111419	1.80963	0.00240481	0.0121064	-1.0114	0.422789	0.942001	-1.20984	0.181548	0.719719	-1.30036	0.120293	0.498133	-1.10224	0.30013	0.881052	-1.23436	0.170718	0.662353	-1.0892	0.251585	0.692655	-2.04553	0.00155481	0.0370684	-2.06738	0.00299914	0.125315
GOBP POSITIVE REGULATION OF CYTOSKELETON ORGANIZATION	1.28709	0.0515939	0.2862	1.63821	0.000642123	0.0133265	1.46608	0.0182134	0.0876134	0.904899	0.689084	0.905869	1.51842	0.0136476	0.0942907	1.52352	0.00184162	0.0102043	1.15261	0.178418	0.741836	0.89288	0.683433	1	1.068	0.293612	0.683965	1.00388	0.427361	0.909089	0.866114	0.752372	0.944058	0.841982	0.680061	0.933943	-1.67227	0.00373832	0.0618387	-1.22334	0.166709	0.479926
GOBP NEGATIVE REGULATION OF TRANSFERASE ACTIVITY	0.882046	0.79257	0.921237	1.30606	0.0388266	0.175303	1.61612	0.00124069	0.0119768	-0.844591	0.853495	0.962301	1.36175	0.0348297	0.174939	1.71518	0.00126103	0.00853954	0.998324	0.451746	0.949976	0.979984	0.496095	0.949799	1.0309	0.362525	0.732874	1.11499	0.240314	0.850693	1.00109	0.456429	0.85563	0.942761	0.40628	0.818813	-1.29273	0.0712095	0.297447	-0.928341	0.59433	0.772838
GOBP DEFENSE RESPONSE TO GRAM NEGATIVE BACTERIUM	1.57667	0.0237817	0.190253	1.24085	0.171818	0.399535	1.64777	0.0298686	0.120633	1.6018	0.0164367	0.19842	1.74729	0.0181614	0.112112	1.81811	0.00420315	0.0176912	-0.762087	0.855509	1	-1.10904	0.274308	0.816065	-1.45016	0.0434147	0.331037	0.797039	0.768904	0.983978	-1.19488	0.228897	0.724242	-0.912266	0.531666	0.878797	0.69483	0.88648	0.95595	-0.940065	0.522341	0.732978
GOBP REPRODUCTIVE SYSTEM DEVELOPMENT	1.41806	0.00376749	0.0723768	1.16017	0.104747	0.303773	1.14514	0.149701	0.34442	1.5911	0.000214408	0.0206955	-1.09806	0.248839	0.532699	1.31123	0.00338409	0.0152853	0.767262	0.989417	1	0.781532	0.954178	1	1.02283	0.371291	0.738074	-1.0029	0.381547	0.898466	0.940698	0.61018	0.919171	1.53527	0.0608646	0.448748	-1.05141	0.330779	0.626478	-1.0293	0.387117	0.647183
GOBP REGULATION OF SUPEROXIDE METABOLIC PROCESS	-0.937265	0.546507	0.793692	1.92813	0.00170321	0.0252751	1.88923	0.0026738	0.0208158	1.11228	0.313813	0.672943	1.85104	0.010531	0.0792137	1.70013	0.010118	0.0349053	-0.894815	0.60199	1	-1.08537	0.33234	0.872782	-0.831635	0.69666	0.898608	1.10684	0.321721	0.889381	0.788893	0.763973	0.94705	1.24502	0.164002	0.603191	-0.61439	0.904555	0.965034	-1.40623	0.134515	0.447469
GOBP ACTIN FILAMENT DEPOLYMERIZATION	1.69898	0.0029217	0.0636281	0.905787	0.608546	0.789523	1.77256	0.00903841	0.0538757	1.38054	0.0712251	0.378989	1.49304	0.0565428	0.229303	1.8973	0.00042517	0.00748136	0.943808	0.547647	0.990284	0.63771	0.963358	1	0.801078	0.792608	0.93695	0.926306	0.548363	0.939679	-0.874084	0.655068	0.926411	1.21877	0.145707	0.579237	0.980618	0.486473	0.754276	-1.96424	0.007109	0.187096
GOBP CELLULAR COMPONENT MORPHOGENESIS	NA	NA	NA	NA	NA	NA	1.48326	0.00113336	0.0111212	NA	NA	NA	-0.942823	0.630551	0.8348	NA	NA	NA	NA	NA	NA	NA	NA	NA	NA	NA	NA	NA	NA	NA	-1.14087	0.0725552	0.509815	NA	NA	NA	0.829531	0.881242	0.955089	-1.12101	0.181852	0.490049
GOBP CALCIUM ION TRANSPORT	1.43011	0.00377358	0.0723768	1.06056	0.279734	0.524002	1.9593	0.00031211	0.00616794	-0.910425	0.725788	0.919219	1.30947	0.045913	0.204265	2.13818	0.0015015	0.00926658	0.633373	1	1	-0.74706	0.998989	1	0.815858	0.965498	0.992476	-0.722891	0.995433	1	0.924653	0.648417	0.924573	1.52976	0.0703957	0.457047	-0.978274	0.522771	0.776945	-1.24173	0.0986211	0.403341
GOBP POSITIVE REGULATION OF STEROL TRANSPORT	1.29391	0.133359	0.436853	1.94846	0.00106157	0.0188736	1.49337	0.064071	0.201756	1.66541	0.0126686	0.179834	1.58229	0.0436257	0.199066	1.67752	0.0142045	0.0454367	1.39346	0.0760274	0.577283	-0.950103	0.502773	0.950419	-1.07505	0.34244	0.719302	1.05467	0.379862	0.898466	-1.41731	0.075146	0.5161	1.42058	0.0643093	0.450978	-0.440376	0.993821	0.998387	-0.813673	0.659684	0.810949
REACTOME RHO GTPASES ACTIVATE NADPH OXIDASES	1.69818	0.0124878	0.135485	1.29047	0.164731	0.390981	1.78753	0.00906921	0.0539764	-0.474587	0.991643	0.999293	2.09297	0.000665927	0.011678	1.71107	0.0157846	0.0492837	-1.02362	0.409473	0.936116	-1.21609	0.207957	0.742514	-1.21313	0.220567	0.619113	-0.830127	0.677619	0.973685	-1.08631	0.348358	0.812008	-1.22595	0.181294	0.617675	NA	NA	NA	NA	NA	NA
REACTOME CELLULAR RESPONSE TO CHEMICAL STRESS	-1.52706	0.00255809	0.0586988	1.16957	0.172303	0.40047	-1.29396	0.074346	0.220976	-1.03492	0.379163	0.732543	1.53098	0.0171359	0.109339	-1.08805	0.306186	0.460857	1.09352	0.27259	0.842285	1.20408	0.150872	0.679065	1.0081	0.425532	0.774526	-0.956131	0.486779	0.92888	1.01836	0.42331	0.842164	1.22082	0.114178	0.532077	-1.1775	0.205865	0.510007	1.84212	0.0225487	0.275328
KEGG PRIMARY IMMUNODEFICIENCY	1.29866	0.155525	0.472603	1.47057	0.0585118	0.223757	1.75218	0.0135856	0.0723162	1.21121	0.214069	0.571396	2.07161	0.00201794	0.0245017	1.81504	0.00472175	0.0192363	-1.58891	0.0312722	0.428587	-1.49213	0.058234	0.530082	-1.86946	0.00396825	0.110396	0.878784	0.622069	0.960251	-1.03207	0.403379	0.837512	-0.9445	0.505201	0.872642	-1.26242	0.18701	0.489233	-1.65052	0.0525355	0.33464
GOBP INTRACELLULAR RECEPTOR SIGNALING PATHWAY	1.32304	0.0280168	0.206894	1.1575	0.142545	0.363768	1.28998	0.0624025	0.197884	1.61265	0.00042328	0.0294585	1.24682	0.102197	0.323858	1.46056	0.00236407	0.0120336	1.01043	0.425143	0.942001	1.10907	0.253699	0.789323	1.20619	0.0912463	0.447343	-0.956607	0.49672	0.92888	-1.05327	0.301084	0.784919	1.01064	0.282933	0.718163	-1.6993	0.00133422	0.0343297	-1.09353	0.300654	0.583329
GOBP RESPONSE TO PEPTIDE HORMONE	-1.05752	0.274514	0.6037	1.47906	0.002	0.0277708	1.44644	0.00409137	0.029289	1.4009	0.0051458	0.114882	0.929269	0.62963	0.834374	1.60416	0.00175131	0.00998454	1.1252	0.180456	0.741836	1.03433	0.380684	0.893859	1.18024	0.0841069	0.428832	0.979881	0.486668	0.92888	-1.06482	0.250591	0.741831	1.69514	0.0434947	0.431957	-0.995534	0.470723	0.743782	0.904558	0.595693	0.772838
GOBP ENDOTHELIAL CELL DEVELOPMENT	1.23498	0.141832	0.44961	1.85038	0.0012959	0.0208511	1.7059	0.00638407	0.0412626	1.1029	0.284841	0.644901	1.45913	0.0648899	0.246708	1.69909	0.00324977	0.0150277	0.829125	0.767307	1	-0.767065	0.872148	1	0.908207	0.613094	0.864827	1.17796	0.221555	0.844203	0.90744	0.617899	0.921516	-0.850761	0.639118	0.92262	0.56381	0.969416	0.989234	-1.67335	0.0395954	0.312219
GOBP ACTOMYOSIN STRUCTURE ORGANIZATION	1.45734	0.00681525	0.0993415	1.62439	0.00107135	0.0188736	1.31206	0.067587	0.209417	0.898298	0.70337	0.910356	0.99526	0.430412	0.70408	1.44304	0.0028436	0.0136966	1.03828	0.370932	0.916964	-0.943513	0.55716	0.973332	1.0677	0.294173	0.684119	1.12011	0.240325	0.850693	-1.33474	0.0384615	0.390146	0.715166	0.964668	0.996252	0.871405	0.693817	0.866983	-1.20472	0.190062	0.495065
REACTOME CELL CYCLE	NA	NA	NA	NA	NA	NA	-1.12321	0.155878	0.35446	NA	NA	NA	-0.829047	0.941795	0.986446	NA	NA	NA	NA	NA	NA	NA	NA	NA	NA	NA	NA	NA	NA	NA	NA	NA	NA	NA	NA	NA	-0.955373	0.620987	0.830373	0.94618	0.533463	0.738178
GOBP EMBRYONIC PLACENTA DEVELOPMENT	1.81494	0.00057759	0.0238332	1.49982	0.0226978	0.127182	0.710167	0.916581	0.976968	1.75428	0.00164643	0.062562	-1.14926	0.242341	0.5229	1.66438	0.00503894	0.0203292	0.613796	0.993594	1	0.624406	0.984553	1	0.996671	0.448767	0.789745	-1.118	0.249106	0.850693	-1.0143	0.418578	0.838688	0.721024	0.920008	0.98819	-1.17823	0.224817	0.534418	-1.65462	0.0310811	0.293686
GOBP NEGATIVE REGULATION OF CYTOKINE PRODUCTION INVOLVED IN IMMUNE RESPONSE	1.30546	0.151689	0.464857	1.85242	0.00569861	0.054042	1.70879	0.0205251	0.0947795	0.970908	0.491559	0.813168	1.935	0.00558285	0.0521191	2.22839	0.000306091	0.00748136	1.64901	0.0123178	0.280835	-1.02134	0.405477	0.901038	-0.781651	0.783316	0.93322	-0.922366	0.548499	0.939679	-1.26811	0.188235	0.689344	0.713841	0.882376	0.980758	-0.949807	0.521376	0.77679	-1.02468	0.412083	0.666781
GOBP REGULATION OF ACTIN FILAMENT LENGTH	1.28714	0.0619553	0.31678	-1.06815	0.314512	0.55463	1.87008	0.000561167	0.0067791	1.05075	0.335064	0.692797	1.6454	0.00612745	0.0548709	1.84364	0.000728332	0.00748136	-0.840509	0.826973	1	-0.857169	0.766617	1	-0.923863	0.616508	0.866463	0.812202	0.817593	0.992832	0.837546	0.787879	0.948739	1.04833	0.254044	0.693198	-1.16496	0.209973	0.513767	-1.81737	0.00633992	0.17739
GOBP CELLULAR RESPONSE TO LOW DENSITY LIPOPROTEIN PARTICLE STIMULUS	1.56018	0.0363744	0.241674	1.49195	0.0668623	0.239125	1.84823	0.00287425	0.0221377	1.26288	0.190732	0.547026	NA	NA	NA	1.73793	0.0123718	0.0408903	1.05359	0.402972	0.933128	0.983547	0.493346	0.948399	-1.88079	0.0037649	0.108187	1.34362	0.135616	0.811534	-0.704254	0.845203	0.959934	1.35991	0.105346	0.516614	NA	NA	NA	NA	NA	NA
GOBP LEUKOCYTE HOMEOSTASIS	1.14626	0.232146	0.5606	1.19958	0.164062	0.390981	1.98208	0.000512426	0.00645928	1.09761	0.285274	0.644901	1.77278	0.0115921	0.0841287	1.63676	0.0015536	0.00946867	1.02596	0.409164	0.936116	-0.903048	0.596754	0.987897	0.749913	0.919263	0.976996	0.943522	0.532707	0.935116	-1.26188	0.126879	0.609513	-2.71453	0.00747819	0.410606	-1.56963	0.0300546	0.184171	-1.19011	0.236212	0.535227
GOBP NEGATIVE REGULATION OF EXOCYTOSIS	1.05037	0.378195	0.691423	1.35454	0.107445	0.308615	1.9527	0.000486145	0.00645928	-1.07841	0.348631	0.704805	1.91928	0.00716525	0.0613142	2.09619	0.000339905	0.00748136	-0.711803	0.89382	1	-1.28863	0.148479	0.6755	-1.13313	0.279187	0.671841	1.21412	0.210458	0.842197	-1.13197	0.279704	0.761545	0.629784	0.961531	0.996252	-1.67725	0.0291667	0.182146	-1.54245	0.0823529	0.383651
GOBP ESTABLISHMENT OR MAINTENANCE OF CELL POLARITY	1.74185	0.000183251	0.0141005	1.31449	0.0398793	0.178811	1.29815	0.0688019	0.210927	0.993916	0.449138	0.787602	1.16035	0.18558	0.451034	1.75762	0.000998004	0.00804965	0.681672	0.998833	1	0.725233	0.973688	1	-0.985039	0.468838	0.799325	-0.689251	0.993099	1	-0.856205	0.836828	0.956492	-0.698821	0.940106	0.992708	-1.38593	0.0411899	0.22259	-1.49884	0.0262816	0.287214
GOBP GRANULOCYTE ACTIVATION	1.10098	0.301306	0.628819	1.60665	0.0229024	0.127423	1.77966	0.00954534	0.0556674	1.23892	0.176975	0.533194	2.01594	0.003854	0.0402069	1.97379	0.00106534	0.00808747	0.901453	0.616285	1	-0.832241	0.710767	1	-0.84351	0.700819	0.900219	-0.771601	0.795504	0.983978	-1.24155	0.179752	0.673772	0.774171	0.812978	0.969884	-0.979804	0.47871	0.747982	-1.7193	0.0382457	0.310687
GOBP MYOBLAST FUSION	-0.816584	0.76725	0.908908	1.60484	0.0243019	0.13173	1.81811	0.00752793	0.0464121	1.41268	0.0743229	0.383179	1.53108	0.0546893	0.225067	1.9217	0.00175131	0.00998454	-1.26039	0.165593	0.721778	-1.20572	0.204019	0.739484	-1.47197	0.0505157	0.347776	-1.29342	0.139535	0.811534	-0.826905	0.711612	0.941257	-0.743757	0.845253	0.973079	-1.27112	0.176676	0.476742	-1.2953	0.189769	0.494966
GOBP POSITIVE REGULATION OF NITRIC OXIDE METABOLIC PROCESS	-0.961634	0.506762	0.769672	1.8258	0.0044586	0.0456794	1.78496	0.00950988	0.0556322	1.00183	0.446056	0.787158	1.93102	0.00519892	0.0501041	2.23239	0.000350263	0.00748136	-0.958494	0.503148	0.977458	-1.24194	0.165361	0.697298	-1.23853	0.176012	0.571176	1.13026	0.28707	0.870923	-0.904554	0.585605	0.911893	2.51683	0.0048676	0.410606	1.07488	0.369641	0.661438	1.9934	0.0205905	0.268272
GOBP DETECTION OF BIOTIC STIMULUS	1.42274	0.0706816	0.333148	1.3797	0.0966582	0.290737	1.39138	0.115928	0.291544	1.82872	0.00363857	0.0946594	1.86053	0.00963477	0.0745935	1.93236	0.00172414	0.00998454	-1.24164	0.180052	0.741836	-1.6299	0.0295233	0.432565	-1.35285	0.106263	0.477683	0.694563	0.879783	1	-1.56613	0.032893	0.362105	1.06434	0.330225	0.756706	-1.30454	0.156863	0.446464	-1.38145	0.14787	0.458896
GOBP LYMPHOCYTE CHEMOTAXIS	1.18364	0.213245	0.540758	1.74402	0.00912951	0.0723466	1.68191	0.0237518	0.104226	1.15391	0.261296	0.622983	2.02961	0.0036273	0.0385158	1.94673	0.00177557	0.0100572	-0.937683	0.546041	0.990062	-1.22238	0.176863	0.714925	-1.45517	0.0479782	0.344024	-0.883558	0.60698	0.958633	-0.795688	0.774562	0.948124	-0.962307	0.441713	0.845742	-1.4568	0.0762148	0.307755	-1.70039	0.0352292	0.303414
GOBP BEHAVIOR	1.31525	0.0130881	0.139564	-1.23411	0.0344643	0.163259	1.4868	0.00203321	0.0168424	NA	NA	NA	1.06435	0.280841	0.563707	1.43427	0.00283286	0.0136737	1.25176	0.0398703	0.476353	1.14342	0.166607	0.70015	NA	NA	NA	-0.841982	0.894271	1	-1.0725	0.2364	0.731371	NA	NA	NA	-1.08732	0.23587	0.545927	1.04585	0.365926	0.63332
GOBP GLAND MORPHOGENESIS	1.32008	0.0591048	0.310418	1.75095	0.000429	0.010461	1.35718	0.0721788	0.216724	1.65103	0.00186528	0.066096	-0.839709	0.743915	0.896954	1.41346	0.0192084	0.057419	-1.15976	0.179402	0.741836	-1.27855	0.1038	0.612166	-0.803075	0.874216	0.96206	-1.06658	0.306104	0.881165	0.966153	0.52016	0.88328	-0.838873	0.614809	0.910731	-1.36713	0.0679012	0.292459	-1.21196	0.189092	0.494966
REACTOME GPVI MEDIATED ACTIVATION CASCADE	1.49467	0.042952	0.262398	1.54065	0.0386422	0.174893	2.14653	0.000249563	0.00616794	0.59019	0.974254	0.997954	1.92468	0.00587438	0.0532908	1.79728	0.00686416	0.0259306	-1.25056	0.171072	0.733443	-1.3791	0.0967831	0.591983	-1.24289	0.178019	0.57355	1.16699	0.258569	0.850693	-1.16245	0.249009	0.740563	1.21237	0.179133	0.615993	-1.68101	0.0300825	0.184171	-1.54926	0.0808305	0.380565
GOBP RESPONSE TO PROGESTERONE	1.50882	0.040293	0.254073	1.79695	0.00599315	0.0555312	1.46046	0.0764934	0.224665	1.17925	0.227542	0.587111	1.69247	0.0259044	0.144325	2.04785	0.000344828	0.00748136	1.0809	0.348336	0.905355	0.821193	0.723202	1	0.795287	0.787989	0.935421	0.82869	0.699316	0.976375	0.70957	0.851064	0.962538	-0.721288	0.877421	0.98042	-1.08598	0.346374	0.638897	-1.1645	0.283003	0.569326
HALLMARK APICAL JUNCTION	1.39615	0.0180512	0.162047	1.19733	0.122353	0.33201	1.99173	0.0002886	0.00616794	0.851844	0.820755	0.95355	1.25026	0.108864	0.335366	1.76735	0.000929368	0.00785725	0.654945	0.999261	1	-0.818279	0.912551	1	1.13333	0.18743	0.584924	-0.798759	0.870596	0.999677	-1.39794	0.0203046	0.298627	0.827956	0.724771	0.947113	-0.948239	0.562906	0.799109	-1.09563	0.302893	0.585565
GOBP NEGATIVE REGULATION OF VIRAL PROCESS	1.4486	0.029531	0.213713	1.70267	0.00693692	0.0602443	1.53912	0.0329698	0.128925	1.33517	0.0850153	0.40012	1.89511	0.00507731	0.0492736	0.690481	0.982839	0.997023	-1.48887	0.0221215	0.370897	-1.53048	0.0332056	0.449377	-1.68337	0.00486155	0.125018	-1.23312	0.158221	0.818128	0.831502	0.744348	0.942482	-1.30893	0.0813467	0.479397	-1.84675	0.00381783	0.0623427	-1.60423	0.0378085	0.309571
GOBP BLOOD VESSEL ENDOTHELIAL CELL MIGRATION	0.898586	0.671285	0.858781	1.87335	0.0002145	0.00645221	1.04912	0.349547	0.587499	1.10886	0.253372	0.616106	0.95252	0.514333	0.760295	2.20156	0.000615764	0.00748136	1.44612	0.0202258	0.353704	0.832463	0.776786	1	1.1736	0.172183	0.567335	0.80837	0.807734	0.989308	1.3332	0.0640164	0.481172	2.21448	0.0195665	0.410606	-1.63829	0.0125822	0.111344	-1.3368	0.115848	0.426118
REACTOME REGULATION OF RAS BY GAPS	-0.778212	0.875388	0.957294	-1.14211	0.250093	0.493666	-1.62861	0.00476503	0.0330419	-1.67655	0.0072806	0.134356	1.21672	0.17299	0.436449	-1.35442	0.0671509	0.148263	1.40409	0.0486111	0.499886	1.53925	0.0197175	0.39215	-1.54811	0.0217847	0.250797	-0.916599	0.563023	0.940695	-0.999061	0.430428	0.845703	0.854786	0.668555	0.933185	1.08313	0.351369	0.642261	1.87314	0.0313433	0.293686
GOBP REGULATION OF MIRNA TRANSCRIPTION	1.23714	0.154659	0.47119	1.7498	0.0041019	0.0431189	1.5132	0.043412	0.1558	1.75525	0.00364668	0.0946594	0.87928	0.626192	0.834369	2.00693	0.00043554	0.00748136	0.77795	0.828731	1	0.795254	0.788663	1	0.846002	0.729155	0.9114	-1.04808	0.355966	0.892678	-0.804559	0.791933	0.948739	0.733515	0.887128	0.982348	-0.778652	0.772389	0.902702	-1.4512	0.0985556	0.403341
GOBP REGULATION OF SYSTEM PROCESS	1.50319	0.000178221	0.0141005	-1.00115	0.433824	0.658206	1.37693	0.0108254	0.0610284	0.98743	0.489898	0.812305	0.936129	0.62483	0.834369	1.60252	0.00231481	0.0118356	1.29388	0.021417	0.364089	1.08449	0.262994	0.80247	1.29978	0.010334	0.18377	-0.847183	0.876525	1	-1.25117	0.0301003	0.351759	1.49126	0.0662328	0.451941	1.0825	0.280225	0.585137	-1.04853	0.344302	0.618152
GOBP COENZYME A METABOLIC PROCESS	-1.56471	0.0335639	0.23064	-1.78751	0.00513894	0.0502322	-0.64485	0.898658	0.968455	-1.69695	0.0150784	0.194604	-1.56353	0.0430847	0.198009	-1.45088	0.0596882	0.135671	0.888819	0.624978	1	1.31836	0.136028	0.66424	-1.11215	0.323782	0.70921	0.790214	0.726549	0.979774	-0.857808	0.637488	0.922324	0.640302	0.929835	0.989927	NA	NA	NA	NA	NA	NA
GOBP REGULATION OF NERVOUS SYSTEM DEVELOPMENT	1.58482	0.000179598	0.0141005	-1.11296	0.179191	0.409796	1.4278	0.00730654	0.0453325	0.986514	0.498707	0.816923	0.950643	0.570356	0.801209	1.66952	0.00169205	0.00989047	0.782282	0.976548	1	-0.890112	0.812234	1	0.946124	0.631472	0.871993	-0.942926	0.53386	0.935189	0.947004	0.588627	0.9127	1.15464	0.156844	0.596404	-0.935493	0.647511	0.846129	-1.43771	0.018683	0.263975
GOBP ACTIN POLYMERIZATION OR DEPOLYMERIZATION	1.05606	0.317172	0.639462	-0.931535	0.606134	0.789126	1.88079	0.000290023	0.00616794	0.90781	0.672172	0.89754	1.74561	0.00173956	0.0217994	1.82894	0.000909091	0.00785725	-0.891272	0.737224	1	-0.984997	0.445057	0.923762	-0.938462	0.593596	0.856436	0.844845	0.768388	0.983978	-1.02094	0.381436	0.828716	1.13155	0.160069	0.599724	-0.917181	0.632102	0.836405	-1.72	0.00806452	0.192879
GOBP REGULATION OF VIRAL PROCESS	1.37033	0.029718	0.214407	1.47813	0.0187177	0.112055	1.65394	0.00332871	0.0247006	1.20596	0.142414	0.485178	1.69016	0.00916104	0.0724617	-0.544214	0.999882	1	-1.13006	0.209438	0.783025	-1.27674	0.0877521	0.575923	-1.94108	0.000211909	0.0147524	-1.1476	0.206873	0.842197	0.942295	0.570982	0.908065	-1.37982	0.0968417	0.501501	-1.77419	0.00120736	0.032623	-1.42821	0.0670241	0.365119
GOBP REGULATION OF RECEPTOR SIGNALING PATHWAY VIA STAT	1.09007	0.30269	0.6296	1.0364	0.380196	0.614348	1.86117	0.00127681	0.0120492	0.901991	0.635726	0.885694	1.91093	0.00509141	0.0492958	2.04355	0.000458085	0.00748136	-0.81892	0.815299	1	-0.939177	0.53129	0.965636	-1.11211	0.256831	0.654301	-1.11865	0.250951	0.850693	1.01127	0.437156	0.847609	-1.15407	0.138267	0.566971	1.25474	0.155511	0.443864	-1.18437	0.227336	0.525311
GOBP REACTIVE NITROGEN SPECIES METABOLIC PROCESS	-1.03333	0.38304	0.694061	1.69588	0.0062635	0.0568407	1.81022	0.00281114	0.0217341	0.851178	0.72757	0.919231	1.71868	0.0147818	0.099491	2.47545	0.000458085	0.00748136	0.789914	0.836695	1	-0.814734	0.783057	1	0.884026	0.660582	0.883972	0.934989	0.539531	0.939092	-1.00625	0.43106	0.845703	2.37005	0.014161	0.410606	0.705501	0.876061	0.952179	1.77915	0.0418639	0.314794
REACTOME INTEGRIN SIGNALING	1.00055	0.440846	0.727063	1.76538	0.00846024	0.0693711	1.70467	0.0199416	0.0929312	1.30318	0.144975	0.488914	1.66889	0.0254333	0.142319	2.05537	0.000332668	0.00748136	-0.923077	0.554842	0.994296	-1.00202	0.431849	0.918086	0.847365	0.684621	0.896152	-0.781184	0.755556	0.983978	0.752321	0.813246	0.951744	0.688058	0.896632	0.983317	-1.34758	0.14389	0.428814	-0.79629	0.680226	0.820568
GOBP RESPONSE TO KETONE	1.20153	0.121634	0.422497	1.71515	0.000426894	0.010461	1.04505	0.345153	0.583126	1.08792	0.27005	0.6315	1.60271	0.00982077	0.0753347	1.76116	0.000786164	0.00765589	1.04925	0.352464	0.905645	0.881259	0.695127	1	1.29821	0.0502155	0.34706	0.967523	0.4985	0.92888	-1.069	0.293971	0.778208	-1.72987	0.099198	0.505677	-1.02371	0.400122	0.686654	1.07577	0.336022	0.613466
GOBP CELL GROWTH	1.38574	0.00391598	0.0728094	-0.911622	0.751888	0.876501	1.46591	0.00177809	0.0150989	1.3592	0.00841787	0.14155	0.991261	0.468486	0.730019	1.38557	0.0027933	0.0135543	1.03547	0.354279	0.905645	0.901175	0.724027	1	1.27967	0.0158847	0.218145	0.920035	0.677903	0.973743	1.12051	0.189936	0.691704	0.885861	0.554635	0.888096	0.983839	0.499281	0.764194	0.943251	0.538562	0.740768
GOBP NEGATIVE REGULATION OF RESPONSE TO EXTERNAL STIMULUS	0.969138	0.535779	0.788165	1.24679	0.0492567	0.201773	1.77893	0.000332226	0.00616794	1.06723	0.269949	0.6315	1.50659	0.00583554	0.0530539	1.99447	0.00158479	0.00959986	1.1049	0.216713	0.789711	-0.993126	0.455843	0.928358	-0.991274	0.466118	0.798438	-0.890554	0.696817	0.976375	-1.06704	0.255697	0.745638	-2.03485	0.0146871	0.410606	-1.22532	0.0830463	0.32302	1.13792	0.257662	0.554302
GOBP REGULATION OF STEROL TRANSPORT	0.869667	0.679024	0.863045	1.91344	0.000646831	0.0133265	1.67955	0.0121488	0.0666379	-1.03361	0.389814	0.739849	1.7858	0.0105577	0.0792137	1.75652	0.00249584	0.0123736	1.5869	0.00920447	0.243089	-1.29481	0.12017	0.641957	-0.794136	0.814838	0.941183	1.08228	0.325526	0.890435	-1.19204	0.196859	0.696204	1.0987	0.254082	0.693198	-0.614851	0.946622	0.979997	1.1948	0.252154	0.55034
GOBP NUCLEOSIDE TRIPHOSPHATE METABOLIC PROCESS	-1.70978	0.000632378	0.0247303	-1.00597	0.430293	0.65483	-0.975979	0.50016	0.72376	-1.79856	0.000775946	0.0428423	-1.29043	0.117708	0.349442	-1.45148	0.0204481	0.0599926	1.72203	0.0011048	0.062678	1.68022	0.00358012	0.166376	1.15915	0.201028	0.59852	1.62185	0.0135184	0.52025	0.945161	0.559294	0.903692	1.36345	0.0727554	0.461462	1.16423	0.24183	0.552227	0.933564	0.499557	0.721562
GOBP REGULATION OF LIPID LOCALIZATION	0.927644	0.611511	0.833871	1.80584	0.00042653	0.010461	1.53527	0.0118277	0.0650521	0.994051	0.457917	0.791478	1.52106	0.0247715	0.140833	1.70772	0.000674309	0.00748136	1.50292	0.00790875	0.223712	-1.00999	0.397421	0.8986	0.967971	0.523176	0.831074	1.05936	0.329437	0.89075	-1.13804	0.19765	0.696204	1.12564	0.169376	0.605397	-1.09015	0.301949	0.60108	1.08176	0.333446	0.612501
GOBP NEGATIVE REGULATION OF LEUKOCYTE APOPTOTIC PROCESS	1.28001	0.134253	0.438732	1.43663	0.0628864	0.232796	2.01807	0.000504159	0.00645928	1.33728	0.113604	0.445523	1.53235	0.0542512	0.223964	1.92134	0.00116099	0.00814255	-0.75216	0.858818	1	-0.754803	0.853256	1	-1.05814	0.350042	0.724763	0.781302	0.78488	0.983978	-1.06851	0.350938	0.812499	-0.878152	0.608235	0.908062	-1.78633	0.0122543	0.110503	-1.92051	0.0125292	0.225184
GOBP DOUBLE STRAND BREAK REPAIR	1.16386	0.130594	0.434552	-0.992514	0.459065	0.676357	-1.09448	0.268888	0.500112	1.43094	0.00923982	0.150609	-0.982899	0.476983	0.733802	-1.58385	0.000108566	0.00748136	-1.02858	0.357071	0.909263	-0.902501	0.726071	1	-1.4251	0.010701	0.186504	-0.885928	0.658745	0.969812	0.975175	0.521428	0.88328	-1.06317	0.200468	0.641036	-1.47021	0.0145429	0.120046	0.654377	0.941326	0.960174
GOBP REGULATION OF NITRIC OXIDE METABOLIC PROCESS	-1.01844	0.422579	0.714807	1.69176	0.0101293	0.0770591	1.81079	0.00403836	0.0289606	0.855575	0.697891	0.908665	1.77552	0.0110168	0.081657	2.43767	0.000411353	0.00748136	-0.899552	0.61946	1	-1.16349	0.214652	0.748596	-1.08855	0.30774	0.696766	0.8315	0.707758	0.976375	-0.882194	0.639089	0.922324	2.45654	0.00974279	0.410606	0.815632	0.719954	0.880939	1.91968	0.0269916	0.287604
GOBP LIPOPOLYSACCHARIDE MEDIATED SIGNALING PATHWAY	0.930462	0.567942	0.80401	1.49349	0.0374274	0.171107	1.82094	0.00379843	0.0274339	1.03316	0.391746	0.741634	2.00211	0.00229516	0.0272869	2.38206	0.00042517	0.00748136	1.19808	0.188962	0.757222	0.978479	0.488806	0.945403	-1.03298	0.387704	0.751624	1.3775	0.0881594	0.74922	-0.869374	0.674699	0.933975	1.47997	0.0477855	0.432306	-1.3627	0.112497	0.3755	-1.42496	0.10712	0.416185
GOBP POSITIVE REGULATION OF TELOMERASE RNA LOCALIZATION TO CAJAL BODY	NA	NA	NA	NA	NA	NA	NA	NA	NA	NA	NA	NA	NA	NA	NA	-1.53748	0.0300526	0.0808061	-0.541123	0.964676	1	0.71205	0.843371	1	1.43718	0.0774743	0.410834	NA	NA	NA	1.15309	0.300589	0.784919	1.2965	0.157031	0.596404	NA	NA	NA	NA	NA	NA
GOBP RESPONSE TO INTERLEUKIN 4	-0.821412	0.727573	0.890092	1.6753	0.0169599	0.105504	1.90706	0.00243191	0.0193551	1.46496	0.0575628	0.340365	1.79939	0.0101283	0.0772676	1.85939	0.00310988	0.0146398	-0.907671	0.583133	1	-1.0979	0.311425	0.855675	-1.18573	0.221128	0.619113	-0.73888	0.820822	0.994606	-0.733708	0.852111	0.963009	-0.745152	0.837749	0.972692	-1.37839	0.118389	0.385095	-1.06032	0.376463	0.639842
GOBP REGULATION OF CELL ADHESION MEDIATED BY INTEGRIN	1.30286	0.113531	0.409863	1.38506	0.0759576	0.255292	1.96906	0.000988875	0.0101874	0.788026	0.804312	0.944819	1.84001	0.00891836	0.0708882	2.05258	0.000397141	0.00748136	-0.68852	0.932489	1	-0.991599	0.435778	0.920424	0.938748	0.552395	0.840726	0.909332	0.579613	0.948507	-0.844145	0.701548	0.938349	1.27309	0.118408	0.539592	-2.09889	0.00103923	0.029662	-1.43274	0.102416	0.410576
GOBP ENDOTHELIAL CELL MIGRATION	1.0421	0.341611	0.659664	1.65484	0.00064697	0.0133265	1.0903	0.261735	0.491162	1.11722	0.20723	0.564051	1.00095	0.42579	0.700364	2.00023	0.00106045	0.00808747	1.20215	0.121434	0.6654	-0.895193	0.719036	1	1.24435	0.0744186	0.40456	0.770149	0.937938	1	0.97716	0.511581	0.879819	2.0751	0.0246072	0.410606	-1.56628	0.00767018	0.0875697	-1.35685	0.0757421	0.375427
GOBP ACTIN FILAMENT POLYMERIZATION	1.03193	0.378551	0.691792	1.01039	0.416631	0.645458	1.90128	0.000283046	0.00616794	1.03217	0.376642	0.731465	1.71041	0.00391294	0.0407199	1.72853	0.000763942	0.00759126	-0.914932	0.658579	1	-1.036	0.35303	0.893713	-0.934311	0.587701	0.854964	0.747583	0.927904	1	-1.0473	0.332523	0.805399	1.19646	0.124666	0.555837	-1.05926	0.345278	0.637942	-1.60047	0.0234626	0.275841
GOBP REGULATION OF CATION CHANNEL ACTIVITY	1.53288	0.00569801	0.0890479	-1.54914	0.00505523	0.049792	1.54401	0.0226614	0.100748	-1.12448	0.22715	0.587111	1.06097	0.333333	0.616378	1.785	0.000587889	0.00748136	-0.886367	0.705687	1	-0.903235	0.632979	1	0.641033	0.99867	1	-0.841322	0.737365	0.98175	-0.817026	0.823619	0.95436	0.990771	0.336006	0.761642	0.797333	0.813272	0.92684	-1.46503	0.0484669	0.327394
GOBP REGULATION OF ENDOCYTOSIS	1.25477	0.0705731	0.333148	1.45299	0.0103115	0.0778341	1.51028	0.0112684	0.0629141	0.924544	0.634357	0.885652	1.57151	0.00923845	0.0724663	1.96352	0.000947867	0.00785725	1.11839	0.224538	0.789751	0.914766	0.633267	1	-1.15521	0.164906	0.56044	-0.961532	0.482926	0.92888	1.03912	0.382409	0.82979	-0.671806	0.975738	0.997341	-0.988815	0.463151	0.739328	-1.40229	0.0616162	0.353726
GOBP NEGATIVE REGULATION OF KINASE ACTIVITY	0.960735	0.548588	0.794217	1.22515	0.0923773	0.283665	1.65474	0.00151976	0.0136174	-0.968597	0.519223	0.830351	1.26867	0.0914402	0.303323	1.76882	0.0010582	0.00808747	1.08783	0.264091	0.832607	1.03212	0.39448	0.895194	1.02311	0.38324	0.749619	1.14418	0.207171	0.842197	0.936109	0.6099	0.919171	0.944875	0.400872	0.814425	-1.18479	0.165902	0.460577	0.693257	0.88103	0.927484
GOBP NEGATIVE REGULATION OF B CELL ACTIVATION	-0.868581	0.649763	0.850914	1.36304	0.103434	0.301588	1.91504	0.00194081	0.0162427	1.63027	0.0220113	0.233161	1.93284	0.00582176	0.0530456	1.91499	0.00172414	0.00998454	0.612507	0.956567	1	-0.969545	0.476241	0.941984	-1.27035	0.161182	0.55483	-1.41295	0.0917115	0.754659	-1.51098	0.0483747	0.429368	-0.947823	0.491639	0.872642	-0.774916	0.764662	0.901972	-1.8704	0.0183354	0.263523
GOBP NEURON PROJECTION GUIDANCE	1.68644	0.000368392	0.0193006	-1.2327	0.0875233	0.276131	1.44458	0.0265387	0.112839	-0.769917	0.967084	0.996935	-0.974214	0.494642	0.74642	1.40337	0.00440141	0.0182899	0.626311	1	1	-0.672811	0.998812	1	1.23918	0.0750981	0.406149	0.70937	0.987854	1	1.10859	0.273495	0.758134	0.935306	0.422573	0.829457	-0.78652	0.882895	0.955252	-0.64043	0.97601	0.983289
GOBP REGULATION OF CELL MORPHOGENESIS	1.2751	0.0415149	0.257937	1.12351	0.168638	0.395747	1.72275	0.000325521	0.00616794	0.900249	0.748833	0.926135	1.22167	0.101279	0.322132	1.87765	0.00143472	0.00908291	1.03754	0.365155	0.914575	-0.842019	0.915521	1	-0.744898	0.994072	0.999407	-1.27994	0.0815661	0.74922	1.04558	0.357877	0.814304	0.844776	0.694777	0.937557	-1.22773	0.12112	0.390183	-1.43089	0.0365886	0.307381
GOBP POSITIVE REGULATION OF MYELOID CELL DIFFERENTIATION	1.55263	0.0101513	0.1213	1.75809	0.00174178	0.0253474	1.42511	0.0603889	0.193617	1.34565	0.061478	0.349116	1.56078	0.0368272	0.180021	1.33631	0.0553598	0.128844	-1.01887	0.403481	0.93342	-0.997624	0.411136	0.905115	0.840955	0.782981	0.93322	-1.22792	0.15903	0.818545	-0.812365	0.82052	0.953246	-0.85033	0.614191	0.910731	-1.13383	0.263816	0.574499	-1.89588	0.00641907	0.17739
REACTOME INTERLEUKIN 12 FAMILY SIGNALING	-0.892357	0.640919	0.84783	1.83619	0.00366854	0.0410571	1.69458	0.0175263	0.0852156	1.03979	0.386769	0.73879	1.91598	0.00748809	0.0627466	1.92555	0.000401929	0.00748136	-0.985169	0.461018	0.952357	0.900488	0.6088	0.992001	1.05596	0.362834	0.733053	-0.995033	0.431441	0.910572	1.80066	0.00156177	0.082307	1.25049	0.125389	0.555837	0.683186	0.873219	0.951768	-1.02544	0.409091	0.664919
GOBP POSITIVE REGULATION OF APOPTOTIC SIGNALING PATHWAY	0.90754	0.660399	0.85579	1.6437	0.00257069	0.0320796	1.47585	0.0274238	0.114756	1.15827	0.19801	0.557021	1.85465	0.00144648	0.0187466	1.40557	0.0151415	0.0478314	0.962042	0.527507	0.987886	1.0549	0.353243	0.893713	0.875093	0.73124	0.912237	0.978924	0.47656	0.92888	0.900604	0.656295	0.926737	1.05188	0.25096	0.692336	-1.19355	0.187683	0.489527	-1.29551	0.128014	0.441189
GOBP MORPHOGENESIS OF AN EPITHELIUM	1.47038	0.000886525	0.031355	1.18301	0.0627256	0.232392	1.02514	0.364689	0.603209	0.920998	0.757465	0.929807	-1.1848	0.114092	0.344007	1.31755	0.00287356	0.0137792	-0.733214	1	1	-0.698422	1	1	1.05091	0.285398	0.677603	-1.02662	0.334714	0.89075	1.00696	0.445022	0.851488	-0.778077	0.690182	0.937339	-1.18519	0.0971554	0.346889	-1.18641	0.132593	0.447031
GOBP CARBOHYDRATE DERIVATIVE BIOSYNTHETIC PROCESS	-1.34044	0.00164242	0.044962	-1.16052	0.0888889	0.277907	-1.02452	0.392293	0.627885	-1.44363	0.000557828	0.0373668	-1.27758	0.0364372	0.179519	-0.980572	0.551333	0.698468	0.924766	0.704605	1	0.918634	0.695778	1	NA	NA	NA	1.02954	0.365473	0.897449	-0.92646	0.787156	0.948739	NA	NA	NA	-1.24399	0.0479516	0.242386	1.24553	0.138675	0.449953
GOBP HEART DEVELOPMENT	1.2959	0.0108221	0.126321	1.19112	0.0515675	0.206868	1.09955	0.193268	0.405348	NA	NA	NA	-1.19766	0.0895057	0.300525	1.37923	0.004329	0.0181042	-0.875933	0.935787	1	-0.857466	0.958362	1	NA	NA	NA	-1.22831	0.0997799	0.763097	1.14668	0.147723	0.637169	NA	NA	NA	-0.965951	0.570374	0.804751	-1.52738	0.00381547	0.143186
GOBP SKELETAL SYSTEM DEVELOPMENT	-0.88897	0.876773	0.95759	1.36066	0.00671592	0.0587461	1.0928	0.223248	0.443545	1.33491	0.00730397	0.134356	-1.27449	0.053777	0.223517	1.36304	0.00243902	0.0121678	0.926772	0.670748	1	0.834231	0.888106	1	1.12993	0.126224	0.504698	-0.824914	0.928589	1	0.877048	0.788876	0.948739	-1.38777	0.172976	0.60935	-1.01997	0.399213	0.68595	-1.16509	0.153846	0.466023
GOBP POSITIVE REGULATION OF ALPHA BETA T CELL PROLIFERATION	1.11576	0.305919	0.631302	1.73758	0.0132687	0.0896758	NA	NA	NA	1.46569	0.072579	0.382036	NA	NA	NA	1.90232	0.0034418	0.0154695	-1.731	0.0108696	0.266496	-1.88282	0.00407851	0.180901	-1.71288	0.0138539	0.205909	-0.910959	0.56719	0.942741	-1.3264	0.152324	0.643471	-1.19533	0.200539	0.641036	-1.74263	0.023445	0.159714	-1.6483	0.054789	0.339363
GOBP RESPONSE TO GROWTH FACTOR	NA	NA	NA	NA	NA	NA	1.3867	0.0030888	0.0234345	NA	NA	NA	1.03873	0.326868	0.609875	NA	NA	NA	NA	NA	NA	NA	NA	NA	NA	NA	NA	NA	NA	NA	0.888064	0.801483	0.948739	NA	NA	NA	-1.31688	0.0177253	0.135293	-1.25169	0.0569737	0.342073
GOBP ESTABLISHMENT OF PROTEIN LOCALIZATION TO MITOCHONDRIAL MEMBRANE	-1.58479	0.0179826	0.162047	-1.60158	0.0263902	0.138068	-1.54948	0.0260973	0.11146	-1.66164	0.0200915	0.227572	-1.09965	0.34013	0.62335	-1.75512	0.00226629	0.0116921	1.1129	0.30531	0.867565	1.30574	0.129952	0.660418	1.05646	0.37212	0.738258	0.975665	0.483793	0.92888	1.57729	0.0218206	0.300442	0.623794	0.956513	0.996252	-1.09058	0.352984	0.643275	1.80229	0.0424519	0.315709
GOBP INTERLEUKIN 2 PRODUCTION	1.09952	0.303756	0.630012	1.18108	0.214717	0.453583	2.12596	0.000506586	0.00645928	1.11809	0.281155	0.643354	1.864	0.00640879	0.0569019	1.73991	0.00406835	0.017299	-0.867262	0.682921	1	-1.484	0.0582058	0.530082	1.32566	0.0925322	0.448552	0.852907	0.669948	0.972085	-1.36191	0.0834492	0.534141	0.598136	0.985948	0.999312	-1.418	0.0866529	0.329769	-1.71528	0.0327445	0.293994
GOBP ENDOTHELIAL CELL APOPTOTIC PROCESS	1.36055	0.0799461	0.348856	1.19665	0.193639	0.427142	1.78071	0.00951189	0.0556322	-0.713157	0.904536	0.980489	1.6174	0.033736	0.171266	2.02417	0.000397141	0.00748136	-0.479388	0.998741	1	-0.735159	0.895318	1	-0.755458	0.874688	0.962161	-0.8051	0.762459	0.983978	-1.45504	0.0569433	0.458026	0.869314	0.639774	0.922693	0.970213	0.498618	0.763552	-0.745874	0.771373	0.870615
GOBP REGULATION OF CELL DEVELOPMENT	1.35459	0.00624331	0.0935224	1.0108	0.400358	0.63341	1.64132	0.000350877	0.00616794	1.01653	0.381219	0.735369	1.04927	0.314481	0.59869	2.06623	0.00240385	0.0121064	0.814605	0.952715	1	-1.05243	0.281193	0.826766	0.895178	0.828203	0.94458	-1.21844	0.103799	0.770716	0.959952	0.573416	0.909706	1.09981	0.189486	0.629209	-0.914877	0.718463	0.880269	-1.40314	0.0190416	0.2643
GOBP REGULATION OF COAGULATION	1.1908	0.18975	0.520456	1.82858	0.00107921	0.0188736	1.54215	0.0311214	0.124701	1.13188	0.250561	0.612201	1.03632	0.377911	0.660674	1.92777	0.00042517	0.00748136	-0.898903	0.640925	1	-0.9478	0.512348	0.953765	1.07867	0.322802	0.70831	0.798022	0.778917	0.983978	-1.19931	0.17939	0.673772	0.792174	0.797087	0.967166	0.676091	0.903825	0.964508	-0.708324	0.847645	0.909104
GOBP POSITIVE REGULATION OF NERVOUS SYSTEM DEVELOPMENT	1.40328	0.011782	0.133549	-1.45305	0.0071969	0.0615394	1.58726	0.00432028	0.0303924	0.976135	0.501688	0.81857	1.12947	0.222334	0.499085	1.59859	0.000998004	0.00804965	-0.964607	0.527594	0.987886	-1.18073	0.134192	0.662959	0.806555	0.944711	0.986324	-0.970684	0.456923	0.922512	0.901948	0.679696	0.934167	1.36835	0.0913027	0.492865	0.796047	0.845137	0.939911	-1.09467	0.298851	0.581594
GOBP NEGATIVE REGULATION OF T CELL PROLIFERATION	1.31071	0.108754	0.402808	1.2713	0.136256	0.354808	1.78586	0.00806655	0.0489419	1.42017	0.0571776	0.339129	1.82515	0.0115725	0.0841287	1.87739	0.0012024	0.0083402	-0.733025	0.905915	1	-1.07214	0.307996	0.852167	-1.02452	0.398787	0.758885	-1.08399	0.310847	0.883071	-1.35003	0.0958299	0.564506	-2.76151	0.00576369	0.410606	-1.39089	0.0970169	0.346889	-1.53516	0.0658489	0.364101
GOBP REGULATION OF MAST CELL ACTIVATION	1.00565	0.440374	0.727063	1.76626	0.00770548	0.0642698	1.87818	0.00325163	0.0243512	1.07708	0.334561	0.692474	1.91687	0.00497175	0.0489319	1.83082	0.00221976	0.0115301	0.60404	0.980144	1	-0.800632	0.779161	1	1.02179	0.413688	0.767518	-1.3237	0.121666	0.792466	-1.37052	0.100185	0.566404	0.972862	0.45774	0.852855	-1.58449	0.0393862	0.217483	-1.34149	0.14983	0.461642
GOBP NEGATIVE REGULATION OF WNT SIGNALING PATHWAY	1.52789	0.0050905	0.0822876	1.3783	0.0342539	0.16258	1.03712	0.369256	0.609118	1.02538	0.387508	0.738923	-1.10607	0.273716	0.556637	1.60381	0.00074184	0.00751874	0.96184	0.531031	0.989271	0.984404	0.479044	0.942063	1.36421	0.0313152	0.289472	-1.2399	0.133182	0.809652	-1.09983	0.257336	0.745638	0.85516	0.647871	0.926625	-1.30695	0.0946514	0.343588	-1.15643	0.232078	0.531572
GOBP ACTIVATION OF INNATE IMMUNE RESPONSE	1.43997	0.0488422	0.277725	1.38972	0.079514	0.262126	1.86745	0.00275413	0.0213748	1.65484	0.0112268	0.16626	1.99139	0.00431132	0.044096	1.21	0.155903	0.275399	-0.734205	0.892304	1	-1.1405	0.244069	0.778308	-1.29644	0.118679	0.496484	1.10365	0.307223	0.881165	-0.802986	0.785695	0.948739	-0.856364	0.654374	0.92924	-0.988671	0.462415	0.738865	-1.17739	0.260285	0.555634
GOBP CONNECTIVE TISSUE DEVELOPMENT	-1.01774	0.400874	0.704874	1.53294	0.00280233	0.033792	1.01516	0.398577	0.632041	1.72264	0.000210748	0.0206955	-1.17488	0.169297	0.429468	1.26506	0.035	0.0908489	0.864234	0.796544	1	0.728477	0.977654	1	1.22885	0.0715471	0.399608	-0.817392	0.854767	0.99895	0.734301	0.967157	0.986303	-1.87068	0.0798132	0.479262	-0.919525	0.63816	0.839839	-1.35214	0.0651828	0.36365
GOBP REGULATION OF PATTERN RECOGNITION RECEPTOR SIGNALING PATHWAY	1.12685	0.235586	0.565984	1.49251	0.0253247	0.134352	1.61225	0.0121212	0.0665765	1.36533	0.0526316	0.331166	1.56386	0.0311228	0.161543	2.00347	0.000547345	0.00748136	-0.963486	0.513851	0.982766	-1.16334	0.195631	0.72752	-1.67177	0.00337055	0.100214	0.791463	0.817412	0.992832	-1.16209	0.197742	0.696204	-1.04444	0.237386	0.676866	-1.16699	0.226985	0.537676	-1.16088	0.258483	0.555094
GOBP POSITIVE REGULATION OF CHOLESTEROL EFFLUX	1.20357	0.21787	0.546204	1.90961	0.00189954	0.0272365	1.47644	0.0712202	0.215412	1.58344	0.0317524	0.268168	1.60403	0.04027	0.190671	1.82762	0.00527357	0.0210344	1.38343	0.0850104	0.595073	-1.10441	0.311087	0.855675	-1.20386	0.22649	0.62371	0.989771	0.464399	0.925193	-0.740479	0.827595	0.955306	1.51339	0.0428986	0.431957	NA	NA	NA	NA	NA	NA
GOBP EPITHELIAL TUBE MORPHOGENESIS	1.41294	0.00616836	0.0929494	1.27814	0.0353648	0.165489	1.12468	0.206394	0.422609	0.927421	0.671471	0.897129	-1.29582	0.0665582	0.250315	1.26549	0.0140845	0.0451475	0.61681	1	1	-0.617659	1	1	1.18114	0.100458	0.46493	-0.948454	0.516502	0.931043	1.04427	0.362889	0.814994	0.752026	0.939027	0.992708	-1.1301	0.205519	0.510007	-1.21533	0.135823	0.447469
GOBP NEGATIVE REGULATION OF PLATELET ACTIVATION	1.21739	0.209211	0.536602	1.88074	0.00338624	0.038978	NA	NA	NA	-0.850047	0.6552	0.893723	NA	NA	NA	2.04405	0.000918274	0.00785725	0.966729	0.519901	0.985692	0.793679	0.742073	1	0.879038	0.619422	0.867609	0.809322	0.70494	0.976375	-1.20322	0.2364	0.731371	-0.842228	0.658934	0.930637	NA	NA	NA	NA	NA	NA
GOBP POSITIVE REGULATION OF ANTIGEN RECEPTOR MEDIATED SIGNALING PATHWAY	1.53705	0.0430594	0.262446	1.76377	0.0102193	0.0775277	1.88665	0.0021797	0.0178017	-0.691798	0.870275	0.967848	1.70965	0.0226153	0.131257	1.72408	0.00856955	0.0304362	-1.58402	0.0335978	0.447878	-1.74799	0.0152415	0.359244	-1.86916	0.00419727	0.114088	-0.816089	0.694933	0.976375	-1.2001	0.233274	0.728585	0.723272	0.852147	0.973706	-1.40955	0.112567	0.3755	-1.85528	0.0209635	0.268272
GOBP BONE REMODELING	0.829859	0.783439	0.915375	1.89771	0.000435445	0.010461	1.55891	0.027006	0.113947	1.35273	0.0588114	0.343143	-0.976806	0.482686	0.737548	1.8087	0.000463822	0.00748136	1.42211	0.0411822	0.479041	1.66281	0.00632725	0.225333	1.26394	0.113269	0.49108	-0.835302	0.716464	0.978471	-1.08793	0.301471	0.784919	0.957964	0.436378	0.841459	-2.09236	0.000549602	0.0220817	-1.41875	0.088818	0.393117
GOBP REGULATION OF TISSUE REMODELING	1.15577	0.225838	0.55223	1.79648	0.00193548	0.0272781	1.54432	0.0349456	0.134449	1.3488	0.0755565	0.383269	1.19498	0.203479	0.474636	1.96688	0.000439754	0.00748136	1.57825	0.00986193	0.253828	1.73638	0.00476545	0.195284	1.19053	0.179996	0.574218	0.736349	0.88584	1	-1.32915	0.0961054	0.564506	1.01642	0.350703	0.773413	-1.67877	0.0152815	0.122645	-1.80903	0.0149687	0.241706
GOBP RAS PROTEIN SIGNAL TRANSDUCTION	1.08846	0.225853	0.55223	1.20201	0.0788188	0.261077	1.46284	0.00432037	0.0303924	-1.19086	0.0955173	0.413562	1.35478	0.0294196	0.156223	1.53083	0.00176056	0.00998454	1.05666	0.30931	0.869811	-0.848339	0.918484	1	-1.02719	0.361595	0.732347	1.12209	0.216061	0.844203	-1.46727	0.00185615	0.0939203	0.751699	0.944966	0.993634	-1.43775	0.015068	0.12166	-1.12068	0.242069	0.541151
GOBP NEGATIVE REGULATION OF INTERLEUKIN 8 PRODUCTION	NA	NA	NA	NA	NA	NA	NA	NA	NA	NA	NA	NA	NA	NA	NA	1.59738	0.033164	0.0872728	-1.50153	0.0551504	0.520462	-1.70514	0.0182356	0.381852	-0.8876	0.59817	0.858297	1.14751	0.306614	0.881165	NA	NA	NA	0.995032	0.454741	0.852238	NA	NA	NA	NA	NA	NA
GOBP NEGATIVE REGULATION OF NERVOUS SYSTEM DEVELOPMENT	1.84232	0.000380373	0.0193006	1.04941	0.337463	0.577914	1.45764	0.0382558	0.14338	0.806753	0.878431	0.970508	0.917998	0.587994	0.809802	1.88026	0.00057241	0.00748136	-0.729229	0.96932	1	-0.882913	0.68273	1	-0.798508	0.894405	0.969632	-0.775073	0.882858	1	1.06595	0.352653	0.812499	-0.692303	0.94694	0.993634	-0.956184	0.533493	0.782749	-1.58514	0.0282376	0.288688
GOBP MACROPHAGE DIFFERENTIATION	-0.948576	0.528524	0.783181	1.69347	0.0105603	0.078893	1.76257	0.0107635	0.0607634	0.926942	0.563651	0.852444	1.78206	0.0149762	0.100314	2.17102	0.000388048	0.00748136	-0.671761	0.951673	1	-1.12218	0.262897	0.80247	0.930897	0.564366	0.844662	-0.644833	0.948534	1	1.33343	0.106386	0.578484	-0.868656	0.625357	0.914644	-1.26871	0.176575	0.476742	-1.74488	0.029857	0.293025
GOBP POSITIVE REGULATION OF PROTEIN LOCALIZATION	1.16726	0.0916875	0.372809	1.44833	0.00245481	0.0308987	1.37965	0.00675916	0.0431375	-0.888449	0.816822	0.951694	1.12114	0.185246	0.450861	1.48256	0.00284091	0.0136966	0.816801	0.95502	1	0.801312	0.946348	1	0.894386	0.820341	0.943753	-1.0767	0.240576	0.850693	1.04868	0.341934	0.809666	1.37669	0.109174	0.521401	-1.54556	0.00163132	0.0377515	-1.12826	0.216834	0.51529
GOBP DEVELOPMENTAL MATURATION	1.4352	0.00795854	0.105754	-1.15745	0.148928	0.372975	1.49666	0.0110054	0.0617196	1.19153	0.10767	0.439486	0.966554	0.508687	0.757896	1.7484	0.00104822	0.00808747	0.782926	0.953488	1	0.799728	0.88965	1	1.17171	0.121497	0.499916	0.801488	0.903277	1	1.00797	0.441942	0.848892	0.949128	0.390949	0.805937	0.70613	0.951433	0.982039	0.846615	0.663474	0.812568
GOBP NEGATIVE REGULATION OF INFLAMMATORY RESPONSE	-0.964279	0.520203	0.778815	1.57483	0.00536481	0.0517886	1.67982	0.00411523	0.0293562	0.902328	0.65719	0.893723	1.51767	0.0272289	0.148725	1.83651	0.000615764	0.00748136	1.39556	0.0302138	0.424822	0.84939	0.749306	1	0.730988	0.971775	0.994259	-1.00435	0.396847	0.89848	-1.08131	0.284371	0.762926	-2.60131	0.00633446	0.410606	-1.19971	0.1875	0.489527	1.76034	0.0302207	0.293025
GOBP ORGANIC ACID CATABOLIC PROCESS	-1.57603	0.00109361	0.0362814	1.68147	0.000215564	0.00645221	-1.41298	0.0129738	0.0699343	0.891428	0.735707	0.921754	-1.35292	0.0451792	0.202724	-0.932322	0.630975	0.769116	1.88376	0.000143041	0.018161	1.74117	0.000385951	0.0427967	1.29855	0.0398892	0.320457	1.94003	0.000175778	0.0371211	-0.854713	0.879533	0.966255	1.50956	0.0799624	0.479262	-1.08961	0.278141	0.584474	-1.31053	0.0828863	0.384368
REACTOME SIGNALING BY ALK IN CANCER	1.55152	0.0189416	0.166619	2.00318	0.000215796	0.00645221	1.09029	0.316867	0.553665	1.51759	0.0315297	0.26721	1.58368	0.0369259	0.180021	1.41584	0.0391986	0.099322	-1.00848	0.426388	0.942613	-0.985245	0.433223	0.919754	-1.48103	0.0410042	0.322466	-1.03281	0.38155	0.898466	0.663287	0.948236	0.982469	-1.00509	0.367355	0.786544	-1.2559	0.186394	0.489233	0.947151	0.481568	0.711474
GOBP OSSIFICATION	0.929161	0.676206	0.861558	1.47957	0.00222074	0.0296466	-0.748509	0.978261	0.995728	1.52133	0.000640615	0.0374449	-1.30467	0.0473903	0.207513	1.43433	0.00184162	0.0102043	0.897945	0.748519	1	0.825705	0.88166	1	1.24899	0.0350584	0.305372	-0.832014	0.86702	0.999628	1.05214	0.339766	0.808206	1.75486	0.0401446	0.431957	-1.09947	0.233837	0.544678	-1.22449	0.112515	0.424208
GOBP CYTOPLASMIC TRANSLATION	-1.20533	0.113251	0.409481	1.07421	0.313966	0.554179	1.19975	0.185469	0.395804	1.17503	0.200288	0.557115	1.90683	0.00169738	0.0213993	1.51575	0.00305577	0.0144595	1.68247	0.00136778	0.071757	1.71254	0.000951216	0.0672606	2.55848	0.000189609	0.0147524	-0.750676	0.924413	1	2.12423	0.000139373	0.0151765	1.88438	0.0491208	0.4383	1.30717	0.111009	0.372758	-1.44045	0.0685093	0.368193
GOBP LYMPHOCYTE APOPTOTIC PROCESS	0.961515	0.517546	0.77731	1.49674	0.0339785	0.162271	2.01184	0.000507228	0.00645928	1.50954	0.0279763	0.253811	1.57765	0.0338469	0.17162	1.61022	0.00762332	0.0278993	-1.04181	0.372268	0.916964	-1.18929	0.180556	0.719127	-1.27929	0.116103	0.493143	-1.02484	0.388962	0.898466	-1.25553	0.138422	0.626758	-2.76647	0.00513769	0.410606	-1.97474	0.00106468	0.0298789	-2.15096	0.000665484	0.0622389
GOBP POSITIVE REGULATION OF EXTRINSIC APOPTOTIC SIGNALING PATHWAY	1.13563	0.259617	0.591686	1.75819	0.00668103	0.0587286	1.38018	0.0982323	0.265463	0.941362	0.538149	0.840482	1.75947	0.0123938	0.0887127	1.91638	0.00041841	0.00748136	-1.15846	0.233968	0.801636	-0.878644	0.641548	1	-1.46589	0.0450716	0.33648	0.723923	0.871947	0.999792	1.33395	0.103261	0.574577	-0.826023	0.710183	0.942338	1.06219	0.380481	0.670766	-1.66764	0.0441548	0.319
GOBP REGULATION OF MONOCYTE CHEMOTAXIS	1.7317	0.0100275	0.121258	0.690402	0.863492	0.931581	NA	NA	NA	0.601601	0.94004	0.988962	1.96142	0.0044843	0.0452005	1.95409	0.00127673	0.00855983	-1.1064	0.327243	0.889666	-1.2731	0.171807	0.708519	-1.27752	0.165197	0.560853	0.826232	0.688885	0.976375	0.526312	0.973282	0.988569	0.8364	0.684476	0.935822	-1.63174	0.042823	0.227472	-1.24525	0.22849	0.526775
GOBP LIPID STORAGE	0.981107	0.479452	0.753539	1.80246	0.00108814	0.0189001	1.64941	0.00969856	0.0563182	1.47908	0.0274964	0.251861	1.42267	0.0719064	0.264853	1.47217	0.0200103	0.0591098	1.70332	0.0012751	0.0693902	1.23679	0.142672	0.669118	0.906079	0.628593	0.870871	1.73127	0.00547645	0.364419	-1.37424	0.0577499	0.458089	1.13316	0.191154	0.631372	-0.973176	0.495812	0.761505	0.998017	0.415094	0.66974
GOBP LEARNING	0.908955	0.63925	0.847654	-1.77618	0.000563275	0.0130604	1.82495	0.00157522	0.0140215	-1.18497	0.156662	0.509443	1.11512	0.258886	0.544109	1.58422	0.00346021	0.0155065	1.18541	0.173824	0.736187	0.974696	0.498582	0.950291	1.01548	0.414629	0.767518	-0.720859	0.94776	1	-0.801111	0.859554	0.964708	2.23713	0.0170891	0.410606	-1.28182	0.117935	0.384857	-0.544263	0.981965	0.987814
GOBP NEGATIVE REGULATION OF PROTEIN MODIFICATION PROCESS	1.13457	0.120823	0.421752	1.21318	0.0479928	0.198441	1.40091	0.00364697	0.0266242	0.886899	0.85545	0.962301	1.26185	0.0437916	0.199066	1.52661	0.00353357	0.0157335	1.10357	0.201331	0.769413	1.02791	0.392395	0.893859	1.18134	0.0682028	0.391938	1.02206	0.385544	0.898466	1.16645	0.116079	0.594662	0.889657	0.542457	0.883395	-1.27806	0.0397631	0.218143	-1.25914	0.0782998	0.377308
GOBP NEURON DEATH	-0.975428	0.531948	0.784907	1.19603	0.0882222	0.277334	1.63562	0.000957854	0.0100463	-0.849521	0.886372	0.973806	1.62524	0.00284458	0.0321692	1.58162	0.00152439	0.00936508	-0.965243	0.554657	0.994296	-0.956838	0.565283	0.973479	-0.941262	0.629331	0.870871	-0.873962	0.738287	0.981831	0.83023	0.871273	0.964708	-0.785657	0.665462	0.931881	-1.18653	0.127389	0.397572	1.27731	0.148108	0.459283
GOBP REGULATION OF CATION TRANSMEMBRANE TRANSPORT	1.34963	0.0165364	0.155887	-1.15875	0.131213	0.345576	1.68234	0.001207	0.0117206	-1.13387	0.165848	0.519336	1.1237	0.212239	0.486633	1.63666	0.00121359	0.00835976	0.78082	0.955997	1	-0.797846	0.959072	1	0.975585	0.52453	0.831635	0.914959	0.648428	0.967043	0.850923	0.808204	0.949457	1.12727	0.160061	0.599724	-0.899961	0.716697	0.879701	-1.41511	0.0268265	0.287604
GOBP REGULATION OF PROTEIN TYROSINE KINASE ACTIVITY	1.16374	0.204515	0.532691	-1.05706	0.342799	0.581774	1.98875	0.000255363	0.00616794	1.02654	0.400248	0.749092	1.56022	0.0297173	0.156964	1.74492	0.000998502	0.00804965	0.823706	0.784116	1	-0.761608	0.900478	1	0.97835	0.480678	0.804799	1.05503	0.35859	0.892996	-0.664365	0.981802	0.991752	-0.746002	0.855051	0.974767	1.10543	0.326358	0.623928	-1.06924	0.355407	0.624939
REACTOME INTEGRIN CELL SURFACE INTERACTIONS	0.871926	0.708365	0.879892	1.35923	0.0684485	0.242118	1.9336	0.000515597	0.00645928	0.975464	0.495762	0.816254	1.05924	0.346729	0.628941	1.30123	0.0688967	0.151262	0.493724	1	1	-0.981822	0.44237	0.923173	0.829661	0.787234	0.935197	1.01753	0.413913	0.904449	-0.959116	0.514219	0.88204	1.30263	0.0879142	0.489245	-1.303	0.125236	0.395928	-0.995237	0.448586	0.691237
GOBP MEMBRANE RAFT ORGANIZATION	-0.95493	0.518465	0.777801	1.71224	0.0160405	0.101632	1.59105	0.0396655	0.147034	-1.40786	0.0909272	0.41064	1.50182	0.0656068	0.247987	2.01209	0.000322893	0.00748136	1.19311	0.238453	0.805556	1.0748	0.371228	0.893859	-0.799637	0.732634	0.912746	1.42741	0.088429	0.74922	0.610456	0.933721	0.979659	1.6421	0.0244803	0.410606	NA	NA	NA	NA	NA	NA
KEGG AXON GUIDANCE	1.41696	0.0208531	0.175479	-1.26981	0.0843985	0.270142	1.12828	0.250272	0.477376	-1.33097	0.0536547	0.331166	-1.16262	0.20453	0.47602	1.73209	0.000627746	0.00748136	0.788389	0.882481	1	0.593984	0.998607	1	1.18974	0.155819	0.548732	1.15103	0.220824	0.844203	1.3334	0.0632801	0.479083	0.868906	0.622645	0.914595	-1.33535	0.0894495	0.334446	0.530684	0.970115	0.980031
GOBP RECEPTOR METABOLIC PROCESS	1.06131	0.32285	0.644873	1.43079	0.0201242	0.11778	1.79818	0.000841751	0.00896763	0.752024	0.962568	0.996603	1.42735	0.0426253	0.196969	1.60062	0.00142045	0.00903046	0.813146	0.854468	1	-0.963422	0.50224	0.950419	-1.35191	0.0462806	0.340226	-0.750991	0.929998	1	-0.999634	0.437099	0.847609	0.881722	0.572887	0.895007	0.607894	0.973428	0.989336	-0.889771	0.62518	0.790101
GOBP CHROMATIN ORGANIZATION	1.19857	0.0517121	0.286518	0.960417	0.595238	0.781079	-1.20357	0.0786501	0.228872	1.78477	0.000214823	0.0206955	-1.32256	0.0283699	0.152365	-1.11112	0.194852	0.326851	-0.94296	0.695833	1	0.91046	0.711612	1	1.06225	0.254297	0.65276	-1.12007	0.188999	0.840872	1.02201	0.403637	0.837512	-0.633349	0.999167	1	-1.69868	0.000418936	0.0220817	-1.49056	0.00573066	0.172698
GOBP CELLULAR AMINO ACID METABOLIC PROCESS	-1.20661	0.0780328	0.346977	0.879469	0.799605	0.899062	-1.83784	0.000142959	0.00616794	-1.1586	0.149078	0.496806	-1.52947	0.00732303	0.0622032	-1.34108	0.0208855	0.0611187	1.45595	0.00421348	0.150055	1.27312	0.0617751	0.531053	1.3523	0.0152883	0.212369	1.28391	0.0730474	0.736807	0.844293	0.841237	0.957736	1.1035	0.177744	0.612829	-0.829234	0.850216	0.942282	-1.03509	0.396812	0.65457
REACTOME SIGNALING BY ROBO RECEPTORS	-1.06762	0.286878	0.614235	0.903184	0.676742	0.832225	-1.0198	0.42115	0.651807	1.10028	0.254051	0.617449	1.85198	0.000733855	0.0117315	1.25817	0.0288568	0.078521	1.56633	0.00174317	0.0833818	1.66365	0.00091134	0.0653886	2.0806	0.000186047	0.0147524	0.80477	0.885407	1	1.84091	0.000134499	0.0151765	1.58303	0.0726722	0.461462	1.26267	0.122359	0.391412	-1.35015	0.0862547	0.389469
GOBP REGULATION OF SYNAPTIC PLASTICITY	1.81776	0.000944644	0.0329156	-1.33601	0.0418927	0.183641	1.40811	0.0511069	0.172725	-1.2035	0.12323	0.455132	0.872161	0.703983	0.875517	1.87957	0.000723589	0.00748136	0.815832	0.847909	1	0.70499	0.970564	1	-0.872656	0.755911	0.921246	0.700499	0.979126	1	-1.09122	0.271589	0.758134	-1.32565	0.109638	0.521683	0.750154	0.87018	0.951768	0.996843	0.431017	0.679732
GOBP PROTEIN LOCALIZATION TO NUCLEUS	1.1046	0.201122	0.53005	1.50607	0.00241017	0.0308171	1.23283	0.0768229	0.225307	1.46007	0.00612849	0.125299	1.50628	0.00807502	0.0662025	-0.794775	0.916595	0.97035	-1.01912	0.382703	0.919529	-0.905929	0.734604	1	-1.23133	0.0684361	0.391938	-1.14617	0.174884	0.833133	1.42098	0.00745488	0.186779	1.47074	0.088598	0.490377	-1.53825	0.00557686	0.0775117	-1.41812	0.032046	0.293686
GOBP INTERLEUKIN 1 MEDIATED SIGNALING PATHWAY	1.41017	0.0828161	0.356094	1.53391	0.04981	0.202447	1.91149	0.00170151	0.0146945	1.22244	0.206583	0.564051	1.74464	0.0181614	0.112112	1.76208	0.0073187	0.027132	-1.21239	0.211185	0.784816	-0.912504	0.561021	0.973479	-0.939219	0.532435	0.833777	0.825267	0.684636	0.976375	0.773624	0.776432	0.948124	-1.07905	0.322097	0.750935	-1.25881	0.204306	0.510007	-1.44826	0.114854	0.425505
GOBP PROTEIN TARGETING TO MITOCHONDRION	-1.77462	0.000209468	0.0141005	-0.889149	0.678245	0.83275	-1.14983	0.239464	0.464175	-1.35882	0.0641918	0.35874	0.892565	0.630226	0.8348	-1.7469	0.000482975	0.00748136	1.27375	0.0982002	0.620089	1.46201	0.029269	0.432565	1.32243	0.0683029	0.391938	1.21071	0.172962	0.833133	1.50571	0.0129966	0.240866	1.41417	0.066757	0.453972	0.85498	0.691183	0.866491	1.65599	0.0602388	0.350284
GOBP ORGAN GROWTH	1.59967	0.0028393	0.0632988	-0.829716	0.836627	0.918716	1.11559	0.256588	0.484792	1.61466	0.00207211	0.0695927	-0.882953	0.675948	0.859349	1.63278	0.000684463	0.00748136	0.895716	0.67873	1	-0.963236	0.499814	0.950348	0.985598	0.477575	0.802228	-1.08446	0.272039	0.862408	0.913588	0.627914	0.921865	0.781126	0.840053	0.972785	-1.16895	0.19389	0.498603	-0.956171	0.520967	0.73283
REACTOME CLASS A 1 RHODOPSIN LIKE RECEPTORS	1.44421	0.0142613	0.145206	-0.9931	0.452855	0.672071	1.87833	0.00127943	0.0120492	-0.65042	1	1	1.70021	0.0170561	0.109306	2.05523	0.000607165	0.00748136	-0.581877	1	1	-1.0312	0.35217	0.893713	-0.799711	0.966951	0.992476	0.797023	0.917457	1	-1.21629	0.129177	0.615035	-1.50656	0.146804	0.580105	0.882687	0.714207	0.878241	1.12229	0.279123	0.568704
GOBP REGULATION OF GLIOGENESIS	1.23749	0.135707	0.440347	1.4817	0.027927	0.142908	1.63179	0.0192747	0.0909719	1.09283	0.291632	0.651817	1.36711	0.0933707	0.306291	1.67803	0.00747581	0.0275136	-0.653782	0.98306	1	-0.620998	0.994008	1	-0.63395	0.992192	0.999288	0.827198	0.752434	0.983978	-0.996131	0.447606	0.851661	1.13997	0.17552	0.610478	1.30409	0.130305	0.40315	-0.76744	0.777853	0.874843
GOBP REGULATION OF GROWTH	1.27748	0.0146316	0.14613	NA	NA	NA	1.39971	0.00335946	0.0248833	NA	NA	NA	0.957121	0.576266	0.804388	1.24263	0.00487805	0.0197673	NA	NA	NA	NA	NA	NA	NA	NA	NA	NA	NA	NA	1.19495	0.0757305	0.5161	NA	NA	NA	-1.03918	0.337732	0.631497	0.887319	0.660411	0.811597
GOBP CELLULAR RESPONSE TO VIRUS	1.32098	0.0843467	0.360042	1.21858	0.163018	0.390623	1.503	0.037814	0.14237	1.46772	0.0371574	0.286832	1.63587	0.024871	0.140939	1.60369	0.00627716	0.024132	-1.38214	0.0507979	0.506295	-1.49825	0.0407384	0.482433	-1.75493	0.00273396	0.0888321	-1.36346	0.0894667	0.74922	0.660923	0.96506	0.986134	-1.41679	0.0627589	0.448769	-2.3237	0.00026617	0.0220817	0.657613	0.841463	0.904399
REACTOME DEGRADATION OF GLI1 BY THE PROTEASOME	0.768809	0.867917	0.954957	-0.967241	0.494778	0.704287	-1.72623	0.00228646	0.0184508	-1.41282	0.0629178	0.354533	1.30285	0.127277	0.365538	-1.37146	0.0644622	0.143875	1.39948	0.0545276	0.518745	1.58934	0.0148588	0.355047	-1.74088	0.0062422	0.142531	-1.02324	0.386997	0.898466	0.787212	0.810563	0.950731	0.779273	0.815733	0.969922	0.957606	0.516786	0.773987	1.86751	0.0324627	0.293686
GOBP POSITIVE REGULATION OF NATURAL KILLER CELL MEDIATED IMMUNITY	NA	NA	NA	1.46361	0.0778836	0.259398	NA	NA	NA	1.43619	0.085259	0.400277	NA	NA	NA	1.78773	0.00754375	0.0277191	-1.32775	0.131591	0.67255	-1.4824	0.0672657	0.541873	-1.51371	0.046306	0.340226	-0.694366	0.873494	0.999792	-0.980783	0.472476	0.860894	-0.748877	0.824785	0.971478	-1.30257	0.171519	0.46781	-1.18128	0.270308	0.562691
GOBP ERBB SIGNALING PATHWAY	1.11439	0.249004	0.582743	1.2925	0.0827971	0.266778	1.74326	0.00324675	0.0243512	1.12835	0.227641	0.587111	1.6171	0.0149398	0.100314	1.81089	0.000603136	0.00748136	1.01518	0.420417	0.942001	0.796808	0.846841	1	1.06967	0.311375	0.697469	-0.920005	0.54843	0.939679	-1.12705	0.218539	0.71583	1.27643	0.0948624	0.498117	-1.63544	0.0112005	0.104357	-1.12388	0.287126	0.570469
KEGG TIGHT JUNCTION	1.93792	0.000189934	0.0141005	-0.980542	0.479641	0.694193	1.7199	0.00327958	0.0244703	1.34893	0.0519695	0.329185	0.729602	0.932471	0.983493	1.45563	0.00983405	0.0341058	0.801732	0.862375	1	-0.77105	0.921659	1	-0.786338	0.899123	0.970335	0.734671	0.929499	1	0.832009	0.778542	0.948124	-0.848746	0.589909	0.899515	1.11036	0.29908	0.598539	-1.07665	0.342198	0.617457
REACTOME CELLULAR RESPONSES TO STIMULI	NA	NA	NA	NA	NA	NA	-0.981654	0.523909	0.744069	NA	NA	NA	1.46098	0.00261704	0.0300851	NA	NA	NA	NA	NA	NA	NA	NA	NA	NA	NA	NA	NA	NA	NA	NA	NA	NA	NA	NA	NA	-1.08025	0.230999	0.541747	1.28121	0.10499	0.411648
GOBP METHYLATION	-1.2305	0.0378976	0.246232	-0.997687	0.450563	0.670982	-1.28982	0.0445523	0.158075	1.15762	0.120119	0.45231	-1.32403	0.046129	0.204566	-1.61392	0.000106247	0.00748136	0.923241	0.665007	1	1.014	0.426835	0.91339	0.931904	0.670065	0.890259	-1.12305	0.205527	0.842197	1.2612	0.0508324	0.438095	-0.765592	0.741619	0.953211	-1.19915	0.115888	0.381865	1.12506	0.27288	0.56547
GOBP RESPONSE TO INTERFERON ALPHA	1.56511	0.0349678	0.237015	NA	NA	NA	NA	NA	NA	NA	NA	NA	NA	NA	NA	1.55477	0.0394383	0.0996531	-1.47586	0.0664521	0.552583	-1.792	0.0109834	0.31338	-1.75092	0.0119447	0.193984	-0.970215	0.491734	0.92888	-1.29255	0.171118	0.662353	-1.5502	0.0413105	0.431957	NA	NA	NA	NA	NA	NA
GOBP MUSCLE CELL PROLIFERATION	1.25198	0.0777819	0.346977	1.64643	0.000643777	0.0133265	1.23451	0.1262	0.308768	1.27387	0.0685162	0.371858	-0.983173	0.475034	0.733413	1.92097	0.00087108	0.00785725	0.884108	0.715225	1	0.802036	0.854097	1	-0.732221	0.981994	0.996527	0.947426	0.544297	0.939654	0.880008	0.70732	0.939746	2.02577	0.0249192	0.410606	-1.17292	0.184806	0.48763	-1.37839	0.0775155	0.375427
REACTOME PROGRAMMED CELL DEATH	-0.846228	0.869527	0.95512	1.13899	0.185767	0.417549	1.10439	0.241077	0.465967	1.18408	0.140238	0.482251	1.90911	0.000253743	0.00593185	0.999841	0.435052	0.594542	0.934029	0.605914	1	1.03693	0.383147	0.893859	-1.49115	0.00686401	0.145466	0.922707	0.604097	0.958386	0.955751	0.564092	0.905272	-0.7801	0.750369	0.954917	0.788992	0.83681	0.935353	1.10205	0.309666	0.590624
GOBP STARTLE RESPONSE	NA	NA	NA	-1.85302	0.00227964	0.0301011	NA	NA	NA	-1.59655	0.0327476	0.273374	NA	NA	NA	-0.837208	0.692111	0.816423	NA	NA	NA	NA	NA	NA	1.16758	0.263379	0.660672	-0.630646	0.923619	1	NA	NA	NA	-0.85339	0.651702	0.927907	NA	NA	NA	NA	NA	NA
REACTOME CYTOPROTECTION BY HMOX1	-1.35033	0.036521	0.242306	0.938937	0.561962	0.757393	-1.48752	0.017158	0.0840101	-1.10631	0.275749	0.63784	1.37988	0.0625903	0.241618	-1.26119	0.096377	0.193304	0.99269	0.465342	0.954401	1.08528	0.304336	0.850432	-1.02487	0.385017	0.750854	-1.0185	0.374015	0.898002	0.968126	0.518561	0.88328	1.15473	0.150943	0.587637	-1.00751	0.434046	0.712222	1.60757	0.0700355	0.369437
REACTOME CDT1 ASSOCIATION WITH THE CDC6 ORC ORIGIN COMPLEX	0.741578	0.903673	0.96898	-1.13757	0.262295	0.50772	-1.60752	0.00917582	0.0543717	-1.30724	0.116696	0.447157	1.40674	0.0790869	0.279572	-1.46157	0.0279207	0.0764226	1.41383	0.0500492	0.506295	1.54564	0.0205082	0.393413	-1.62518	0.0164446	0.218199	-0.957763	0.493808	0.92888	0.794362	0.801252	0.948739	1.06216	0.2986	0.735806	1.12282	0.301825	0.60108	1.88091	0.0298507	0.293025
GOBP ALPHA BETA T CELL PROLIFERATION	1.16956	0.233186	0.561939	1.37977	0.0914867	0.282385	1.88766	0.00364254	0.0266242	1.33982	0.118538	0.450739	1.92651	0.00540176	0.0511146	1.80893	0.00507798	0.0204554	-1.27577	0.14431	0.68879	-1.71493	0.0204253	0.393413	-1.58603	0.0290465	0.279593	-0.755273	0.812867	0.991654	-1.55251	0.0331917	0.362105	1.00459	0.409667	0.819498	-1.56624	0.0529101	0.254081	-1.50833	0.0887549	0.393117
KEGG INTESTINAL IMMUNE NETWORK FOR IGA PRODUCTION	0.873053	0.638285	0.847194	1.58084	0.0301486	0.150582	NA	NA	NA	1.52561	0.0381711	0.291147	1.89609	0.00759268	0.063436	2.01399	0.000659196	0.00748136	1.01692	0.436986	0.946514	-0.562354	0.98863	1	-1.49859	0.0441146	0.332986	1.39835	0.0871662	0.74922	-0.924874	0.548468	0.898082	0.523543	0.994158	1	-1.55677	0.0516325	0.250319	-1.33633	0.161419	0.474424
REACTOME METABOLISM OF CARBOHYDRATES	-1.19529	0.0813723	0.352791	1.57491	0.000438212	0.010461	1.25381	0.0786587	0.228872	-0.915767	0.689202	0.905869	-0.712344	0.981339	0.99976	1.5598	0.00135501	0.00874096	1.05129	0.336761	0.896209	1.02395	0.40517	0.901038	1.34919	0.0162033	0.218199	0.989025	0.458085	0.923046	-0.971664	0.530715	0.888497	1.19563	0.129481	0.55994	0.952469	0.55421	0.79512	0.890487	0.588806	0.770313
REACTOME CITRIC ACID CYCLE TCA CYCLE	-1.02826	0.414729	0.712356	0.803285	0.724604	0.859171	-0.930433	0.561735	0.775011	-2.0485	0.000198847	0.0206955	-1.3896	0.105491	0.330935	-1.66198	0.00790003	0.0286704	1.95362	0.000174948	0.018161	1.80927	0.00228348	0.129548	2.0864	0.000190404	0.0147524	1.88946	0.00225776	0.198168	0.857129	0.663045	0.929399	1.9855	0.0113193	0.410606	NA	NA	NA	NA	NA	NA
GOBP ACUTE INFLAMMATORY RESPONSE	1.20496	0.168498	0.491392	1.50205	0.0287269	0.14577	1.69106	0.00672704	0.0430001	1.32011	0.0820757	0.395419	1.32849	0.113076	0.342147	1.99766	0.000471476	0.00748136	-1.55548	0.00818331	0.228151	-1.79606	0.00132494	0.0885533	-0.985637	0.462668	0.796834	-0.844818	0.71159	0.976375	-1.25899	0.114705	0.590665	2.07354	0.0350775	0.421849	-1.18298	0.204191	0.510007	2.00629	0.0112954	0.219045
GOBP NEGATIVE REGULATION OF INTERLEUKIN 1 PRODUCTION	-1.51635	0.0434067	0.263125	1.263	0.179612	0.409823	NA	NA	NA	-0.737571	0.821329	0.95371	NA	NA	NA	2.07652	0.000309502	0.00748136	1.44449	0.0546495	0.518745	-1.30856	0.141452	0.667558	-1.19094	0.23294	0.633885	-1.1751	0.255644	0.850693	0.933319	0.560823	0.904012	-0.825179	0.689486	0.937339	-1.04101	0.407568	0.6929	-1.01323	0.422271	0.674071
GOBP MUSCLE CELL DIFFERENTIATION	1.50771	0.00053802	0.0236116	1.1681	0.110865	0.31492	1.20419	0.102021	0.270833	1.07491	0.254831	0.617953	-1.02384	0.385306	0.666854	1.67555	0.00162338	0.00967465	-0.853998	0.920511	1	-0.957122	0.561448	0.973479	-0.866466	0.86767	0.95908	0.999608	0.436527	0.912179	1.02413	0.403741	0.837512	0.910254	0.481746	0.868041	0.964602	0.540258	0.786663	-1.45276	0.0212766	0.268272
GOBP CELL FATE COMMITMENT	1.5105	0.00501021	0.0815502	1.19939	0.103688	0.301654	0.976903	0.476257	0.702444	1.33364	0.0300021	0.260587	-0.984597	0.471219	0.731863	1.98439	0.000750188	0.0075531	0.743441	0.971339	1	0.721348	0.969927	1	1.04227	0.343733	0.720151	-0.987904	0.427973	0.909089	1.28345	0.0804388	0.527224	-1.96248	0.0647222	0.450978	0.889826	0.67606	0.860305	-1.14773	0.22103	0.520229
GOBP REGULATION OF ACTIN FILAMENT BUNDLE ASSEMBLY	1.24254	0.1144	0.411145	1.85173	0.000430663	0.010461	1.51493	0.0267857	0.113371	-0.802474	0.853193	0.962301	1.36246	0.0815348	0.284873	1.44499	0.0169393	0.0522818	1.1495	0.21637	0.789711	-1.02097	0.378037	0.893859	0.942834	0.557078	0.842816	1.07035	0.332913	0.89075	-1.18929	0.164257	0.657516	-0.718814	0.906496	0.985814	-1.3439	0.0937071	0.341866	-1.01147	0.428376	0.678224
GOBP CELL MATURATION	1.4686	0.0115859	0.131962	-1.03033	0.384139	0.617426	1.6185	0.00929216	0.0549008	1.35112	0.043397	0.308023	-1.09116	0.295915	0.578656	1.78523	0.000607165	0.00748136	1.0621	0.333487	0.894412	1.01018	0.434196	0.919862	1.25244	0.0793951	0.415703	0.967693	0.493447	0.92888	-0.91288	0.633931	0.922324	1.00235	0.310964	0.743238	0.789725	0.820131	0.928185	-0.927965	0.575319	0.761021
GOBP GLOMERULUS DEVELOPMENT	1.08337	0.310466	0.634389	1.27575	0.122914	0.332119	1.45482	0.0625475	0.198034	1.40259	0.056031	0.336186	-0.595605	0.976892	0.999271	1.7258	0.00358744	0.0158897	0.934854	0.569691	0.999828	-0.510169	0.999087	1	0.788874	0.831121	0.946192	0.814227	0.747993	0.983978	-1.4913	0.0328191	0.362105	1.15531	0.188411	0.626837	-0.983569	0.473916	0.746225	0.904656	0.52896	0.736409
GOBP REGULATION OF OSTEOCLAST DIFFERENTIATION	1.06204	0.351773	0.669207	1.7662	0.00603448	0.0557011	1.40009	0.0941176	0.258299	1.37367	0.0738706	0.383179	1.51968	0.0589971	0.23336	2.00493	0.000397141	0.00748136	-0.632967	0.975465	1	-0.614296	0.980181	1	1.13482	0.252636	0.652526	-0.791572	0.773449	0.983978	-1.2533	0.164611	0.657539	0.895036	0.588993	0.89939	-1.56948	0.0386797	0.214458	-1.06887	0.359348	0.627775
REACTOME ANTIGEN PRESENTATION FOLDING ASSEMBLY AND PEPTIDE LOADING OF CLASS I MHC	1.52627	0.0422015	0.260862	NA	NA	NA	1.62915	0.0334221	0.130372	1.38088	0.116325	0.447157	1.75886	0.0167936	0.108315	1.80923	0.00626236	0.024132	-1.90844	0.00141576	0.0729062	-1.84872	0.00771072	0.259452	-1.51085	0.0498842	0.346154	-1.72726	0.0174989	0.533608	-1.05634	0.378351	0.827016	-1.59453	0.0295992	0.413188	NA	NA	NA	NA	NA	NA
GOBP NUCLEIC ACID PHOSPHODIESTER BOND HYDROLYSIS	-1.25646	0.0459846	0.269044	-1.01891	0.397793	0.630946	-1.62532	0.00073551	0.00820175	-0.790866	0.938588	0.988962	-0.837485	0.812234	0.933733	-1.65896	0.000109589	0.00748136	0.742796	0.986895	1	0.953803	0.559933	0.97342	-1.25056	0.0627322	0.379297	-0.869639	0.7093	0.976375	-1.36819	0.0144869	0.251181	-0.729012	0.867021	0.978609	0.967014	0.526264	0.778375	0.759422	0.811402	0.889626
GOBP N GLYCAN PROCESSING	0.937	0.540897	0.79169	-1.44927	0.0697366	0.245459	NA	NA	NA	-1.58705	0.0365976	0.284519	NA	NA	NA	2.02277	0.00149388	0.00925271	NA	NA	NA	NA	NA	NA	-1.46458	0.0727158	0.401357	-0.859747	0.633016	0.962557	NA	NA	NA	1.19234	0.232933	0.675303	NA	NA	NA	NA	NA	NA
REACTOME ANTIGEN PROCESSING UBIQUITINATION PROTEASOME DEGRADATION	0.748582	0.997467	0.99963	-1.51193	0.00238663	0.0307314	-1.21117	0.100243	0.269703	-1.36764	0.018943	0.217444	-0.756702	0.968351	0.99623	-1.14916	0.166934	0.290577	0.805242	0.944157	1	1.1056	0.24298	0.777816	-1.30054	0.0335658	0.300213	-1.18329	0.145636	0.811672	1.06109	0.321263	0.798733	-1.08515	0.204142	0.646674	-0.894073	0.710526	0.875502	1.37535	0.104118	0.411648
REACTOME DEGRADATION OF DVL	0.64957	0.97922	0.994394	-1.27673	0.130087	0.343919	-1.67019	0.0042602	0.0301783	-1.34379	0.0942243	0.413187	1.14522	0.246076	0.528771	-1.3989	0.0506948	0.120252	1.42939	0.0442143	0.488261	1.5931	0.014892	0.355047	-1.54363	0.0290188	0.279593	-1.0888	0.30786	0.881165	0.886616	0.652707	0.924879	-0.808335	0.738827	0.951688	1.22904	0.207067	0.510652	1.97691	0.0219157	0.269165
GOBP NEGATIVE REGULATION OF MYELOID CELL DIFFERENTIATION	-1.14038	0.231551	0.560295	1.63047	0.0123698	0.0862504	1.68995	0.00945566	0.0555435	1.20531	0.175414	0.531457	1.44691	0.0681554	0.254802	2.09241	0.000460193	0.00748136	0.986689	0.474537	0.963722	1.09556	0.319762	0.864494	1.35779	0.0679482	0.391938	0.792208	0.794042	0.983978	0.763794	0.848405	0.960997	1.09041	0.250097	0.691925	-1.33244	0.123782	0.393437	-1.66695	0.0384198	0.311147
GOBP T CELL SELECTION	1.13098	0.270988	0.598752	1.61659	0.0187298	0.112055	1.69885	0.0220767	0.0994225	1.32091	0.109781	0.443444	1.78472	0.0130191	0.0912433	1.82404	0.00258972	0.0127607	-0.593656	0.983835	1	-0.972135	0.472222	0.939401	-1.14413	0.254059	0.65276	0.864624	0.648964	0.967043	-0.898749	0.593279	0.914909	-0.669345	0.941908	0.992708	0.926539	0.562256	0.799109	-1.60711	0.0501939	0.333343
REACTOME NEUROTRANSMITTER RECEPTORS AND POSTSYNAPTIC SIGNAL TRANSMISSION	1.08637	0.277704	0.607374	-1.79592	0.000187723	0.00645221	1.54665	0.0164609	0.081581	-1.40691	0.0165588	0.19842	-0.926506	0.585607	0.809255	1.3364	0.0260492	0.0726318	0.730742	0.970267	1	-0.803902	0.896305	1	-0.902061	0.686817	0.896279	-0.891232	0.639669	0.96519	-0.93725	0.58174	0.911893	-0.675469	0.968184	0.996507	1.1735	0.208081	0.511124	-1.12273	0.275202	0.567341
GOBP ANATOMICAL STRUCTURE MATURATION	1.23025	0.0941571	0.376628	-0.918946	0.644295	0.812531	1.54893	0.0095991	0.0559006	1.50705	0.00589722	0.122712	-1.11983	0.248908	0.532699	1.75592	0.000804505	0.00771086	0.887763	0.721065	1	0.898752	0.666844	1	1.27021	0.0566741	0.363908	0.810919	0.869172	0.999628	1.02867	0.404056	0.837521	1.04718	0.230901	0.672227	0.75428	0.8895	0.956731	-0.944045	0.549428	0.748514
REACTOME TRANSMISSION ACROSS CHEMICAL SYNAPSES	0.94249	0.588692	0.817116	-1.81354	0.00018498	0.00645221	1.42603	0.0290185	0.118616	-1.33198	0.0280888	0.25389	-0.836166	0.806303	0.932308	1.52828	0.00188679	0.010391	-0.827331	0.898628	1	-0.88805	0.728577	1	-0.850397	0.864918	0.957855	-0.916989	0.5844	0.950944	0.805301	0.863423	0.964708	-2.11117	0.0397606	0.431957	1.10351	0.285836	0.588929	-1.26158	0.118861	0.428524
GOBP ANATOMICAL STRUCTURE HOMEOSTASIS	1.13038	0.17424	0.498251	1.32264	0.0272866	0.140821	0.983847	0.471211	0.700626	1.40647	0.00976231	0.153906	-1.19421	0.143677	0.390342	1.37641	0.00248139	0.0123287	-1.19985	0.0844444	0.595073	-1.24578	0.0671992	0.541873	1.13588	0.161124	0.55483	-0.845605	0.796	0.983978	-1.02562	0.36269	0.814994	1.12333	0.163343	0.602577	-1.50056	0.00766703	0.0875697	-1.334	0.0567986	0.342073
GOBP POSITIVE REGULATION OF NATURAL KILLER CELL ACTIVATION	0.712781	0.856417	0.950436	1.61323	0.0330457	0.159343	1.82399	0.0052506	0.0354612	1.57548	0.0330396	0.273374	NA	NA	NA	1.67773	0.0165832	0.0513563	-1.49201	0.0592885	0.529338	-1.65185	0.0257277	0.421709	-1.44254	0.0723503	0.400369	-0.654194	0.907759	1	0.810336	0.727362	0.941257	-0.991134	0.442549	0.846192	-1.53566	0.0682092	0.293162	-1.68673	0.0473218	0.32437
REACTOME REGULATION OF RUNX2 EXPRESSION AND ACTIVITY	1.0475	0.357667	0.675689	-1.17953	0.198617	0.433363	-1.61709	0.00591716	0.0389267	-1.60514	0.014544	0.193311	1.13036	0.263785	0.546833	-1.02684	0.421324	0.580956	1.4812	0.0240633	0.388948	1.60775	0.0117716	0.326328	-1.15785	0.215024	0.613079	0.886094	0.626464	0.961732	0.790265	0.813039	0.951744	1.16405	0.169102	0.605397	0.984048	0.48332	0.752553	1.38768	0.149954	0.461642
GOBP REGULATION OF INFLAMMATORY RESPONSE TO ANTIGENIC STIMULUS	1.38044	0.0871577	0.363466	1.6253	0.0211358	0.121788	1.8446	0.00517496	0.0351845	1.44972	0.0625255	0.354287	1.76902	0.0133363	0.0926	1.63291	0.0168966	0.0522205	0.793632	0.785824	1	-0.988557	0.440827	0.922733	-1.63154	0.0219224	0.250797	-0.800921	0.73795	0.981831	-1.16198	0.254597	0.745638	-0.881858	0.604603	0.908062	-0.947342	0.522046	0.77679	1.99689	0.0206126	0.268272
GOBP NEGATIVE REGULATION OF EXTRINSIC APOPTOTIC SIGNALING PATHWAY VIA DEATH DOMAIN RECEPTORS	1.01598	0.424349	0.716195	1.87326	0.00358801	0.0407202	1.65086	0.0290839	0.118645	1.72951	0.011254	0.16626	0.983691	0.463153	0.725257	1.94811	0.00133067	0.00874096	0.485526	0.995326	1	-0.747577	0.82237	1	0.740073	0.843791	0.951328	1.24644	0.197874	0.841805	-1.10827	0.318041	0.798733	1.29484	0.130121	0.56023	-0.819916	0.678477	0.861757	0.755666	0.707307	0.837731
GOBP P38MAPK CASCADE	-1.20413	0.173262	0.497526	1.64918	0.0131211	0.0893346	1.34306	0.114634	0.289944	1.0782	0.332386	0.689885	1.70267	0.0180014	0.111952	2.05327	0.000406835	0.00748136	0.836369	0.735533	1	0.654151	0.955632	1	1.18882	0.19717	0.594365	0.854179	0.669499	0.971998	1.01627	0.436719	0.847609	1.53496	0.0398988	0.431957	-1.36191	0.109593	0.370702	-1.36657	0.131003	0.444659
GOBP NEGATIVE REGULATION OF MYELOID LEUKOCYTE DIFFERENTIATION	-1.2614	0.14115	0.449082	1.62576	0.0200384	0.11762	1.68646	0.0197599	0.0925473	1.14877	0.255956	0.617971	1.59848	0.0419753	0.195494	2.17335	0.000369959	0.00748136	-1.09083	0.325097	0.888101	0.682784	0.910703	1	0.855122	0.694582	0.897925	-0.712933	0.867855	0.999628	-0.704314	0.89299	0.971788	0.614007	0.972255	0.996787	-1.40713	0.105289	0.362872	-0.804292	0.670774	0.816325
GOBP RUFFLE ASSEMBLY	0.956132	0.512534	0.773573	1.16636	0.231765	0.472501	2.02964	0.000502134	0.00645928	-0.797024	0.779901	0.937454	1.77486	0.0128059	0.0905743	2.10241	0.000401929	0.00748136	-1.31099	0.122611	0.6654	-1.35068	0.102638	0.609721	-1.25693	0.159597	0.553279	-1.00147	0.442249	0.915452	-0.976203	0.473006	0.860894	0.742635	0.850225	0.9734	-1.06089	0.362404	0.654848	-1.14039	0.294779	0.577727
GOBP RESPONSE TO TUMOR CELL	1.22413	0.184043	0.512575	1.85646	0.00275599	0.033792	1.77178	0.0114244	0.0633493	0.89783	0.59067	0.868947	1.97651	0.00358744	0.0383857	1.71175	0.012094	0.0402634	1.43999	0.0595833	0.529338	1.31425	0.125727	0.650714	-0.95338	0.5119	0.823245	1.08923	0.335876	0.89075	-1.08721	0.330589	0.803688	0.712995	0.887807	0.982348	0.738626	0.804265	0.921164	-1.14638	0.288542	0.571692
GOBP POSITIVE REGULATION OF PROTEIN KINASE B SIGNALING	1.03071	0.386611	0.696453	1.41941	0.0363754	0.168238	1.66698	0.010101	0.0578279	1.11053	0.267658	0.63077	1.78076	0.00882634	0.0707536	1.63073	0.00108342	0.00808747	0.954433	0.539154	0.989767	0.970508	0.500714	0.950419	1.11051	0.252144	0.652526	-0.651121	0.984529	1	0.765704	0.862012	0.964708	0.910273	0.517988	0.876803	-1.45455	0.049078	0.245813	-1.12847	0.285879	0.570235
GOBP EMBRYONIC MORPHOGENESIS	1.42915	0.00122313	0.0384993	1.12734	0.122217	0.331987	0.83733	0.939879	0.985106	NA	NA	NA	-1.24498	0.0600939	0.236132	1.17781	0.0164474	0.0511087	1.25524	0.0307018	0.428418	0.944095	0.61236	0.992264	NA	NA	NA	NA	NA	NA	-0.977557	0.524423	0.885628	NA	NA	NA	-0.983559	0.509285	0.768478	-1.28382	0.0460133	0.323009
REACTOME RHOC GTPASE CYCLE	1.08346	0.304155	0.630247	1.75073	0.00173875	0.0253474	1.56885	0.021327	0.0974846	1.63898	0.00516849	0.114882	0.780073	0.825233	0.93937	1.46837	0.0184723	0.056067	1.10148	0.29699	0.861098	0.791261	0.812354	1	0.974148	0.492682	0.814563	0.897611	0.598034	0.956276	-1.45947	0.0333826	0.362105	0.931361	0.499127	0.872642	-1.38905	0.095213	0.344245	1.42931	0.135413	0.447469
REACTOME RAC3 GTPASE CYCLE	1.07613	0.31593	0.639402	0.981901	0.470475	0.685896	1.6781	0.00658935	0.042253	-0.871554	0.695391	0.907327	1.77922	0.00651387	0.0574681	1.63775	0.00109469	0.00808747	0.617552	0.995227	1	-0.878123	0.666777	1	0.815473	0.826261	0.944555	0.950509	0.521517	0.931043	-1.08293	0.295697	0.781875	0.795963	0.786156	0.965284	-1.71737	0.00943396	0.0982587	1.06726	0.350786	0.622002
GOBP POSITIVE REGULATION OF SYNAPTIC TRANSMISSION	1.80243	0.000381098	0.0193006	-1.24319	0.0977853	0.292855	1.42184	0.0590232	0.190593	-0.758916	0.943138	0.988962	0.993736	0.435221	0.707509	1.86148	0.000603136	0.00748136	-0.860327	0.761655	1	-0.91213	0.606424	0.991921	-0.73815	0.967993	0.992476	0.598985	0.998199	1	-1.04628	0.352797	0.812499	-1.37026	0.0919564	0.494365	1.37188	0.0772748	0.310371	-1.08563	0.329437	0.608018
GOBP MACROPHAGE MIGRATION	1.12624	0.269505	0.597714	1.54689	0.0299247	0.149964	1.63796	0.029698	0.120184	1.03783	0.387917	0.738923	1.96415	0.00433098	0.0441887	2.35356	0.000386997	0.00748136	0.759831	0.843127	1	-0.858052	0.674108	1	-1.32818	0.102758	0.469251	1.24722	0.170459	0.833133	-1.18188	0.219968	0.716097	1.56215	0.0372974	0.4227	-1.05375	0.37299	0.663038	-1.60944	0.0509662	0.33464
REACTOME TOLL LIKE RECEPTOR TLR1 TLR2 CASCADE	0.773135	0.899485	0.96767	1.74805	0.00128838	0.0208511	1.31602	0.0914928	0.252804	-0.671153	0.978892	0.999293	1.95021	0.00144998	0.0187466	1.76159	0.00113058	0.00808747	0.754696	0.92102	1	0.700109	0.959801	1	-0.898628	0.650625	0.878759	0.84336	0.725579	0.979774	0.832868	0.77835	0.948124	1.1211	0.19198	0.631372	-1.47674	0.0472637	0.240956	1.24512	0.21252	0.513915
KEGG TOLL LIKE RECEPTOR SIGNALING PATHWAY	0.756357	0.909406	0.970914	1.65473	0.00585938	0.0548157	1.44106	0.0506695	0.172725	0.914958	0.61752	0.879009	1.92623	0.0023855	0.0280218	2.04205	0.000520833	0.00748136	-1.4269	0.0365985	0.465716	-1.32879	0.0906684	0.578912	-1.54763	0.01166	0.19182	-1.03706	0.351116	0.892678	0.542353	0.998649	0.999368	-0.857494	0.601572	0.90522	-1.83957	0.00226565	0.0443607	-1.64918	0.0269834	0.287604
REACTOME INTERLEUKIN 1 FAMILY SIGNALING	-0.728957	0.979074	0.994394	1.53146	0.00944409	0.0741751	-1.14381	0.231749	0.453317	0.870697	0.72964	0.919336	1.9475	0.000728509	0.0117315	0.858721	0.843455	0.929454	1.09651	0.276857	0.84795	1.14363	0.224807	0.754634	-1.52112	0.00880134	0.167663	-0.945756	0.506784	0.930031	-1.09754	0.262774	0.746104	0.918591	0.492603	0.872642	-0.832044	0.755026	0.89845	1.28623	0.184252	0.491215
REACTOME FORMATION OF TC NER PRE INCISION COMPLEX	-1.57294	0.0128834	0.138365	-1.28632	0.132413	0.347227	-1.54572	0.0194945	0.0919025	-1.13423	0.277702	0.638837	-0.868013	0.650275	0.84668	-1.82694	0.000259538	0.00748136	1.12256	0.275947	0.846759	1.39654	0.0622388	0.532225	0.874601	0.671448	0.891299	1.36209	0.101455	0.763097	1.7778	0.000929944	0.0600534	0.926968	0.528221	0.877925	1.25243	0.195174	0.500343	1.6698	0.0700649	0.369437
GOBP RESPONSE TO ALCOHOL	1.35172	0.0289479	0.211117	1.21348	0.0969333	0.291221	1.13279	0.207715	0.423889	1.27813	0.0597895	0.346001	1.50085	0.0171216	0.109339	1.68527	0.000943396	0.00785725	1.22647	0.103641	0.631191	1.33509	0.0479145	0.497393	-0.85178	0.845241	0.951643	0.817306	0.863787	0.999628	-0.925719	0.63723	0.922324	-1.59632	0.122262	0.550655	-1.05398	0.352683	0.643015	1.655	0.0357379	0.303414
GOBP REGULATION OF MAST CELL ACTIVATION INVOLVED IN IMMUNE RESPONSE	0.924871	0.562197	0.802115	1.87677	0.00233347	0.0305622	1.8106	0.00714638	0.0446264	1.25269	0.182754	0.539004	1.92542	0.00538721	0.0511146	1.62054	0.0200415	0.0591411	0.783051	0.797583	1	-0.741503	0.852826	1	-0.934939	0.540953	0.836771	-0.845511	0.667099	0.971501	-1.37453	0.100849	0.568749	1.12837	0.259569	0.696274	-1.42214	0.0983279	0.348359	-1.11326	0.327977	0.607111
GOBP THIOESTER METABOLIC PROCESS	-1.49909	0.0126582	0.13657	-0.889242	0.662407	0.824428	-1.29734	0.100016	0.269565	-1.21723	0.160621	0.515492	-1.19783	0.196252	0.465602	-1.71369	0.000496155	0.00748136	1.53228	0.0111093	0.268765	1.57536	0.0137378	0.352519	1.02348	0.395738	0.756575	1.6031	0.018264	0.533608	0.726974	0.918612	0.975639	1.30116	0.0892028	0.490508	1.49689	0.0436074	0.230319	1.27472	0.196212	0.49984
GOBP LONG TERM SYNAPTIC DEPRESSION	1.24008	0.195741	0.525852	-1.58072	0.0264158	0.138068	NA	NA	NA	-1.39186	0.0974257	0.419377	NA	NA	NA	2.0051	0.000322893	0.00748136	1.06636	0.376487	0.917325	0.828664	0.70168	1	-1.06952	0.360345	0.732347	0.874332	0.622529	0.960251	-0.951816	0.504204	0.873651	0.740511	0.829179	0.972428	-0.547792	0.951965	0.982039	0.565732	0.902995	0.94035
HALLMARK ESTROGEN RESPONSE EARLY	1.10061	0.242043	0.57282	1.72992	0.000427807	0.010461	1.15331	0.187428	0.397892	1.28537	0.0611518	0.348929	-1.01995	0.400367	0.67795	1.67715	0.000909091	0.00785725	1.16618	0.158903	0.716132	1.0397	0.375658	0.893859	1.09309	0.247712	0.648832	-0.981981	0.442144	0.915452	-1.21256	0.100186	0.566404	0.849797	0.656824	0.930004	-1.06309	0.330608	0.626478	-1.23191	0.146076	0.457179
GOBP REGULATION OF CELL MATRIX ADHESION	1.68677	0.00133384	0.0402205	1.14405	0.209448	0.447905	1.25497	0.129902	0.315354	1.07786	0.302277	0.659086	1.05306	0.341329	0.624355	1.94658	0.000616143	0.00748136	1.03524	0.383772	0.919658	0.776133	0.88071	1	0.94075	0.572221	0.848781	0.75094	0.904813	1	-1.12621	0.224626	0.720721	0.780115	0.831164	0.972641	-1.75796	0.00595745	0.0800706	-1.4642	0.0665588	0.36413
GOBP REGULATION OF DEVELOPMENTAL GROWTH	1.34365	0.0190756	0.166619	1.23263	0.0632939	0.232951	1.45137	0.00965131	0.0561242	1.29858	0.0337007	0.275119	-0.944361	0.571382	0.801741	1.61715	0.00126422	0.00854137	0.797714	0.943196	1	0.736895	0.979553	1	1.02782	0.371429	0.738074	-1.05264	0.292069	0.875551	1.2196	0.10008	0.566404	0.963357	0.353288	0.776162	-1.35558	0.0338983	0.198145	-1.05853	0.349309	0.622002
GOBP NITRIC OXIDE SYNTHASE BIOSYNTHETIC PROCESS	-1.55684	0.0360049	0.239897	-0.884522	0.616259	0.794208	NA	NA	NA	1.63718	0.0213147	0.233161	NA	NA	NA	1.83074	0.00581573	0.02276	1.2229	0.2121	0.786337	1.07988	0.372926	0.893859	1.0252	0.421971	0.770773	0.995258	0.463009	0.925193	1.04425	0.4291	0.845415	0.992138	0.452292	0.850491	NA	NA	NA	NA	NA	NA
GOBP HOMEOSTASIS OF NUMBER OF CELLS	0.902747	0.733114	0.891795	1.23851	0.0633573	0.232951	1.40617	0.017118	0.0839152	1.33898	0.0262046	0.246898	1.49714	0.0130535	0.0912433	1.29357	0.00649351	0.0248591	1.06212	0.309783	0.87014	0.920807	0.638942	1	1.15809	0.13659	0.519622	1.03839	0.356554	0.892812	0.868122	0.778072	0.948124	-2.1311	0.0289396	0.410607	-1.25615	0.0858745	0.32773	-1.58815	0.00823271	0.192879
GOBP POSITIVE REGULATION OF PATTERN RECOGNITION RECEPTOR SIGNALING PATHWAY	1.12411	0.278644	0.607581	1.36871	0.0967122	0.290737	1.62232	0.0305153	0.122757	1.74459	0.00674709	0.130408	1.52759	0.0562683	0.228412	1.85911	0.00150038	0.00926658	-0.971626	0.482971	0.967037	-1.24832	0.161281	0.694607	-1.83275	0.0039916	0.110396	0.988002	0.455119	0.9208	-1.07148	0.345488	0.810641	-1.03838	0.338534	0.762553	-1.51046	0.0678812	0.292459	-1.16149	0.282447	0.569326
GOBP PROCESS UTILIZING AUTOPHAGIC MECHANISM	1.05436	0.277826	0.607374	1.26177	0.0232296	0.128602	1.05773	0.259468	0.488261	1.11229	0.150226	0.498933	1.52648	0.000279955	0.00593185	-0.808451	0.941062	0.982773	-1.35435	0.00300946	0.121348	-1.19702	0.0392157	0.477615	NA	NA	NA	-1.17886	0.124483	0.794433	-0.904394	0.873718	0.964708	NA	NA	NA	-2.16744	0.0004649	0.0220817	0.96175	0.503148	0.722373
GOBP MYD88 DEPENDENT TOLL LIKE RECEPTOR SIGNALING PATHWAY	0.791292	0.755363	0.901835	1.74146	0.0130499	0.0893346	1.70071	0.0186826	0.0890057	1.29956	0.161059	0.515492	NA	NA	NA	1.77831	0.00839522	0.0300092	-1.22601	0.204153	0.773942	-1.22067	0.203565	0.739484	-1.53005	0.0484211	0.344024	-1.62131	0.0326435	0.62751	-0.804204	0.72103	0.941257	-0.974499	0.468686	0.861585	-1.09755	0.342099	0.635439	-1.75042	0.0348488	0.303414
GOBP RESPONSE TO ESTRADIOL	1.56216	0.00707728	0.100883	1.60521	0.00342759	0.0392336	1.04053	0.370251	0.60951	1.0004	0.440206	0.781951	1.14466	0.225955	0.504499	1.5332	0.00601093	0.0233441	1.13886	0.230019	0.795366	1.09083	0.305682	0.85162	1.02007	0.402607	0.760838	0.961645	0.505493	0.929242	-0.836431	0.788386	0.948739	2.19709	0.0186503	0.410606	-0.97002	0.503003	0.766372	0.727497	0.782448	0.877853
GOBP EPITHELIAL CELL PROLIFERATION	1.13924	0.139088	0.446297	1.41864	0.00444444	0.0456599	1.02516	0.374166	0.612178	1.2992	0.0242593	0.242272	-1.23527	0.0878768	0.297654	1.36481	0.00176056	0.00998454	-0.959817	0.577802	1	-1.11138	0.170797	0.708004	0.920024	0.722778	0.909353	-1.22433	0.109217	0.772403	1.11862	0.212219	0.710107	0.795883	0.849114	0.973079	-1.0318	0.380078	0.670347	-1.25362	0.0894942	0.393117
GOBP REGULATION OF REACTIVE OXYGEN SPECIES METABOLIC PROCESS	-0.78022	0.932994	0.979826	1.44235	0.0276705	0.142197	1.60292	0.00805779	0.0489419	1.09016	0.276561	0.637916	1.69984	0.00746988	0.0627199	1.68662	0.000643087	0.00748136	1.03913	0.376458	0.917325	1.07464	0.318695	0.863361	-0.978842	0.479386	0.803726	0.72603	0.95	1	0.829227	0.796403	0.948739	1.29611	0.0906999	0.492865	-0.989295	0.472488	0.744844	-1.12139	0.278238	0.568694
GOBP REGULATION OF POSTSYNAPTIC NEUROTRANSMITTER RECEPTOR ACTIVITY	NA	NA	NA	-1.86109	0.00189502	0.0272365	NA	NA	NA	-1.2574	0.193497	0.5499	NA	NA	NA	NA	NA	NA	NA	NA	NA	NA	NA	NA	NA	NA	NA	NA	NA	NA	NA	NA	NA	NA	NA	NA	NA	NA	NA	NA	NA	NA
GOBP ALPHA AMINO ACID METABOLIC PROCESS	-1.44787	0.00872712	0.111816	1.06588	0.299377	0.543177	-1.77395	0.000148854	0.00616794	-0.867353	0.780856	0.937454	-1.57887	0.00700233	0.0603734	-1.07743	0.322411	0.479266	1.62396	0.000587976	0.0428169	1.38358	0.0283492	0.428221	1.26492	0.0671781	0.390706	1.97082	0.000176523	0.0371211	-0.852721	0.84009	0.957448	1.29575	0.0979342	0.503166	-1.01182	0.422567	0.704936	-1.20472	0.17635	0.486038
REACTOME CHEMOKINE RECEPTORS BIND CHEMOKINES	1.59318	0.0219823	0.182694	0.650894	0.942887	0.972591	NA	NA	NA	1.04745	0.378627	0.732543	1.98155	0.00358744	0.0383857	2.11669	0.000329598	0.00748136	-0.680656	0.936821	1	-1.14603	0.247069	0.781744	-1.56533	0.026953	0.27093	1.06978	0.346446	0.892001	-0.82457	0.704354	0.938525	0.806503	0.758055	0.956531	-1.17996	0.246298	0.555527	-1.8347	0.0186017	0.263975
GOBP DENDRITIC SPINE DEVELOPMENT	1.27268	0.104472	0.395243	-1.66969	0.00576637	0.0543654	1.38822	0.068564	0.210593	-1.55686	0.0134424	0.185165	0.979734	0.46317	0.725257	1.62124	0.00108342	0.00808747	1.00188	0.451169	0.949976	0.842765	0.720648	1	1.17412	0.192859	0.590494	-1.28163	0.129104	0.808701	-0.917638	0.61034	0.919171	-0.802408	0.742313	0.953463	-0.340713	1	1	-1.27599	0.177363	0.486038
GOBP RESPONSE TO FUNGUS	-0.725623	0.889139	0.962321	1.36815	0.0957537	0.288905	1.90354	0.00291829	0.0223497	-0.862207	0.660337	0.893723	2.16332	0.000673401	0.011678	1.9008	0.00203943	0.0109714	-1.01192	0.423001	0.942001	-1.23557	0.169574	0.706273	-1.49578	0.0387532	0.319151	1.12499	0.28275	0.869246	-1.41261	0.0799153	0.527224	0.97694	0.446583	0.846676	-1.08409	0.340005	0.633777	-1.28079	0.185004	0.491289
GOBP CYTOKINE PRODUCTION INVOLVED IN INFLAMMATORY RESPONSE	1.21078	0.186271	0.515648	1.81149	0.00474752	0.0475648	1.92593	0.00147856	0.0133663	0.97059	0.489177	0.812305	1.84269	0.0096264	0.0745935	1.45322	0.0421754	0.10432	0.825034	0.736306	1	0.878513	0.648603	1	-0.93676	0.541429	0.836771	-1.23527	0.176127	0.833133	-1.48448	0.0483785	0.429368	0.931725	0.523548	0.877925	-1.37608	0.107673	0.36672	-0.984527	0.460102	0.69764
GOBP REGENERATION	1.0958	0.258569	0.590474	1.55001	0.00405117	0.0431077	1.04352	0.345901	0.583801	1.69752	0.000833507	0.0429037	-0.96481	0.51	0.757896	1.55262	0.00215827	0.0113438	-1.12871	0.201778	0.769413	-1.09835	0.254324	0.789323	-1.14853	0.185265	0.581278	-1.07237	0.28627	0.870923	-1.15027	0.183872	0.681531	0.840851	0.688771	0.937339	-1.17822	0.182689	0.48677	-1.50755	0.0315259	0.293686
GOBP INTRACELLULAR PROTEIN TRANSMEMBRANE TRANSPORT	-1.42525	0.0468557	0.271775	-1.3812	0.080621	0.264025	-1.39086	0.0742149	0.220849	-1.46559	0.0529101	0.331166	-1.54364	0.0353904	0.176234	-1.76759	0.000784314	0.00765589	1.11079	0.293344	0.861098	1.20584	0.194923	0.72752	-0.733506	0.891881	0.969098	-1.08743	0.314007	0.885079	1.15025	0.258785	0.745638	1.08371	0.283538	0.718163	1.6329	0.0226527	0.156408	1.91613	0.0277883	0.287604
GOBP REGULATION OF LYMPHOCYTE CHEMOTAXIS	1.4057	0.0924009	0.373302	1.73938	0.0130581	0.0893346	NA	NA	NA	1.16981	0.262132	0.624048	1.72076	0.0207682	0.122756	1.66371	0.0200179	0.0591098	-0.808378	0.727336	1	-1.19184	0.235173	0.768633	-1.4605	0.0669316	0.39059	-0.901426	0.581306	0.949176	NA	NA	NA	-0.838062	0.670855	0.933185	-2.02399	0.00430622	0.0671701	-1.64299	0.0551948	0.339977
GOBP HISTONE MODIFICATION	0.919615	0.736768	0.893489	-0.95075	0.614162	0.793238	-0.958468	0.575741	0.784996	1.68218	0.000215843	0.0206955	-1.35871	0.0180619	0.112112	-1.2889	0.0145136	0.0461991	0.79076	0.984846	1	0.938666	0.628393	1	1.19703	0.0551254	0.361408	-1.08148	0.234969	0.850693	0.92104	0.690863	0.936234	-0.69847	0.949843	0.994224	-1.63146	0.000835771	0.0273176	0.969419	0.492908	0.7196
GOBP RNA METHYLATION	-1.446	0.023198	0.187488	-1.1983	0.175824	0.405735	-1.48434	0.0272153	0.114591	0.743554	0.904229	0.980489	-1.10755	0.305052	0.590437	-1.96028	0.000123732	0.00748136	-0.761875	0.911977	1	0.989402	0.470177	0.939294	-1.5054	0.0273396	0.272669	-1.03211	0.376942	0.898466	1.33055	0.0786315	0.524782	-1.58039	0.0553833	0.445742	-1.26563	0.156688	0.446318	1.19433	0.253292	0.551044
GOBP VASCULAR ENDOTHELIAL GROWTH FACTOR RECEPTOR SIGNALING PATHWAY	1.4719	0.0369069	0.243492	1.86079	0.00193966	0.0272781	1.29608	0.143184	0.334975	1.15826	0.245802	0.606551	-0.887137	0.617922	0.829128	2.33226	0.00041841	0.00748136	-0.719053	0.917473	1	-0.667394	0.963521	1	1.13768	0.249713	0.650443	-0.928891	0.536163	0.936519	1.18289	0.218574	0.71583	-0.49225	0.999795	1	-1.53042	0.0469314	0.239563	-0.73916	0.790309	0.88039
GOBP POSITIVE REGULATION OF CALCIUM ION TRANSPORT	1.37442	0.0440587	0.264352	0.920114	0.603144	0.787402	1.84224	0.00104794	0.0105027	-0.895271	0.657076	0.893723	1.4696	0.0479157	0.208936	1.9876	0.000519211	0.00748136	-0.724313	0.964266	1	-0.717341	0.968201	1	-0.917007	0.616611	0.866463	-1.11669	0.248652	0.850693	0.764479	0.856344	0.964229	0.68489	0.963879	0.996252	-1.42789	0.046525	0.238526	-1.53728	0.043069	0.315861
GOBP LYMPHOCYTE HOMEOSTASIS	1.10029	0.292326	0.62127	1.24831	0.138787	0.357555	1.89947	0.00100959	0.0102176	1.02715	0.400203	0.749092	1.88053	0.0064353	0.057016	1.65433	0.00791557	0.0286704	-0.911833	0.594244	1	-1.24903	0.144408	0.669977	-1.11734	0.272292	0.66678	-1.16602	0.215603	0.844203	-1.18586	0.206045	0.705176	-2.80689	0.00349938	0.410606	-1.61551	0.0268633	0.171504	-1.18932	0.241589	0.541151
GOBP REGULATION OF TUMOR NECROSIS FACTOR MEDIATED SIGNALING PATHWAY	-1.29922	0.104051	0.395243	1.80423	0.0057643	0.0543654	1.67572	0.0190811	0.0904792	1.46758	0.0512349	0.3276	1.4828	0.0658765	0.24878	1.58786	0.0145749	0.0463618	1.63973	0.00921736	0.243089	-1.44682	0.0629554	0.535203	-1.02318	0.402699	0.760838	-1.29647	0.135762	0.811534	-1.43747	0.0593312	0.464221	-1.09634	0.25548	0.693198	-0.909713	0.575493	0.807643	-0.932699	0.518953	0.732535
REACTOME CHONDROITIN SULFATE BIOSYNTHESIS	NA	NA	NA	1.16746	0.263313	0.508575	NA	NA	NA	1.92071	0.000995421	0.0486233	NA	NA	NA	1.46881	0.0648342	0.144353	-0.575719	0.960193	1	-0.784256	0.751705	1	-0.730799	0.810108	0.939364	0.768306	0.753448	0.983978	NA	NA	NA	1.16424	0.262404	0.699453	NA	NA	NA	NA	NA	NA
GOBP REGULATION OF MACROPHAGE ACTIVATION	-0.826167	0.762904	0.906008	1.32856	0.102586	0.300928	1.61409	0.0287932	0.118052	1.61439	0.0154189	0.194704	1.53925	0.0504545	0.215503	2.24561	0.000400802	0.00748136	1.18873	0.200464	0.769413	0.886719	0.634682	1	-0.83813	0.727766	0.910455	-0.888043	0.600784	0.956727	-1.10139	0.308442	0.792271	0.737924	0.874221	0.98042	-1.03955	0.39343	0.680587	-1.1654	0.268203	0.560902
GOBP REGULATION OF MONOCYTE DIFFERENTIATION	1.8733	0.00276516	0.0619396	1.71474	0.0166386	0.104039	NA	NA	NA	1.29917	0.163087	0.516796	NA	NA	NA	0.992202	0.455034	0.612114	-0.917957	0.56445	0.997164	-1.10565	0.329755	0.872435	1.15759	0.283404	0.676695	0.991691	0.471719	0.92888	-1.307	0.158973	0.647737	-0.65562	0.91046	0.985887	NA	NA	NA	NA	NA	NA
GOBP POSITIVE REGULATION OF TOLL LIKE RECEPTOR SIGNALING PATHWAY	0.880936	0.621937	0.840269	1.58268	0.0370449	0.170107	1.58015	0.0436681	0.156304	1.50783	0.0500707	0.325432	1.63931	0.0317425	0.164141	2.04313	0.000329598	0.00748136	0.852937	0.677307	1	-0.846544	0.665249	1	-1.65172	0.0218901	0.250797	1.20139	0.233041	0.850693	-0.793022	0.752432	0.944058	1.24277	0.175459	0.610478	-1.55779	0.0605263	0.275943	-1.56567	0.0746753	0.37513
GOBP POSITIVE REGULATION OF CARDIAC MUSCLE CELL PROLIFERATION	1.54106	0.0442425	0.265117	1.05214	0.380551	0.614407	NA	NA	NA	1.7375	0.0101533	0.156131	NA	NA	NA	1.88133	0.003367	0.0152382	1.03984	0.424682	0.942001	0.661591	0.898395	1	0.958664	0.510703	0.823088	-1.57478	0.0425395	0.664207	-1.31795	0.15727	0.646841	0.563724	0.977557	0.997341	NA	NA	NA	NA	NA	NA
GOBP POSITIVE REGULATION OF LIPID TRANSPORT	1.04124	0.37369	0.687699	1.76399	0.00281324	0.0338287	1.50882	0.038432	0.143775	1.21786	0.161078	0.515492	1.36952	0.0939972	0.307081	1.82754	0.000904159	0.00785725	1.36283	0.0608584	0.531178	-0.789445	0.850637	1	-0.825301	0.790272	0.935888	1.11789	0.27713	0.865233	-1.18849	0.187898	0.689179	1.15217	0.171154	0.607358	-1.13975	0.269973	0.579118	-1.11252	0.306747	0.587426
GOBP IRON SULFUR CLUSTER ASSEMBLY	-1.7781	0.0033195	0.0681875	-0.504022	0.990198	0.996366	-1.78805	0.00101971	0.0102451	-1.67636	0.0177044	0.207613	-0.822652	0.689848	0.866757	-1.64083	0.0103419	0.0355433	1.4831	0.0434329	0.485591	1.62186	0.0150762	0.357071	1.30319	0.138984	0.523787	1.26844	0.190161	0.840872	1.64664	0.0127409	0.238437	1.63975	0.0257005	0.410606	1.79638	0.0115081	0.105765	1.64752	0.073512	0.37513
GOBP POSITIVE REGULATION OF BLOOD VESSEL ENDOTHELIAL CELL MIGRATION	-0.949599	0.543982	0.792472	1.76624	0.00475059	0.0475648	0.906301	0.567424	0.778776	1.32394	0.107136	0.439057	1.19222	0.204466	0.47602	2.24713	0.000420168	0.00748136	-0.967232	0.493327	0.971183	-1.0045	0.407396	0.901038	0.8818	0.658635	0.882817	-1.20483	0.193036	0.840872	1.38953	0.0688196	0.501581	2.41076	0.0127127	0.410606	-1.94488	0.00233827	0.0451286	-1.16158	0.273038	0.56547
GOBP TYPE I INTERFERON PRODUCTION	-0.903759	0.659182	0.855493	1.41461	0.0462943	0.193505	1.70248	0.00420168	0.029868	0.890715	0.66088	0.893723	1.8346	0.00571021	0.0527183	1.53562	0.00831947	0.0298027	-1.51451	0.0139116	0.299008	-1.49229	0.0324611	0.449377	-1.87481	0.000630385	0.0335136	-1.5094	0.0468889	0.675574	-0.824373	0.816932	0.952844	-1.1713	0.128524	0.559497	-1.60294	0.0223677	0.155233	-1.17262	0.250398	0.548574
GOBP REGULATION OF CELL PROJECTION ASSEMBLY	1.14131	0.173881	0.497831	-1.06061	0.314318	0.55449	1.84484	0.000299491	0.00616794	-0.797729	0.924193	0.986148	1.09712	0.261917	0.546074	1.6374	0.00102145	0.00808747	-0.789823	0.957427	1	-0.770129	0.972995	1	-0.864787	0.80726	0.939364	-0.908944	0.59496	0.955565	-1.08308	0.255534	0.745638	0.870175	0.592178	0.899641	-0.912977	0.64513	0.844272	-1.06709	0.335692	0.613141
GOBP PROTEIN INSERTION INTO MEMBRANE	-1.47501	0.0333948	0.23064	-1.32149	0.108068	0.309513	-1.4427	0.0462122	0.161843	-1.49408	0.0411985	0.299385	-1.57592	0.0295479	0.156476	-1.68639	0.00287582	0.0137792	-0.908704	0.604278	1	0.980254	0.486088	0.944084	0.881308	0.655602	0.881114	0.759368	0.830775	0.996528	0.979053	0.488892	0.865472	-0.915994	0.524877	0.877925	0.726123	0.841446	0.938417	2.01644	0.0181852	0.263415
REACTOME INTERLEUKIN 3 INTERLEUKIN 5 AND GM CSF SIGNALING	-0.587119	0.990044	0.997005	1.5888	0.0235218	0.129442	2.0797	0.000506586	0.00645928	0.595842	0.981186	0.999293	1.95294	0.00501482	0.0491276	1.68049	0.00822707	0.029611	-0.864596	0.674597	1	-0.87023	0.654911	1	-1.18583	0.211036	0.608629	0.709034	0.891192	1	0.76462	0.831635	0.955325	-2.80382	0.00244399	0.410606	-1.5862	0.0483749	0.24386	-1.2374	0.221991	0.521467
GOBP POSITIVE REGULATION OF NEUROGENESIS	1.40666	0.0156567	0.150734	-1.10862	0.228352	0.468021	1.61796	0.00257069	0.0203499	1.09818	0.237256	0.598649	1.15647	0.193756	0.463084	1.70193	0.000903342	0.00785725	-0.912547	0.681359	1	-1.07217	0.288853	0.832437	0.847988	0.845165	0.951643	-0.951715	0.503926	0.929242	-0.966597	0.520773	0.88328	1.43819	0.0792173	0.479262	0.772058	0.859018	0.945573	-1.25719	0.140625	0.451367
GOBP AXONAL FASCICULATION	1.52804	0.0462507	0.269239	-1.79152	0.00452403	0.0461547	NA	NA	NA	-1.51385	0.0549121	0.334396	NA	NA	NA	1.05034	0.370064	0.532441	1.07408	0.384615	0.919685	-0.624591	0.929606	1	0.873358	0.63857	0.874658	-1.03863	0.403243	0.898967	NA	NA	NA	-1.03314	0.391554	0.805937	NA	NA	NA	NA	NA	NA
GOBP DEVELOPMENTAL GROWTH INVOLVED IN MORPHOGENESIS	1.84268	0.000183453	0.0141005	-0.89524	0.712073	0.852869	1.44301	0.022839	0.101315	1.12089	0.197207	0.556778	0.849726	0.78854	0.923625	1.91204	0.00096432	0.00795368	0.851902	0.811013	1	0.700368	0.988285	1	1.11663	0.199814	0.596021	0.75387	0.956791	1	1.07794	0.307429	0.791321	0.827441	0.725142	0.947113	-1.10038	0.268622	0.577524	-1.2107	0.1595	0.472751
GOBP POSITIVE REGULATION OF CELL ADHESION MEDIATED BY INTEGRIN	1.37801	0.10991	0.405502	1.5713	0.0444117	0.18912	NA	NA	NA	1.10562	0.324189	0.681843	NA	NA	NA	1.90658	0.002414	0.0121064	-0.787375	0.756558	1	-1.0056	0.440263	0.922733	-0.618266	0.93669	0.983147	0.810206	0.706071	0.976375	NA	NA	NA	0.774695	0.775391	0.960941	NA	NA	NA	NA	NA	NA
GOBP POSITIVE REGULATION OF KINASE ACTIVITY	1.14984	0.116768	0.41361	0.972203	0.541714	0.741476	1.48317	0.00106232	0.0105945	0.917488	0.745977	0.924715	1.4743	0.00354803	0.0383857	1.59618	0.0028169	0.0136255	0.964821	0.556247	0.994433	0.897378	0.735865	1	-0.917041	0.747495	0.918277	0.833615	0.914901	1	0.960724	0.5715	0.908209	0.734358	0.982109	0.997564	-1.42325	0.0101999	0.101309	-1.53455	0.00402103	0.147529
GOBP REGULATION OF CELL SIZE	1.31064	0.0427366	0.262398	1.35968	0.0348162	0.164005	1.65726	0.0017138	0.0147379	-0.742622	0.972015	0.997291	1.00427	0.415263	0.689571	1.79454	0.00075815	0.00759126	-0.775211	0.960155	1	-0.885136	0.718786	1	0.845008	0.833928	0.947428	-0.735702	0.948172	1	1.27056	0.0837616	0.534141	0.83757	0.698515	0.938833	-1.85445	0.000927357	0.0278931	-1.06312	0.35309	0.623112
GOBP CARDIAC EPITHELIAL TO MESENCHYMAL TRANSITION	1.57171	0.0226873	0.185602	1.79313	0.0059778	0.055495	1.26334	0.186923	0.397605	1.68779	0.0104209	0.158527	0.479863	0.991737	0.99976	1.43588	0.0532399	0.124544	1.12491	0.293267	0.861098	0.799518	0.756404	1	1.36752	0.0839241	0.428832	1.05172	0.380917	0.898466	-1.34303	0.118041	0.597804	1.32232	0.101286	0.511686	-0.850222	0.653238	0.847494	-0.898467	0.554323	0.75067
GOBP UBIQUINONE METABOLIC PROCESS	-1.67702	0.0124085	0.135485	-1.06503	0.379761	0.614327	-1.4294	0.0739849	0.220326	-1.35968	0.130068	0.464116	NA	NA	NA	-1.88838	0.000747608	0.00754713	1.61008	0.0139749	0.29905	1.71365	0.0064071	0.226523	1.58911	0.0258571	0.270097	NA	NA	NA	-0.47022	0.990238	0.994477	1.75566	0.0147406	0.410606	NA	NA	NA	NA	NA	NA
REACTOME RNA POLYMERASE II TRANSCRIPTION TERMINATION	-0.889393	0.674192	0.859924	-1.27456	0.12884	0.342302	-1.71764	0.00213675	0.017585	1.4815	0.0432935	0.308023	-1.01575	0.426655	0.700724	-1.79502	0.000383191	0.00748136	0.801629	0.811641	1	0.976943	0.492342	0.947962	0.938683	0.557415	0.842816	-0.92448	0.548531	0.939679	1.77554	0.000908816	0.0595274	-0.886161	0.565855	0.891836	1.48204	0.0484694	0.244033	0.882457	0.551393	0.749795
GOBP REGULATION OF CD8 POSITIVE ALPHA BETA T CELL ACTIVATION	0.902831	0.591419	0.818944	NA	NA	NA	NA	NA	NA	NA	NA	NA	NA	NA	NA	1.86981	0.003367	0.0152382	NA	NA	NA	NA	NA	NA	-1.12588	0.306161	0.695591	0.750737	0.787661	0.983978	NA	NA	NA	0.955901	0.504033	0.872642	NA	NA	NA	NA	NA	NA
GOBP NEGATIVE REGULATION OF STEM CELL DIFFERENTIATION	1.16347	0.257951	0.590348	1.96561	0.00127741	0.0208511	1.60655	0.0393795	0.146241	1.61999	0.0235176	0.237445	1.56171	0.0512764	0.217456	1.44193	0.071965	0.156049	1.03385	0.421624	0.942001	0.826235	0.70429	1	-0.779535	0.763903	0.925933	0.685635	0.866228	0.999628	-0.867425	0.63696	0.922324	0.7262	0.848067	0.973079	-0.909908	0.562679	0.799109	-0.924897	0.530844	0.736907
GOBP REGULATION OF DENDRITIC SPINE MORPHOGENESIS	1.42007	0.0594521	0.311082	-2.01155	0.000745156	0.0149975	1.71808	0.0153228	0.0771652	-1.60563	0.0203962	0.229281	0.821825	0.719545	0.882974	1.38563	0.0601202	0.136585	1.1776	0.226839	0.792541	1.05053	0.387523	0.893859	1.15912	0.241129	0.641138	-1.25274	0.171601	0.833133	-1.12458	0.28258	0.761708	-0.78638	0.782386	0.964956	-0.428008	0.993023	0.998387	-1.26688	0.204414	0.507654
GOBP REGULATION OF MEMBRANE POTENTIAL	1.46732	0.00289383	0.0633442	-1.55393	0.00018093	0.00645221	1.13886	0.191063	0.402452	-1.20548	0.0717371	0.380059	0.942853	0.576539	0.804388	1.09556	0.146341	0.263046	0.88517	0.758171	1	0.766439	0.954139	1	1.09366	0.210448	0.608434	0.94062	0.594344	0.95519	0.820949	0.874185	0.964708	1.00929	0.272008	0.710369	1.1855	0.152312	0.44087	-1.4478	0.0189531	0.263975
GOBP POSITIVE REGULATION OF NEUROTRANSMITTER SECRETION	NA	NA	NA	-1.74891	0.00723258	0.0617062	NA	NA	NA	-1.16707	0.279453	0.64096	NA	NA	NA	NA	NA	NA	NA	NA	NA	NA	NA	NA	-0.976013	0.480981	0.804799	-1.02896	0.433228	0.912179	NA	NA	NA	-0.791144	0.740098	0.952258	NA	NA	NA	NA	NA	NA
GOBP PINOCYTOSIS	1.13233	0.288976	0.616761	1.86662	0.00404514	0.0431077	1.81113	0.00753525	0.0464121	1.11181	0.312701	0.671768	1.57815	0.0466054	0.205954	1.87232	0.00394737	0.0168686	0.959965	0.521376	0.986164	0.825635	0.70986	1	-1.31083	0.143966	0.526892	-0.965302	0.490932	0.92888	0.691676	0.86893	0.964708	-0.625056	0.942122	0.992708	NA	NA	NA	NA	NA	NA
GOBP THIOESTER BIOSYNTHETIC PROCESS	-1.7923	0.00186027	0.0483495	-1.29828	0.122902	0.332119	-1.09437	0.346052	0.583801	-1.20642	0.200824	0.557876	-1.29805	0.141055	0.386846	-1.66297	0.00372985	0.016315	1.20044	0.198393	0.769413	0.936082	0.554097	0.972639	-0.879469	0.638807	0.874754	1.30812	0.138935	0.811534	-0.8024	0.772386	0.948124	-0.698613	0.910674	0.985887	1.23379	0.207385	0.510652	1.16101	0.283454	0.569326
GOBP REGULATION OF HOMOTYPIC CELL CELL ADHESION	1.24304	0.175639	0.500428	1.53371	0.0412961	0.182691	1.86792	0.00437105	0.0306427	0.511819	0.991818	0.999293	1.4736	0.0763187	0.274593	2.06314	0.000344828	0.00748136	0.883399	0.635093	1	-0.837861	0.690753	1	-0.684073	0.909872	0.973127	0.92229	0.555203	0.939679	-1.45688	0.067675	0.499011	0.643205	0.947245	0.993634	-0.93505	0.531295	0.781778	-0.861136	0.597259	0.77363
GOBP POSITIVE REGULATION OF TYPE I INTERFERON PRODUCTION	-0.904005	0.626434	0.841774	1.55333	0.0237376	0.129687	1.73155	0.00762002	0.046751	1.21226	0.188975	0.54661	1.92029	0.00501825	0.0491276	1.37111	0.0510114	0.120753	-1.55886	0.018358	0.337995	-1.53852	0.0440863	0.487267	-1.84869	0.00292276	0.0929259	-1.14607	0.248922	0.850693	-0.631302	0.978968	0.990811	-1.01798	0.346043	0.76814	-1.6112	0.0337596	0.198145	-0.955446	0.497241	0.720344
GOBP CARBOHYDRATE METABOLIC PROCESS	-1.17978	0.0511921	0.284357	1.43019	0.000904364	0.0167914	0.893098	0.851907	0.946589	-1.03223	0.34037	0.69829	-1.01294	0.413901	0.688405	1.15701	0.0178571	0.0545622	1.16439	0.0990615	0.620089	1.15805	0.128654	0.65774	NA	NA	NA	1.02429	0.376841	0.898466	-0.851678	0.970195	0.98775	NA	NA	NA	-1.07168	0.264528	0.574562	1.02265	0.401684	0.658654
GOBP FATTY ACID CATABOLIC PROCESS	-1.68129	0.000629459	0.0247303	1.80821	0.000430015	0.010461	-1.36848	0.0546912	0.180694	-0.761116	0.895439	0.977549	-0.811378	0.786902	0.923178	-1.20176	0.162844	0.285489	1.75963	0.000631413	0.0433896	1.75816	0.00141583	0.093349	0.997601	0.448165	0.78956	1.69993	0.00578871	0.364419	0.740543	0.922227	0.976858	1.55671	0.0521437	0.439725	-1.20711	0.184654	0.48763	1.25559	0.200844	0.503262
GOBP RESPONSE TO CALCIUM ION	1.27471	0.0794286	0.348856	-1.05867	0.328782	0.569639	1.7281	0.00300629	0.0229656	1.16982	0.168871	0.522739	1.41124	0.0541126	0.223964	2.27026	0.000600601	0.00748136	-0.724865	0.977572	1	-0.900476	0.631673	1	1.12321	0.230157	0.629841	0.787993	0.85915	0.999582	-0.870975	0.7264	0.941257	0.958067	0.402168	0.814978	-0.543653	0.995171	0.998461	-0.762849	0.828418	0.897748
GOBP VACUOLAR LOCALIZATION	-0.853516	0.748756	0.899196	1.97421	0.000217723	0.00645221	1.3831	0.0708907	0.214896	1.1044	0.283474	0.643971	1.82787	0.00668098	0.0585709	1.47898	0.0196276	0.058329	1.3187	0.0768495	0.579519	1.02182	0.416823	0.907739	1.04639	0.362962	0.733053	1.22815	0.172916	0.833133	-1.34557	0.0698091	0.502297	-2.18967	0.0445648	0.431957	-1.79413	0.00554939	0.0775117	1.00527	0.408327	0.664639
GOBP RESPONSE TO STEROID HORMONE	1.2942	0.033886	0.232361	1.49582	0.00240911	0.0308171	1.17394	0.140993	0.33157	1.21791	0.0729787	0.382559	1.27562	0.0681877	0.254802	1.28037	0.00966851	0.0337062	1.08735	0.260675	0.829102	0.9881	0.484628	0.944084	1.53011	0.000733003	0.0377574	0.893698	0.72173	0.979774	-1.24669	0.0579531	0.458089	1.88114	0.0318725	0.415508	-1.13423	0.203305	0.510007	-1.2599	0.104848	0.411648
GOBP POSITIVE T CELL SELECTION	1.25487	0.183586	0.512075	1.63037	0.0227176	0.127182	1.76771	0.0100599	0.0576738	1.36894	0.0956273	0.413562	1.78817	0.0130045	0.0912433	1.669	0.0138431	0.0445926	-0.567287	0.981065	1	-0.755265	0.811718	1	0.800751	0.771856	0.92817	-0.811593	0.722066	0.979774	-0.993254	0.450668	0.853143	0.611878	0.97144	0.996787	1.01832	0.4397	0.717722	-1.45427	0.111454	0.422801
GOBP RENAL FILTRATION	1.49432	0.0532867	0.291127	1.55751	0.0447094	0.189888	1.19143	0.2434	0.468662	0.832029	0.693721	0.907268	-1.23709	0.218333	0.495434	2.13266	0.000322893	0.00748136	1.15285	0.278763	0.84952	0.847584	0.680652	1	0.98236	0.474622	0.8006	1.42824	0.0878645	0.74922	-1.12663	0.302611	0.786396	0.712884	0.861577	0.977302	NA	NA	NA	NA	NA	NA
GOBP PROTEASOME MEDIATED UBIQUITIN DEPENDENT PROTEIN CATABOLIC PROCESS	1.10319	0.185198	0.513361	-1.33905	0.0135919	0.0911013	-1.38198	0.0066713	0.042711	-1.36667	0.00993812	0.154504	-0.865432	0.814593	0.935594	-0.922059	0.706736	0.82794	-1.23499	0.0307929	0.428418	-0.890238	0.85637	1	-1.20638	0.0614149	0.374804	-1.39159	0.0549952	0.709181	0.846502	0.873369	0.964708	-1.02878	0.254427	0.693198	-1.44625	0.00880214	0.0946289	0.924436	0.558744	0.751579
GOBP POSITIVE REGULATION OF RECEPTOR SIGNALING PATHWAY VIA STAT	1.03951	0.392138	0.700842	1.61002	0.0236661	0.129442	1.72171	0.015032	0.0762688	1.18621	0.220585	0.578402	1.55238	0.0533274	0.222535	2.1084	0.000344828	0.00748136	-0.697665	0.912064	1	-0.968607	0.4723	0.939401	-0.951394	0.519966	0.829353	-1.14838	0.252336	0.850693	0.878092	0.6435	0.922622	-1.22248	0.145168	0.579237	1.58808	0.0310243	0.188896	-1.61041	0.0513582	0.33464
GOBP RIBONUCLEOSIDE TRIPHOSPHATE METABOLIC PROCESS	-1.8743	0.000207727	0.0141005	-0.986004	0.468113	0.684512	-1.01868	0.424321	0.654867	-1.62132	0.0129285	0.18075	-1.29295	0.12539	0.362866	-1.45795	0.0255502	0.0717383	1.68625	0.00207734	0.0921395	1.79033	0.00203874	0.121305	1.31288	0.0868986	0.437073	1.59661	0.0215643	0.586339	1.04324	0.39203	0.832469	1.40311	0.0622696	0.448769	1.25143	0.174734	0.472762	0.950979	0.469182	0.70445
GOBP MACROPHAGE CHEMOTAXIS	1.07559	0.339182	0.658294	1.44031	0.0672627	0.2399	1.48105	0.0685894	0.210593	1.22379	0.198405	0.557021	1.93045	0.00535954	0.0511146	2.19562	0.000329598	0.00748136	0.961	0.519029	0.98557	0.673162	0.913877	1	-0.869268	0.647083	0.876704	1.23466	0.191773	0.840872	-1.30993	0.135457	0.625095	1.79648	0.0194742	0.410606	-0.887151	0.61143	0.824372	-1.34172	0.166255	0.479926
GOBP INTERLEUKIN 6 MEDIATED SIGNALING PATHWAY	-0.851614	0.665317	0.856969	1.73317	0.0148148	0.0964954	NA	NA	NA	1.5136	0.0506736	0.326474	NA	NA	NA	1.81107	0.00537795	0.0213576	-0.59432	0.95191	1	-0.761441	0.786562	1	0.703661	0.858648	0.955411	-1.09973	0.350149	0.892678	0.769914	0.763667	0.94705	-0.726433	0.832316	0.972692	NA	NA	NA	NA	NA	NA
GOBP REGULATION OF HUMORAL IMMUNE RESPONSE	-1.01503	0.431413	0.720076	1.26934	0.161331	0.389155	1.95644	0.000238663	0.00616794	1.3322	0.12227	0.454676	1.85166	0.0103	0.0781166	1.27208	0.133733	0.246588	-0.68436	0.932626	1	-1.17445	0.22362	0.754634	-1.20823	0.185983	0.582488	1.13561	0.272846	0.862862	0.83249	0.703163	0.938501	-0.770019	0.814359	0.969884	0.37456	0.997692	0.999665	-0.75031	0.753995	0.862043
GOBP PODOSOME ASSEMBLY	1.17091	0.256991	0.590299	1.71004	0.0166281	0.104039	NA	NA	NA	1.44536	0.0748557	0.383179	NA	NA	NA	1.98931	0.00153046	0.00936508	-1.70101	0.0119266	0.275782	-1.63634	0.0272092	0.426371	-1.61396	0.0299665	0.281997	0.75008	0.779459	0.983978	-1.4436	0.0902572	0.550676	-0.670216	0.896764	0.983317	NA	NA	NA	NA	NA	NA
GOBP REGULATION OF T CELL APOPTOTIC PROCESS	1.40554	0.0822637	0.355343	1.19359	0.224473	0.46368	1.96871	0.000727802	0.00817982	1.24829	0.190113	0.547026	1.76701	0.015632	0.103123	1.64385	0.0192947	0.0575318	-1.29308	0.144752	0.689022	-1.59484	0.0343987	0.454687	-1.66188	0.0183908	0.228558	-1.42476	0.08604	0.74922	-0.727986	0.847709	0.960877	-1.47134	0.0471044	0.431957	-1.60312	0.0426471	0.226957	-1.93596	0.0129817	0.229706
GOBP BONE RESORPTION	-0.968073	0.509864	0.772016	1.85308	0.00108272	0.0188736	1.5296	0.0378461	0.14237	1.15467	0.235294	0.596469	1.32931	0.125	0.362653	1.81178	0.00246812	0.0122761	1.4368	0.0447074	0.490178	1.68737	0.00837571	0.272664	1.26177	0.131781	0.51497	-1.27562	0.138701	0.811534	-1.31946	0.105702	0.578484	0.621741	0.976422	0.997341	-2.16203	0.000263505	0.0220817	-1.37674	0.121743	0.430489
GOBP SYNAPSE ASSEMBLY	1.56897	0.00418808	0.0743424	-2.04466	0.000188182	0.00645221	1.18543	0.199265	0.414186	-1.01367	0.416523	0.759725	-0.760576	0.868507	0.961857	1.42428	0.010575	0.0361004	0.877422	0.716178	1	0.731718	0.938727	1	0.98674	0.474233	0.8006	-0.801255	0.828584	0.996253	0.978042	0.499335	0.873207	0.747206	0.9094	0.985887	1.114	0.285038	0.588929	-0.88174	0.654815	0.807473
REACTOME TRANSCRIPTION COUPLED NUCLEOTIDE EXCISION REPAIR TC NER	-1.14187	0.21595	0.54538	-1.0846	0.311472	0.553106	-1.61767	0.00694332	0.0440359	-0.939551	0.551224	0.846404	-1.07344	0.338069	0.621295	-1.82135	0.000123732	0.00748136	1.15344	0.222736	0.789711	1.29386	0.10619	0.613135	0.772034	0.884418	0.966797	1.55416	0.0271997	0.604801	1.58519	0.00627615	0.17617	0.960548	0.436688	0.841459	1.23677	0.184824	0.48763	1.42766	0.132862	0.447031
GOBP NEGATIVE REGULATION OF NEURON DEATH	-0.970094	0.523923	0.781648	1.06003	0.307907	0.549582	1.4987	0.0172609	0.0842091	-0.846085	0.827177	0.955167	1.74247	0.00122399	0.0168571	1.66871	0.000820345	0.00776355	1.01047	0.430022	0.946514	1.04776	0.363661	0.893859	0.904714	0.693256	0.897903	-0.805289	0.859706	0.999582	0.851644	0.774625	0.948124	0.779855	0.850437	0.9734	-1.32934	0.0694704	0.296631	1.54607	0.0632765	0.359187
GOBP REGIONALIZATION	1.40695	0.00804241	0.106568	1.12632	0.164912	0.390981	1.29318	0.0687091	0.210801	1.2027	0.0792142	0.390875	-1.16778	0.17827	0.44281	1.41073	0.00318134	0.0148084	0.91487	0.678723	1	0.788805	0.919642	1	0.930844	0.66581	0.886709	-0.762604	0.967833	1	1.39355	0.0191143	0.289818	-0.676014	0.969068	0.996591	1.0583	0.34739	0.639116	-0.860843	0.754361	0.862218
REACTOME THE ROLE OF NEF IN HIV 1 REPLICATION AND DISEASE PATHOGENESIS	1.22707	0.19973	0.529652	1.01363	0.427637	0.654303	1.62248	0.0361475	0.138287	-1.50678	0.049901	0.325354	1.6873	0.0273543	0.148801	2.00869	0.000674536	0.00748136	-1.32084	0.125862	0.6654	-1.32196	0.127126	0.654958	-1.21245	0.203326	0.601266	0.550063	0.977774	1	0.560569	0.969647	0.987743	-0.516403	0.992614	1	-0.900958	0.58	0.809261	-1.41231	0.134289	0.447469
GOBP MITOCHONDRIAL RNA METABOLIC PROCESS	-1.33637	0.0826328	0.356094	-1.29686	0.123088	0.332119	-1.33336	0.104143	0.274005	-1.37391	0.0853108	0.400277	-1.3078	0.127411	0.365672	-1.98576	0.000132556	0.00748136	1.00197	0.453	0.949976	1.36743	0.077838	0.560962	1.0465	0.374117	0.738938	-0.936981	0.530386	0.934996	1.15895	0.246875	0.739946	0.740918	0.859243	0.977207	1.34075	0.133532	0.408185	1.74042	0.0544101	0.339363
REACTOME EPHB MEDIATED FORWARD SIGNALING	1.00479	0.434741	0.722111	-1.53652	0.0312383	0.153715	1.75538	0.0124782	0.067803	-1.41826	0.0683559	0.371473	1.21275	0.202405	0.474249	2.00716	0.000400802	0.00748136	0.921982	0.582689	1	0.479384	0.998309	1	-0.871539	0.647331	0.876762	0.745653	0.838434	0.997964	1.08115	0.352997	0.812499	1.15314	0.216105	0.663179	-1.09505	0.335908	0.629906	-1.4808	0.102723	0.410683
GOBP REGULATION OF MACROPHAGE MIGRATION	0.930353	0.55486	0.798041	1.5425	0.0386422	0.174893	1.57381	0.0454767	0.160513	1.13986	0.27479	0.636535	1.83432	0.00926763	0.0725407	2.38436	0.000350263	0.00748136	0.837928	0.709932	1	0.69878	0.895247	1	-1.26793	0.155532	0.548704	1.21795	0.203772	0.842197	-0.762523	0.825007	0.955051	1.48692	0.0473315	0.431957	-1.23106	0.205388	0.510007	-1.15616	0.286917	0.570469
REACTOME ANTI INFLAMMATORY RESPONSE FAVOURING LEISHMANIA PARASITE INFECTION	1.21164	0.140428	0.447543	1.14452	0.199915	0.435204	1.82691	0.00255363	0.0202841	1.16433	0.17166	0.525623	1.36064	0.0905131	0.301927	2.28628	0.000547345	0.00748136	0.813251	0.834573	1	0.482239	1	1	1.00589	0.433776	0.781721	-0.764522	0.90965	1	-1.18638	0.171454	0.662353	-2.07998	0.0565682	0.445742	-0.925994	0.592842	0.815979	-1.40992	0.0714639	0.370967
GOBP SULFUR COMPOUND METABOLIC PROCESS	-1.43667	0.00289146	0.0633442	1.22489	0.0726757	0.251486	-1.51691	0.00172068	0.0147658	0.989181	0.46879	0.79712	-1.08534	0.271709	0.555275	-1.15787	0.153797	0.272271	1.63819	0.000278784	0.0242891	1.50457	0.00236672	0.130294	0.975982	0.518729	0.829126	1.77822	0.000173822	0.0371211	0.869522	0.790422	0.948739	1.31427	0.10818	0.521091	1.2416	0.110652	0.372452	1.2342	0.17872	0.487409
GOBP NUCLEOSIDE TRIPHOSPHATE BIOSYNTHETIC PROCESS	-1.86057	0.000207297	0.0141005	-0.672338	0.961217	0.98139	-1.04124	0.39747	0.63144	-1.56816	0.0190945	0.21867	-1.41403	0.0696048	0.258417	-1.47628	0.0233746	0.0667367	1.67391	0.00274326	0.115383	1.75851	0.00279289	0.141771	-1.10032	0.2877	0.679491	1.63941	0.0155507	0.522148	0.984807	0.484959	0.862588	1.39353	0.064598	0.450978	1.0921	0.340592	0.634247	1.04535	0.368584	0.634798
REACTOME INTERLEUKIN 6 FAMILY SIGNALING	-1.08682	0.344256	0.662542	1.88315	0.00464331	0.047272	NA	NA	NA	1.50954	0.0496596	0.325354	NA	NA	NA	1.87861	0.0035853	0.0158897	-0.871092	0.627891	1	-0.625908	0.937038	1	0.749341	0.822544	0.943943	-0.922254	0.550245	0.939679	-0.724018	0.818339	0.953246	-0.722389	0.851875	0.973706	NA	NA	NA	NA	NA	NA
GOBP POSITIVE REGULATION OF PROTEIN KINASE ACTIVITY	1.15652	0.117763	0.415262	-1.00838	0.417198	0.645924	1.42979	0.00700233	0.0441173	1.0643	0.268985	0.631366	1.48464	0.00536049	0.0511146	1.68796	0.00182149	0.0101785	0.99691	0.461305	0.952357	0.86247	0.804544	1	0.780437	0.990163	0.999144	0.875853	0.791094	0.983978	0.960366	0.560214	0.904012	0.745689	0.959439	0.996252	-1.50581	0.00749344	0.0875697	-1.42184	0.0264901	0.287214
GOBP SMOOTH MUSCLE CELL PROLIFERATION	1.09751	0.264656	0.59464	1.67288	0.00171858	0.0252751	1.41118	0.0464988	0.162286	0.999235	0.442308	0.78325	1.07691	0.300606	0.584815	1.83477	0.000674764	0.00748136	0.698891	0.981558	1	0.64505	0.992125	1	-0.882588	0.715976	0.905936	1.23376	0.135164	0.811534	1.02413	0.41534	0.838688	2.19297	0.0174706	0.410606	-1.07181	0.33653	0.630294	-1.42163	0.0741889	0.37513
GOBP REGULATION OF MACROPHAGE DIFFERENTIATION	-1.23194	0.194199	0.525852	1.80896	0.00799832	0.0661431	1.8557	0.0026253	0.0206299	1.30207	0.157189	0.510484	NA	NA	NA	1.64084	0.0235221	0.067074	-0.98454	0.46161	0.952357	-1.43657	0.0846291	0.571329	-0.852079	0.654737	0.880705	-1.05537	0.383925	0.898466	0.865907	0.646912	0.923701	-1.10874	0.293984	0.730066	NA	NA	NA	NA	NA	NA
GOBP NEGATIVE REGULATION OF PHOSPHORYLATION	1.03842	0.329023	0.648935	1.14514	0.138192	0.357026	1.54049	0.00168011	0.0145406	-0.918658	0.686767	0.9052	1.18179	0.123016	0.359531	1.70358	0.0018018	0.0101785	1.14421	0.153676	0.708683	1.04735	0.353115	0.893713	1.18539	0.0841969	0.428832	1.13841	0.182559	0.839241	1.12463	0.198859	0.696204	1.00223	0.282453	0.718163	-1.11324	0.218085	0.523327	-0.996263	0.469494	0.704502
GOBP RIBONUCLEOPROTEIN COMPLEX SUBUNIT ORGANIZATION	-0.980079	0.499237	0.764007	-1.33042	0.0510262	0.205547	-1.20395	0.14172	0.332318	1.6389	0.00208073	0.0695927	1.25854	0.108368	0.334731	-1.16652	0.183194	0.310371	-0.948364	0.569203	0.99969	1.14421	0.21361	0.747229	1.22187	0.103222	0.469647	-1.37852	0.0629596	0.715851	1.81571	0.000135722	0.0151765	-0.690465	0.954909	0.995657	0.852322	0.734724	0.891034	1.05487	0.359649	0.62803
GOBP PROTEIN DEPOLYMERIZATION	1.65447	0.0017081	0.0460011	-0.938466	0.573116	0.76447	1.43229	0.0508564	0.172725	1.04533	0.354551	0.710555	1.34886	0.0773467	0.276718	1.58547	0.00174419	0.00998454	0.831642	0.789424	1	0.696306	0.959381	1	0.968907	0.510577	0.823088	0.749837	0.894642	1	-1.12396	0.242406	0.737315	1.03631	0.290522	0.727002	0.585425	0.980368	0.992614	-1.66949	0.018828	0.263975
GOBP RESPONSE TO EXTRACELLULAR STIMULUS	0.958684	0.584134	0.81343	1.30988	0.0144209	0.0951363	1.35156	0.012385	0.0674775	0.94793	0.627832	0.882836	1.12831	0.176887	0.442533	1.55356	0.00232019	0.0118498	0.905053	0.742335	1	-1.06162	0.254289	0.789323	-0.990018	0.467974	0.799151	0.898151	0.741473	0.982534	-1.03807	0.304796	0.787834	1.54613	0.0575221	0.445742	-1.30297	0.0314823	0.190729	1.44291	0.0425594	0.315861
GOBP MITOTIC SISTER CHROMATID COHESION	1.51405	0.0487805	0.277725	-1.12795	0.299529	0.543177	-1.11606	0.338668	0.57734	1.69864	0.0146704	0.193344	-1.34779	0.131503	0.37368	-1.91606	0.000287274	0.00748136	0.583937	0.969076	1	0.830351	0.704571	1	-0.508106	0.990764	0.999144	-0.96221	0.495199	0.92888	1.08539	0.366584	0.819497	-1.34806	0.0977833	0.502886	-0.452114	0.987467	0.996796	-1.05224	0.378574	0.641223
REACTOME PLATELET AGGREGATION PLUG FORMATION	0.952219	0.516959	0.776925	1.78055	0.00704526	0.0607326	1.75945	0.0106304	0.0602347	0.923179	0.564773	0.85258	1.56115	0.0485986	0.210888	1.82456	0.00518314	0.0207826	-0.901322	0.601925	1	-1.08827	0.307406	0.852167	-0.718107	0.888398	0.967924	0.625361	0.957045	1	0.671786	0.913652	0.974121	0.924548	0.540693	0.882557	-1.15461	0.267282	0.576221	-0.863739	0.599506	0.774314
GOBP NEPHRON DEVELOPMENT	1.17751	0.160258	0.477817	1.31944	0.057557	0.222071	1.09332	0.293399	0.528586	1.32706	0.0562941	0.336938	-1.0737	0.326933	0.609875	1.64797	0.00127065	0.00854137	0.88773	0.697295	1	0.67778	0.980539	1	1.14409	0.202232	0.599723	-0.791656	0.853708	0.99895	0.86113	0.722596	0.941257	-1.99055	0.0684643	0.456943	1.04516	0.386426	0.675099	0.708987	0.813443	0.890328
REACTOME INTERLEUKIN 1 SIGNALING	-0.74991	0.948196	0.983235	1.51484	0.0189369	0.112667	-1.25584	0.126596	0.30916	-0.932627	0.572506	0.855348	1.79809	0.00359885	0.0384092	-0.810497	0.815141	0.909987	1.1735	0.186409	0.756411	1.31972	0.0804027	0.563461	-1.58915	0.00825746	0.162242	-1.04182	0.34648	0.892001	0.760844	0.895546	0.971788	0.977963	0.385062	0.799347	0.679038	0.908834	0.966545	1.45797	0.11689	0.42743
GOBP DETOXIFICATION	-1.21417	0.124344	0.425391	1.8047	0.000428816	0.010461	1.17741	0.19779	0.411708	1.17527	0.191195	0.547601	1.63652	0.0155577	0.102888	1.24607	0.0864339	0.177648	-1.08806	0.281548	0.84952	-1.16723	0.188244	0.726048	0.970736	0.510275	0.823088	1.2515	0.134712	0.811029	0.932961	0.586378	0.911893	2.30481	0.013974	0.410606	1.09157	0.326153	0.623928	-1.22629	0.177194	0.486038
GOBP RESPONSE TO CHEMOKINE	1.1839	0.195089	0.525852	1.13685	0.247742	0.492032	1.62068	0.028786	0.118052	0.88018	0.669389	0.896079	1.96001	0.00300023	0.0333866	2.26244	0.00043554	0.00748136	-0.610324	0.992059	1	-0.865718	0.687165	1	-1.15838	0.203778	0.601353	-0.676754	0.960385	1	0.783435	0.813733	0.951744	1.18723	0.142885	0.576005	-1.54758	0.0318769	0.191796	-1.70785	0.0227739	0.275775
GOBP REGULATION OF AUTOPHAGY	1.33415	0.0160245	0.152899	1.14309	0.143618	0.365864	1.19347	0.0967742	0.262747	1.10425	0.199957	0.557115	1.37049	0.0251989	0.141338	1.23279	0.0105079	0.0359517	-1.30559	0.0184382	0.338195	-1.19876	0.07567	0.559425	-1.42022	0.00654308	0.143021	-1.0001	0.398351	0.89848	-1.07121	0.236084	0.731371	-0.825412	0.536337	0.880898	-2.22593	0.000373832	0.0220817	1.04291	0.37236	0.635542
REACTOME SIGNALING BY VEGF	1.31824	0.0567727	0.302788	1.17644	0.179795	0.40984	1.46363	0.03248	0.128019	-1.44751	0.0254517	0.24494	0.738623	0.922131	0.982327	2.16232	0.000614628	0.00748136	-0.777283	0.922595	1	-0.924223	0.569629	0.974481	1.03118	0.384105	0.749912	-0.629443	0.989211	1	1.18604	0.177794	0.67204	0.534223	1	1	-1.61622	0.0157278	0.123967	-1.09493	0.321951	0.601877
GOBP REGULATION OF SECRETION	0.975824	0.534741	0.787824	1.08752	0.193651	0.427142	1.50915	0.000709975	0.00817982	-1.01764	0.385685	0.738161	1.39268	0.0112514	0.0823719	1.43103	0.0031348	0.0147268	0.87554	0.845046	1	0.755892	0.991118	1	NA	NA	NA	NA	NA	NA	-1.03222	0.321076	0.798733	NA	NA	NA	-1.09872	0.209117	0.512734	-0.996654	0.470152	0.705228
KEGG B CELL RECEPTOR SIGNALING PATHWAY	0.892241	0.66037	0.85579	1.1403	0.235079	0.477248	1.82934	0.00155804	0.0138991	0.901738	0.630713	0.883426	1.63299	0.0248151	0.140889	2.02539	0.000513084	0.00748136	-0.87433	0.708278	1	-0.930359	0.546362	0.971706	-1.49442	0.029703	0.281717	0.890603	0.617555	0.959789	-1.38079	0.0544197	0.450419	-0.691214	0.931597	0.990617	-1.80394	0.0101062	0.101137	-1.66455	0.04006	0.312892
HALLMARK FATTY ACID METABOLISM	-1.5103	0.00383632	0.0727003	1.29771	0.0655843	0.236289	-1.20352	0.146371	0.340081	-1.3428	0.0475267	0.32168	-1.13172	0.230627	0.50975	-1.39368	0.0221077	0.0639988	1.6751	0.000750188	0.0494617	1.70763	0.000670421	0.0566317	1.29702	0.058857	0.368876	1.62085	0.0053041	0.363513	1.27559	0.0802869	0.527224	1.68469	0.0571049	0.445742	0.621525	0.979059	0.99228	1.4086	0.113697	0.424513
GOBP RENAL SYSTEM PROCESS	0.923018	0.596525	0.822974	1.72506	0.00151188	0.0231853	1.49689	0.0342285	0.132381	1.20968	0.152281	0.500532	-0.776692	0.835411	0.943738	1.67187	0.00102617	0.00808747	1.25946	0.110272	0.648195	1.04498	0.375071	0.893859	0.800725	0.866972	0.958715	1.33935	0.0875384	0.74922	-1.34484	0.0674056	0.498863	0.79774	0.788178	0.96556	0.903192	0.610005	0.824372	-0.897097	0.596718	0.773425
GOBP STEROID METABOLIC PROCESS	1.28971	0.044579	0.265779	1.70565	0.000218627	0.00645221	1.11248	0.213094	0.432474	1.0928	0.232779	0.592636	-0.920317	0.627	0.834369	1.40261	0.004561	0.0187823	1.38409	0.0107497	0.264887	1.13552	0.195764	0.72752	1.09547	0.219269	0.619113	-0.921604	0.584394	0.950944	-0.934146	0.669341	0.931673	0.933738	0.426049	0.831879	-1.49324	0.0105042	0.10208	1.49139	0.0580737	0.342838
GOBP POSITIVE REGULATION OF ION TRANSPORT	1.35056	0.0238488	0.190467	0.901471	0.731851	0.864611	1.67187	0.00201613	0.0167351	-1.05175	0.318865	0.677347	1.29518	0.0778398	0.276718	1.85043	0.000944287	0.00785725	0.959713	0.542467	0.990062	0.922655	0.630853	1	1.05545	0.307721	0.696766	-0.813599	0.868458	0.999628	0.846858	0.796515	0.948739	1.05532	0.221192	0.666852	-0.917372	0.642313	0.842218	-1.50122	0.0175061	0.261048
REACTOME TRANSCRIPTIONAL REGULATION OF GRANULOPOIESIS	1.05494	0.362122	0.678468	1.85426	0.00317931	0.0372149	1.41991	0.0938865	0.257838	1.65341	0.0171648	0.202534	1.51481	0.0643144	0.245548	1.50988	0.0353765	0.0915663	-1.11342	0.299692	0.863163	-1.18525	0.22481	0.754634	0.843498	0.695244	0.898116	-1.05063	0.378075	0.898466	0.776101	0.782339	0.948124	1.41747	0.0660914	0.451786	NA	NA	NA	NA	NA	NA
REACTOME INTERLEUKIN 7 SIGNALING	-0.875002	0.638052	0.847194	1.62347	0.0310257	0.153263	1.94309	0.000968758	0.0100836	1.37113	0.115021	0.446032	NA	NA	NA	1.7645	0.00969962	0.0337163	-1.34191	0.124125	0.6654	-1.36472	0.117024	0.635106	1.15944	0.268474	0.664514	-1.51459	0.0555793	0.709181	-0.683147	0.869412	0.964708	-0.729221	0.839959	0.972785	NA	NA	NA	NA	NA	NA
GOBP NEGATIVE REGULATION OF VIRAL GENOME REPLICATION	1.37031	0.0779772	0.346977	1.5741	0.0311962	0.153715	1.58399	0.0424258	0.153618	1.5108	0.040049	0.296393	1.61233	0.0377316	0.182028	0.926472	0.578192	0.723491	-1.40288	0.0686396	0.559086	-1.42103	0.0727755	0.550393	-1.53037	0.0335923	0.300213	-1.06303	0.347845	0.892001	-1.25368	0.158279	0.647094	-1.46087	0.0444581	0.431957	-1.88102	0.00513215	0.0745542	-1.30825	0.167587	0.479926
GOBP REGULATION OF PROTEIN POLYMERIZATION	1.20177	0.116593	0.413302	0.976953	0.499251	0.707625	1.70439	0.00144009	0.0132498	0.919867	0.649009	0.889976	1.528	0.0117353	0.0848304	1.52218	0.00183655	0.0102043	0.872981	0.750112	1	0.960252	0.535905	0.968042	0.906291	0.691446	0.897408	1.01212	0.409244	0.903154	-1.03204	0.360337	0.814304	1.12761	0.160091	0.599724	-1.36588	0.0596088	0.274228	-1.4363	0.0521826	0.33464
GOBP MYELOID LEUKOCYTE CYTOKINE PRODUCTION	1.17136	0.231451	0.560295	1.54524	0.0443319	0.189019	1.55851	0.0467426	0.162717	1.07316	0.36033	0.716	1.78718	0.0130484	0.0912433	2.13477	0.000350018	0.00748136	-1.02335	0.40882	0.936116	-1.04952	0.368233	0.893859	-0.893499	0.600209	0.858657	-1.01357	0.42965	0.910267	-1.15485	0.259259	0.746104	0.823121	0.713613	0.942338	-0.985957	0.469268	0.743026	-1.21741	0.243134	0.542037
GOBP T HELPER 17 TYPE IMMUNE RESPONSE	1.10652	0.304993	0.630664	1.66121	0.0159236	0.101267	1.74211	0.0143198	0.0748356	1.53874	0.0333061	0.274649	1.74478	0.0185351	0.113745	1.60382	0.0197145	0.0584782	0.846047	0.694679	1	1.05787	0.383938	0.893859	0.860852	0.67465	0.89329	0.632658	0.941384	1	-1.472	0.0602007	0.468625	0.710634	0.890534	0.982788	0.755238	0.773299	0.902702	-1.1824	0.269502	0.562144
GOBP ORGANOPHOSPHATE BIOSYNTHETIC PROCESS	-1.65576	0.000233809	0.0141005	1.05596	0.267133	0.512197	-1.1446	0.137908	0.327158	-1.18715	0.0713359	0.379013	-1.17768	0.112424	0.341368	-1.10942	0.195007	0.326991	1.38556	0.00340448	0.132884	1.23771	0.0512345	0.511585	NA	NA	NA	1.3428	0.016449	0.532146	-1.16985	0.0516717	0.444493	NA	NA	NA	-1.28604	0.0325312	0.193762	1.22147	0.164268	0.477601
GOBP LYMPHOCYTE COSTIMULATION	0.938299	0.542422	0.79169	1.7643	0.00770548	0.0642698	1.75156	0.0135988	0.0723162	1.23543	0.186964	0.544198	1.54461	0.0549944	0.225434	1.82942	0.00490025	0.0198291	-0.599348	0.980005	1	-1.26026	0.153278	0.681374	-2.03494	0.000630252	0.0335136	1.55952	0.0350975	0.63932	-1.27846	0.156954	0.646572	0.798895	0.764179	0.958206	-1.24013	0.193095	0.497408	-1.57084	0.0604839	0.350585
GOBP NEGATIVE REGULATION OF ALPHA BETA T CELL ACTIVATION	0.977197	0.479368	0.753539	1.22235	0.197497	0.431696	1.81612	0.00753525	0.0464121	1.69236	0.0129371	0.18075	1.61737	0.0404198	0.190805	1.8704	0.00315016	0.0147439	-0.716539	0.889287	1	-1.06235	0.350265	0.890674	-1.11249	0.291097	0.682403	0.634069	0.94696	1	-1.18915	0.225109	0.721073	0.953975	0.488476	0.870551	-0.907988	0.578619	0.809261	-1.41697	0.128919	0.441309
GOBP ESTABLISHMENT OF CELL POLARITY	1.49435	0.00833491	0.10941	1.35802	0.0429855	0.186155	1.1991	0.167177	0.367693	1.28745	0.0760959	0.384942	0.822651	0.802365	0.931049	1.63697	0.000685401	0.00748136	0.665343	0.994475	1	0.787297	0.864828	1	-1.09782	0.257621	0.654469	0.846357	0.742549	0.982797	-0.879139	0.719374	0.941257	-0.839326	0.606419	0.908062	-1.44835	0.0363036	0.206076	-1.32296	0.116273	0.426681
GOBP CELL DIFFERENTIATION INVOLVED IN EMBRYONIC PLACENTA DEVELOPMENT	1.97809	0.00137633	0.0407185	0.91511	0.562263	0.757393	NA	NA	NA	1.67967	0.0146704	0.193344	NA	NA	NA	1.13687	0.276705	0.428551	0.770599	0.781709	1	0.959361	0.526861	0.965636	-0.993651	0.461377	0.796834	-1.41163	0.0930983	0.756049	0.649057	0.893356	0.971788	0.875438	0.623675	0.914644	NA	NA	NA	NA	NA	NA
GOBP DEVELOPMENTAL CELL GROWTH	1.562	0.00295476	0.0640515	-1.05796	0.317502	0.557681	1.50719	0.012181	0.0666543	1.15681	0.151955	0.500354	-0.745697	0.941088	0.986446	1.84298	0.000909091	0.00785725	0.870442	0.763344	1	0.717569	0.975354	1	1.08904	0.25224	0.652526	0.803958	0.86736	0.999628	1.13378	0.221367	0.718722	0.808223	0.783178	0.965284	-1.03209	0.383607	0.673055	-0.982299	0.475427	0.708897
GOBP REGULATION OF TOLL LIKE RECEPTOR SIGNALING PATHWAY	1.0495	0.360707	0.678046	1.45826	0.0462003	0.193339	1.69465	0.010238	0.0585298	1.04247	0.376041	0.731439	1.59773	0.0350195	0.175223	2.08216	0.00044843	0.00748136	0.821209	0.771684	1	-0.868161	0.671346	1	-1.65797	0.0100524	0.183106	1.06192	0.346069	0.892001	-1.31416	0.0993915	0.56574	0.899232	0.569727	0.894209	-1.12068	0.289966	0.591859	-1.59526	0.0536141	0.336896
GOBP QUINONE METABOLIC PROCESS	-1.78161	0.00186877	0.0483495	-1.16906	0.247054	0.491069	-1.40968	0.0743663	0.220976	-1.38522	0.101386	0.428153	-1.43312	0.0822066	0.285873	-1.61885	0.0122397	0.0406007	1.55707	0.0198271	0.350495	1.74261	0.00571076	0.211082	1.24644	0.161742	0.556165	1.69741	0.0143309	0.522148	-0.437933	0.998943	0.999379	1.42164	0.0641026	0.450978	-1.01126	0.431571	0.712198	1.32159	0.182045	0.490049
GOBP PLACENTA DEVELOPMENT	1.50121	0.00854701	0.11055	1.41492	0.0262764	0.137837	0.717091	0.950533	0.989285	1.72493	0.000620604	0.0374449	-0.842205	0.751542	0.901462	1.44726	0.0121433	0.0403981	0.727843	0.96115	1	0.76442	0.899182	1	1.00188	0.440987	0.78633	-1.07219	0.285162	0.870923	-0.87723	0.715365	0.941257	2.10649	0.022184	0.410606	-1.16719	0.21369	0.517995	-1.51894	0.0428016	0.315861
GOBP INTERFERON GAMMA MEDIATED SIGNALING PATHWAY	1.07228	0.350078	0.667517	1.49902	0.0620922	0.231461	1.87714	0.0021797	0.0178017	1.12657	0.297688	0.657648	1.99634	0.00403316	0.0417627	1.33865	0.0982202	0.196078	-1.03045	0.39854	0.927551	-1.19297	0.219185	0.753459	-1.63641	0.023153	0.254431	-0.630351	0.925791	1	0.723104	0.832185	0.955325	-0.960335	0.483706	0.868325	-0.87167	0.609409	0.824372	-1.52393	0.0893251	0.393117
GOBP DENDRITIC SPINE MORPHOGENESIS	1.21499	0.173871	0.497831	-2.11228	0.000186324	0.00645221	1.63603	0.0232794	0.102812	-1.54085	0.0244287	0.243011	0.74248	0.849165	0.952571	1.32627	0.0741387	0.159327	1.10239	0.301956	0.86458	0.951566	0.531628	0.965636	1.14197	0.246933	0.648738	-1.19287	0.212522	0.842197	-0.990329	0.456528	0.85563	-0.946514	0.470189	0.862215	0.394073	0.998028	0.999669	-1.20996	0.234232	0.533339
GOBP REGULATION OF AXONOGENESIS	1.46439	0.0120709	0.134554	-1.39077	0.029208	0.147644	1.50388	0.0220204	0.0994225	-0.762582	0.943027	0.988962	-1.0465	0.359993	0.643216	1.85725	0.000658328	0.00748136	-0.867331	0.766226	1	-1.01058	0.405298	0.901038	0.975453	0.495357	0.815613	0.727753	0.948155	1	1.25269	0.110408	0.584231	-0.743067	0.863094	0.977512	-1.4019	0.0494753	0.246419	-1.19369	0.194085	0.49822
GOBP REGULATION OF MACROPHAGE DERIVED FOAM CELL DIFFERENTIATION	0.825496	0.716253	0.884461	1.77628	0.0105552	0.078893	1.24039	0.201264	0.41744	1.5628	0.0363452	0.283458	1.6471	0.0352836	0.175965	1.84709	0.00399202	0.0170061	1.40093	0.0740097	0.569548	1.45504	0.0546913	0.517129	-1.26801	0.16096	0.554795	1.2067	0.228992	0.846746	-1.46296	0.06963	0.502297	1.46061	0.0567626	0.445742	0.761448	0.760907	0.9004	-1.42072	0.124188	0.433733
GOBP REGULATION OF LIPID METABOLIC PROCESS	0.973826	0.519927	0.778649	1.71746	0.00021925	0.00645221	1.29514	0.0371107	0.140778	1.03162	0.353617	0.709265	0.96496	0.517475	0.761963	1.42973	0.0014881	0.00924196	1.2602	0.0533743	0.514869	-1.08281	0.229757	0.761022	-0.927924	0.670325	0.890259	1.13839	0.187413	0.840872	-1.04765	0.301184	0.784919	1.64398	0.0506425	0.439122	-1.63957	0.00323044	0.0572773	1.25884	0.166408	0.479926
GOBP CELLULAR RESPONSE TO EXOGENOUS DSRNA	1.23865	0.202252	0.53005	NA	NA	NA	NA	NA	NA	NA	NA	NA	NA	NA	NA	1.71713	0.0128473	0.0419765	NA	NA	NA	NA	NA	NA	-1.42034	0.0989399	0.463014	NA	NA	NA	NA	NA	NA	-0.959361	0.496313	0.872642	NA	NA	NA	NA	NA	NA
REACTOME AUF1 HNRNP D0 BINDS AND DESTABILIZES MRNA	-0.996006	0.450511	0.735063	-0.803013	0.773475	0.888003	-1.57604	0.0143446	0.0748356	-1.27863	0.142577	0.485178	1.52898	0.0467551	0.205954	-1.24488	0.149093	0.26663	1.2848	0.118257	0.663951	1.53825	0.0232385	0.410173	-1.66796	0.0117008	0.19182	-1.0041	0.417249	0.905937	0.748512	0.868587	0.964708	0.914868	0.552375	0.88808	1.25429	0.182794	0.48677	1.79525	0.0434864	0.315861
KEGG NEUROTROPHIN SIGNALING PATHWAY	0.73326	0.968697	0.990336	1.07942	0.287885	0.531059	1.54513	0.0147345	0.0757055	-1.12104	0.241479	0.603282	1.64882	0.0105922	0.0792137	2.03563	0.000643087	0.00748136	-0.875033	0.740741	1	-0.687755	0.991017	1	0.921188	0.625959	0.869711	-0.799266	0.822337	0.995075	1.03338	0.399254	0.836312	0.829252	0.718334	0.94451	-1.43217	0.0465517	0.238526	-1.5164	0.0472478	0.32437
GOBP POSITIVE REGULATION OF MACROPHAGE ACTIVATION	-1.36302	0.10574	0.397755	1.18733	0.244791	0.488774	NA	NA	NA	1.85171	0.00361809	0.0946594	NA	NA	NA	1.78852	0.00795837	0.0287798	1.04228	0.409051	0.936116	-0.80785	0.72921	1	-1.09356	0.34005	0.717866	-0.919833	0.556672	0.939679	0.958773	0.528883	0.888353	-0.792279	0.75347	0.95499	1.00261	0.456803	0.733527	-1.01106	0.427333	0.677912
GOBP POSITIVE REGULATION OF EPITHELIAL CELL PROLIFERATION	1.11655	0.225315	0.552213	1.44375	0.0166205	0.104039	1.353	0.054623	0.180694	1.34366	0.0390397	0.295517	-1.10782	0.263478	0.54674	1.43647	0.00786164	0.0286339	-1.47022	0.00886263	0.238899	-1.40205	0.0267961	0.426371	0.911909	0.675286	0.893455	-1.45766	0.0410611	0.663157	1.0729	0.324104	0.80137	-0.84137	0.573325	0.895007	-0.818692	0.817674	0.927117	-1.58394	0.0201242	0.268268
REACTOME APOPTOSIS	-0.840402	0.863872	0.953909	1.17336	0.158335	0.384608	-0.98038	0.488208	0.712563	1.21924	0.122462	0.454867	1.80715	0.00074331	0.0117639	-0.724617	0.962372	0.989652	1.05499	0.341011	0.898138	1.19947	0.152681	0.681008	-1.48427	0.0100085	0.182943	0.931424	0.574969	0.947386	0.976354	0.504881	0.873651	-0.875573	0.483414	0.868325	0.839886	0.743628	0.895743	1.28409	0.17655	0.486038
GOBP NEGATIVE REGULATION OF MYOBLAST DIFFERENTIATION	-1.46317	0.0600779	0.311584	1.7768	0.00894188	0.0711533	NA	NA	NA	1.38696	0.101487	0.428153	NA	NA	NA	1.01345	0.414605	0.574854	0.798165	0.733701	1	0.794967	0.742766	1	1.36808	0.1013	0.466015	-0.543803	0.970962	1	NA	NA	NA	0.540228	0.984654	0.999008	0.944671	0.535727	0.784713	-0.899704	0.560471	0.752898
GOBP CELLULAR RESPONSE TO EXTRACELLULAR STIMULUS	-0.889737	0.782951	0.915259	1.18913	0.118065	0.326635	1.36119	0.031433	0.125577	0.988879	0.46404	0.794618	1.37277	0.0361168	0.178785	1.27527	0.0214823	0.0623068	-1.12012	0.182174	0.746329	-1.30595	0.0427807	0.485412	-1.0714	0.278312	0.671841	-0.954639	0.495411	0.92888	-1.31175	0.0320158	0.361558	0.900402	0.507233	0.873077	-1.38206	0.0338812	0.198145	1.10873	0.30066	0.583329
GOBP ENDOTHELIAL CELL PROLIFERATION	0.8886	0.71648	0.884461	1.49464	0.0119786	0.084866	-0.856144	0.727032	0.877758	1.263	0.0909841	0.41064	-0.864711	0.712513	0.879679	1.60662	0.00202429	0.0109503	0.98711	0.481515	0.965941	-0.971894	0.482988	0.942464	1.26472	0.0788374	0.414149	-0.922568	0.560992	0.940567	1.01977	0.41935	0.83925	1.14537	0.150972	0.587637	-0.74668	0.895952	0.959644	-1.47521	0.0510878	0.33464
REACTOME CELL CELL COMMUNICATION	1.54442	0.00707187	0.100883	0.908565	0.644206	0.812531	1.78498	0.001321	0.0123547	-0.734486	0.953222	0.993499	-0.869056	0.688325	0.866757	1.52289	0.00422195	0.017754	0.924469	0.604559	1	0.746026	0.918187	1	0.841563	0.796236	0.936979	-0.754637	0.898	1	-0.873761	0.717318	0.941257	1.1135	0.186447	0.624891	-1.22334	0.163756	0.458359	-1.17432	0.228964	0.527268
GOBP RAC PROTEIN SIGNAL TRANSDUCTION	0.995882	0.44907	0.733482	0.988634	0.461309	0.678247	1.91339	0.00221784	0.0180044	-1.86501	0.00273705	0.0811161	1.52913	0.0549126	0.225382	1.5664	0.019857	0.0587866	-0.785305	0.806428	1	-1.0102	0.407397	0.901038	0.923091	0.577613	0.850451	-0.838169	0.681333	0.975589	-1.01477	0.416177	0.838688	0.842854	0.684953	0.936103	-1.95694	0.00453515	0.0690643	-1.12175	0.315527	0.595683
GOBP POSITIVE REGULATION OF T CELL MIGRATION	1.24203	0.187936	0.51881	1.32475	0.134051	0.350762	1.82839	0.0052506	0.0354612	0.787184	0.761357	0.929822	1.74548	0.0176892	0.11117	1.72348	0.00856955	0.0304362	-1.26474	0.173254	0.734783	-1.39581	0.0926764	0.584953	-1.56373	0.0328352	0.297459	-0.851894	0.648021	0.967043	0.735715	0.820622	0.953246	-1.13	0.256563	0.693198	-1.95401	0.00509461	0.0745432	-1.53147	0.0862729	0.389469
REACTOME SENESCENCE ASSOCIATED SECRETORY PHENOTYPE SASP	-0.957618	0.525459	0.782123	1.46119	0.0499462	0.202713	1.23667	0.176784	0.382907	1.60553	0.0165958	0.19842	1.36265	0.103512	0.326743	1.29745	0.0948419	0.190979	0.753789	0.865844	1	0.852259	0.696947	1	0.920588	0.587897	0.854964	0.975628	0.477083	0.92888	0.996226	0.466116	0.858635	0.923555	0.536867	0.880898	0.90662	0.585386	0.813359	-1.16913	0.272292	0.565368
GOBP REGULATION OF PLASMA LIPOPROTEIN PARTICLE LEVELS	0.94953	0.531519	0.78452	1.83839	0.00129926	0.0208511	1.5267	0.034188	0.132381	1.10306	0.287931	0.647647	1.8768	0.00576435	0.0530032	1.357	0.0654685	0.145341	1.73759	0.00193767	0.0891877	-1.124	0.242791	0.777816	0.878169	0.673011	0.892471	1.23111	0.178266	0.835841	-1.21839	0.160683	0.651399	1.19747	0.145243	0.579237	-1.49263	0.0542534	0.25877	-1.07594	0.349034	0.621913
GOBP RESPONSE TO MECHANICAL STIMULUS	1.0569	0.319746	0.640308	1.46419	0.0127018	0.0878075	1.3991	0.0377035	0.142117	1.0472	0.337102	0.695247	1.41529	0.0391336	0.186847	1.95431	0.000809717	0.00771086	-0.899335	0.701634	1	-0.936529	0.576908	0.976201	0.751803	0.978867	0.996215	0.879353	0.703436	0.976375	-1.4477	0.0152407	0.255032	1.9484	0.0299847	0.415082	-1.08688	0.290555	0.591859	-1.33492	0.0884285	0.393117
GOBP CARTILAGE DEVELOPMENT	0.918796	0.652954	0.852247	1.32534	0.0488956	0.201144	0.976644	0.481255	0.707247	1.64524	0.0016632	0.062562	-1.37027	0.053972	0.223713	1.452	0.00719424	0.0268667	0.814657	0.861111	1	0.711999	0.969518	1	1.31019	0.0455819	0.337268	-1.00092	0.402312	0.898967	0.694212	0.978772	0.990811	-2.05099	0.0593789	0.445742	0.853826	0.732038	0.88964	-1.44056	0.0456494	0.323009
GOBP ESTABLISHMENT OF MITOCHONDRION LOCALIZATION	1.83999	0.00387898	0.0727003	-1.38186	0.0979576	0.293026	-1.36827	0.106249	0.276806	-1.67333	0.0156436	0.195645	-1.49865	0.0568429	0.229405	0.962373	0.5086	0.661797	1.09501	0.33443	0.894913	1.07101	0.378101	0.893859	1.46844	0.0550371	0.361358	-1.66476	0.026753	0.604801	0.994956	0.477034	0.860894	0.525084	0.990835	1	-1.12137	0.308497	0.605491	0.939257	0.490493	0.718976
GOBP POSITIVE REGULATION OF CELL SUBSTRATE ADHESION	1.27958	0.0770255	0.346063	1.52415	0.0109725	0.0810557	1.16914	0.20137	0.417447	-0.856001	0.766073	0.93127	1.09893	0.275862	0.559134	1.92211	0.000602773	0.00748136	1.30029	0.0725933	0.564885	-0.891539	0.659492	1	-0.877577	0.712077	0.904712	-0.904349	0.586604	0.951936	0.948942	0.555443	0.901169	0.775366	0.845286	0.973079	-1.10442	0.28916	0.591859	1.84693	0.0232358	0.275841
GOBP AMYLOID BETA CLEARANCE	1.38478	0.0827802	0.356094	1.756	0.00768574	0.0642698	1.53452	0.0539057	0.17976	1.28871	0.1468	0.492355	1.59916	0.0386441	0.184933	1.79033	0.00770039	0.0281203	-0.695284	0.920507	1	-0.749834	0.85325	1	-0.634856	0.958873	0.990986	0.784941	0.767197	0.983978	0.642657	0.932489	0.979659	0.827937	0.713092	0.942338	-0.653383	0.870451	0.951768	-1.72675	0.0368877	0.307381
GOBP RECEPTOR CATABOLIC PROCESS	1.04226	0.386721	0.696453	1.93797	0.00105753	0.0188736	1.73782	0.0143867	0.0748356	0.710005	0.873299	0.968572	1.81336	0.0107744	0.0804322	1.498	0.0429142	0.105804	-0.768889	0.803712	1	-1.01425	0.417004	0.907739	-0.883436	0.608256	0.862761	0.878731	0.611382	0.959208	-1.64883	0.0190378	0.289818	-1.35086	0.0910586	0.492865	NA	NA	NA	NA	NA	NA
GOBP BIOLOGICAL PROCESS INVOLVED IN INTERACTION WITH SYMBIONT	0.866947	0.707971	0.879867	1.94379	0.000216497	0.00645221	1.5379	0.0312901	0.125238	1.19707	0.178153	0.533476	1.50726	0.0507213	0.215571	1.21336	0.141049	0.255846	-1.00601	0.420616	0.942001	-0.997879	0.411136	0.905115	0.762545	0.911048	0.973789	-0.81284	0.770058	0.983978	0.810316	0.786165	0.948739	1.24437	0.108353	0.521091	-0.759697	0.839011	0.937059	-1.83427	0.00998412	0.204566
REACTOME G2 M CHECKPOINTS	1.02487	0.398181	0.703556	-1.10261	0.267514	0.512197	-1.40041	0.037415	0.141403	-1.08512	0.293592	0.653242	0.983273	0.461688	0.72375	-1.43897	0.0137305	0.0443347	1.0707	0.315854	0.877377	1.24112	0.124384	0.648916	-1.5358	0.00670719	0.143877	0.883554	0.66894	0.971876	1.21052	0.142594	0.631897	0.958702	0.398082	0.811752	-0.96715	0.513756	0.771437	1.58256	0.06566	0.364096
GOBP MONOCARBOXYLIC ACID CATABOLIC PROCESS	-1.67032	0.000841574	0.0299906	1.80091	0.000214408	0.00645221	-1.30945	0.0789268	0.229487	0.798268	0.863308	0.965594	-0.920596	0.59286	0.813549	-0.926012	0.613153	0.752409	1.72678	0.000777001	0.0505465	1.75113	0.000832062	0.0651178	0.991566	0.461465	0.796834	1.85962	0.000897989	0.106773	0.643794	0.991376	0.995283	1.51293	0.0586426	0.445742	-1.36753	0.0673133	0.291787	1.22595	0.217295	0.515629
GOBP CELLULAR RESPONSE TO INSULIN STIMULUS	-1.00584	0.428134	0.717617	1.39187	0.0223608	0.126294	1.46404	0.0136116	0.0723162	1.32635	0.0410008	0.299101	0.859174	0.7603	0.907532	1.61064	0.000947867	0.00785725	1.25567	0.0784573	0.580857	1.13573	0.222076	0.754006	1.16311	0.150736	0.539033	1.04545	0.345821	0.892001	-1.12155	0.194053	0.696204	1.12671	0.164956	0.603191	-1.05711	0.345855	0.638611	1.04564	0.370235	0.634798
GOBP NEGATIVE REGULATION OF RESPONSE TO BIOTIC STIMULUS	-0.745434	0.948098	0.983235	1.18508	0.176432	0.406545	1.70846	0.00474308	0.0329661	0.934761	0.571575	0.854741	1.66806	0.0176371	0.11101	1.97355	0.000544959	0.00748136	0.86432	0.723904	1	0.862308	0.706655	1	-1.60773	0.00630915	0.142663	-0.858245	0.684104	0.976375	-0.896106	0.661187	0.928837	-0.824969	0.674404	0.933185	-0.979036	0.483688	0.752837	-1.53714	0.0480703	0.326202
KEGG ENDOCYTOSIS	1.06233	0.306936	0.631617	-1.03269	0.373291	0.609198	1.61987	0.00288934	0.0222118	-1.27507	0.0745867	0.383179	1.2446	0.113039	0.342147	1.50044	0.00182149	0.0101785	-0.943248	0.582035	1	-0.858133	0.806593	1	-1.08829	0.260935	0.659694	-0.90134	0.61489	0.959542	0.817751	0.854967	0.964229	-2.5521	0.00379107	0.410606	-1.54282	0.0152579	0.122645	-1.35536	0.0932579	0.398794
GOBP RRNA MODIFICATION	-1.99888	0.000409836	0.0196721	-0.853831	0.676003	0.832083	-1.24236	0.195052	0.40768	1.16041	0.256721	0.618407	-1.12778	0.308996	0.593959	-1.75756	0.0015206	0.00935484	1.04667	0.392531	0.924572	1.174	0.241626	0.776862	-0.851127	0.667085	0.887339	1.17192	0.271068	0.862408	1.33868	0.108217	0.581681	0.580086	0.980781	0.997564	1.08136	0.368794	0.660484	1.37597	0.159306	0.472751
REACTOME METABOLISM OF VITAMINS AND COFACTORS	-1.66289	0.00064433	0.0248437	1.29075	0.0641381	0.234078	-1.15521	0.200581	0.416236	-1.36812	0.0303496	0.260936	-1.06223	0.3311	0.614627	-1.14208	0.215423	0.354635	1.27225	0.0665188	0.552583	-1.34067	0.0373945	0.467875	1.1245	0.202359	0.599759	0.964435	0.502124	0.92888	-0.797736	0.934562	0.980093	2.09004	0.0231543	0.410606	1.1302	0.26221	0.573523	1.43133	0.104233	0.411648
GOBP ESTABLISHMENT OF PROTEIN LOCALIZATION TO ORGANELLE	-1.17835	0.0640529	0.321165	1.09203	0.208975	0.447303	-0.8576	0.843227	0.942607	-1.19836	0.082269	0.39564	1.38465	0.0144888	0.0984719	-1.28828	0.0190674	0.0572647	0.865341	0.850332	1	0.980442	0.513217	0.954287	-1.30023	0.0229935	0.254431	-0.878812	0.731655	0.980833	1.44541	0.00222883	0.10757	1.43688	0.0962709	0.500532	-1.30586	0.0376028	0.211086	1.32425	0.108878	0.418422
KEGG FOCAL ADHESION	1.10841	0.220591	0.549608	1.14447	0.177202	0.407169	1.19181	0.149379	0.34442	-0.727842	0.985698	0.999293	-0.775447	0.912397	0.980436	1.80425	0.000978474	0.00798679	-0.821934	0.910284	1	-0.921022	0.630273	1	0.888902	0.736153	0.913833	0.73603	0.963926	1	0.879347	0.728299	0.941257	0.789349	0.829511	0.972428	-1.5922	0.00775194	0.0880073	-1.16811	0.223851	0.522106
GOBP PROTEASOMAL PROTEIN CATABOLIC PROCESS	1.07807	0.219053	0.547224	-1.1458	0.125157	0.336391	-1.32691	0.0150138	0.0762688	-1.45046	0.00149421	0.0615156	-0.725179	0.997182	0.99976	-0.939232	0.671011	0.798845	-1.02854	0.334971	0.89503	1.00687	0.447989	0.925768	-1.29532	0.0150952	0.212369	-1.33065	0.0654431	0.719787	0.855888	0.873187	0.964708	-0.940986	0.327079	0.754465	-1.37181	0.0162907	0.127464	1.17305	0.216457	0.514848
GOBP RESPONSE TO OXYGEN LEVELS	-0.996888	0.452354	0.736034	1.49985	0.00220216	0.0294797	0.985397	0.465385	0.694229	1.23303	0.0642827	0.358838	1.01593	0.395117	0.672989	1.39087	0.00144718	0.00908291	0.889913	0.748982	1	0.889388	0.721567	1	1.24945	0.050203	0.34706	1.00933	0.414803	0.904449	0.859594	0.806992	0.949457	1.81314	0.0326376	0.415508	-1.08399	0.279412	0.58512	0.972866	0.475746	0.708897
REACTOME TRNA PROCESSING	-1.4373	0.0183042	0.163104	-1.02805	0.386079	0.619517	-1.3747	0.0508687	0.172725	-0.748431	0.924237	0.986148	-0.743581	0.889595	0.968855	-1.86905	0.000120467	0.00748136	-0.84466	0.799613	1	0.945026	0.54882	0.972474	-0.930339	0.584989	0.854596	-1.78344	0.0154639	0.522148	1.66295	0.00145012	0.079775	-1.33971	0.083592	0.48196	1.17993	0.223213	0.531228	0.99164	0.431938	0.680456
GOBP INTERFERON BETA PRODUCTION	0.734722	0.910191	0.971091	1.33965	0.0986799	0.294221	1.73096	0.00990099	0.0571666	1.12663	0.277744	0.638837	1.66103	0.0268182	0.147511	1.72083	0.00391986	0.0167842	-1.71415	0.00406918	0.148335	-1.65255	0.0227135	0.410173	-1.75021	0.00584551	0.138206	-1.15478	0.244672	0.850693	-0.792184	0.818845	0.953246	-1.24963	0.112824	0.529044	-1.6338	0.0286445	0.17969	-0.954338	0.498514	0.721085
GOBP REGULATION OF OSSIFICATION	1.19106	0.161574	0.480432	1.33109	0.067851	0.240932	-0.79142	0.817917	0.932302	1.7162	0.00103455	0.0486233	-1.18825	0.201152	0.472374	1.8476	0.00109469	0.00808747	0.867975	0.711806	1	0.742049	0.909494	1	1.26918	0.0868235	0.437073	-0.948452	0.493037	0.92888	0.909264	0.621622	0.921865	1.51757	0.0573566	0.445742	-1.45698	0.039678	0.218143	-1.32325	0.122363	0.430875
GOBP AORTA MORPHOGENESIS	1.34432	0.105283	0.397156	1.8145	0.00574713	0.0543654	0.656092	0.909908	0.973462	1.34274	0.114309	0.445523	-1.41024	0.0935641	0.30632	1.46299	0.048376	0.116409	-0.654999	0.93594	1	-0.62668	0.952217	1	0.892468	0.615488	0.866463	0.567613	0.971978	1	-1.10602	0.318602	0.798733	0.999616	0.430953	0.836133	-0.741853	0.780932	0.907706	0.896401	0.543543	0.744303
GOBP REGULATION OF HORMONE METABOLIC PROCESS	1.68067	0.0123409	0.135485	1.63166	0.0224481	0.12664	0.797394	0.73249	0.881725	1.44022	0.0669524	0.366216	-1.37233	0.112238	0.341368	1.70731	0.00985724	0.0341603	0.963133	0.51133	0.980267	1.02544	0.433439	0.919754	1.4812	0.0409065	0.322215	-1.7681	0.0139312	0.521239	-0.800081	0.745375	0.942482	1.22112	0.172333	0.60935	-2.19085	0.000247158	0.0220817	-0.967157	0.481002	0.711474
REACTOME DEGRADATION OF AXIN	-0.697692	0.946421	0.983235	-0.860016	0.675112	0.832083	-1.5655	0.0155346	0.0779419	-1.28884	0.13228	0.466703	1.36868	0.0984936	0.316408	-1.37422	0.0628238	0.140976	1.40548	0.0518092	0.508323	1.5765	0.0163861	0.364527	-1.6419	0.0137902	0.205909	-1.03296	0.381719	0.898466	0.8628	0.688646	0.936187	0.896838	0.584696	0.897141	0.948567	0.53104	0.781778	1.96946	0.023045	0.275841
GOBP NEGATIVE REGULATION OF SMOOTH MUSCLE CELL PROLIFERATION	1.18645	0.198598	0.529088	1.90721	0.000647808	0.0133265	1.27383	0.162339	0.362711	0.797745	0.803012	0.944338	1.35636	0.111086	0.339357	1.89674	0.00121457	0.00835976	0.721347	0.893246	1	0.826842	0.730939	1	-0.689827	0.942893	0.985671	1.39945	0.0812858	0.74922	0.834898	0.717374	0.941257	1.22665	0.141798	0.573806	-0.548443	0.969464	0.989234	-1.22968	0.222387	0.521909
GOBP NEGATIVE REGULATION OF BIOMINERALIZATION	1.654	0.0177561	0.160934	1.5494	0.0442836	0.189019	NA	NA	NA	1.18994	0.240354	0.601499	0.649023	0.899955	0.97394	1.83656	0.00542611	0.0215115	1.25756	0.174709	0.73742	0.701449	0.861798	1	1.24557	0.179292	0.574218	-1.05259	0.385158	0.898466	-1.07568	0.357072	0.814304	1.12058	0.281293	0.718163	-1.171	0.26201	0.573523	-1.1088	0.334888	0.612501
GOBP FC GAMMA RECEPTOR SIGNALING PATHWAY	1.25729	0.163052	0.483109	1.10311	0.312261	0.553279	1.99156	0.000731529	0.00817982	0.778933	0.782714	0.937454	1.78047	0.0117514	0.0848304	1.6638	0.015895	0.0495637	-0.766534	0.807756	1	-1.35678	0.107962	0.616079	-0.696746	0.890397	0.968432	1.03483	0.412072	0.904449	-1.39534	0.0905583	0.550676	-0.562013	0.986103	0.999312	NA	NA	NA	NA	NA	NA
GOBP REGULATION OF PROTEIN LOCALIZATION TO CELL PERIPHERY	1.5168	0.00874857	0.111816	1.51798	0.0128755	0.088378	1.37296	0.0622075	0.197575	0.97084	0.498651	0.816923	1.09788	0.278017	0.559134	1.5896	0.00184388	0.0102043	-0.805844	0.879415	1	-0.801668	0.870148	1	-0.907478	0.637125	0.873855	0.820734	0.774716	0.983978	0.756915	0.905225	0.972766	-0.831638	0.639598	0.922693	-1.661	0.0111111	0.104244	-1.29828	0.138219	0.449841
GOBP ATP BIOSYNTHETIC PROCESS	-1.82421	0.00103713	0.0352947	-0.615096	0.970356	0.98637	-1.11061	0.322977	0.560495	-1.81093	0.00410878	0.100965	-1.36706	0.107954	0.334617	-1.44575	0.0450644	0.110096	1.70183	0.00399334	0.148335	1.85388	0.00196434	0.1198	1.37535	0.0767176	0.409004	1.73826	0.0115135	0.490107	0.86366	0.680301	0.934167	1.57682	0.0349541	0.421849	-1.20078	0.230575	0.541436	-1.24809	0.208648	0.510659
GOBP STEROL METABOLIC PROCESS	1.18921	0.145869	0.45714	1.69046	0.00107021	0.0188736	1.32637	0.0639817	0.201632	0.895663	0.678379	0.900455	0.93798	0.544708	0.783815	1.58372	0.00130208	0.00867479	1.34875	0.0403226	0.476353	1.08105	0.307514	0.852167	1.11253	0.238718	0.639589	-0.782716	0.871033	0.99972	-1.10141	0.248445	0.740563	0.906567	0.513379	0.874832	-1.30353	0.0976562	0.346889	1.56129	0.0691354	0.368281
GOBP CHOLESTEROL STORAGE	1.12543	0.29886	0.62757	1.57248	0.0419124	0.183641	1.7117	0.0205251	0.0947795	1.16621	0.265139	0.62695	1.6545	0.0309417	0.160997	2.03959	0.00122436	0.00836558	1.5437	0.0263577	0.405676	1.431	0.0689995	0.547855	-1.29224	0.170997	0.566679	1.37832	0.114497	0.77739	-1.27914	0.179725	0.673772	1.20102	0.223687	0.667695	NA	NA	NA	NA	NA	NA
GOBP HEPATICOBILIARY SYSTEM DEVELOPMENT	0.884396	0.708762	0.880152	1.57147	0.00642123	0.0575674	0.901275	0.639178	0.827211	1.68086	0.0016488	0.062562	0.903896	0.618129	0.829129	1.34969	0.0288763	0.078521	0.862263	0.749274	1	-0.853517	0.76795	1	1.05446	0.334157	0.716013	-1.01416	0.376629	0.898466	1.13157	0.240775	0.736625	1.23246	0.109612	0.521683	-1.03592	0.390573	0.678296	-1.59951	0.0229045	0.275775
[truncated: 1,652 more rows]
